# Supplementary material for: Phylogenomic proof of Recurrent Demipolyploidization and Evolutionary Stalling of the “Triploid Bridge” in Arundo (Poaceae)
Source: Int J Mol Sci. 2020 Jul 24;21(15):5247. doi: 10.3390/ijms21155247 (PMC7432733; doi:10.3390/ijms21155247)
Supplement: Supplementary file 1 [file ijms-21-05247-s001.zip]

Archive with 18 entries (18 files):
- Suppl_Fig_1.png
- Suppl_File_01.fas
- Suppl_File_02.fas
- Suppl_File_03.nex
- Suppl_Table_01.xlsx
- Suppl_Table_02.xlsx
- Suppl_Table_03.xlsx
- Suppl_Table_04.xlsx
- Suppl_Table_05.xlsx
- Suppl_Table_06.xlsx
- Suppl_Table_07.xlsx
- Suppl_Table_08.xlsx
- Suppl_Table_13.xlsx
- Suppl_Table_14.xlsx
- Suppl_Table_15.xlsx
- Suppl_Table_16.xlsx
- Suppl_Table_17.xlsx
- Suppl_Tables_09-12.docx
