# Supplementary material for: Phylogenomic proof of Recurrent Demipolyploidization and Evolutionary Stalling of the “Triploid Bridge” in Arundo (Poaceae)
Source: Int J Mol Sci. 2020 Jul 24;21(15):5247. doi: 10.3390/ijms21155247 (PMC7432733; doi:10.3390/ijms21155247)
Supplement: Supplementary file 1 [file ijms-21-05247-s001.zip › Suppl_File_02.fas]

>Ampcal_T17
ccttagctattgttcttgagaaatggccgggtttggcccattcctcaaaagatgtttttacaggatccctatccacaacaatttttacttctggttccggcgaacgaataatcattaagtcctcctctttccggacaagacatacaaagagacccgccaactgtctttttagtgaacctttgaaagatagatattatgattagtccttttctttactatctaccgtccttctatttttttttagttattcactggagcaattatatattgaagtcaatccgaggcaagtgttcggatctattatgacataaggattaggtgcctaacggacattgcttattttggaaaattatttcccgacgtactaaaaaaaacttt--------ttttaatttacgaagctagtgtatttttttgagggtataagctcctatctacatctactttcct----tgag-----tatagatttttttattcgattccaaattccaagataactcattagaattattaataagacggtcctgatatat----tagcaatatttagatcgc---cccctttattcgctttattacttctattctagaccctatccctatcgtttatccttatgaaatataataaaaaatagaaggtagaagaaagggatataatgaaattcttga----ttcgatcttccgacctaatttatttgattaatggatcaacaaccaaaccacccattttatgaaaaaggagagtggtcttattcaaattcaaagcgctttgtaatcttcaaccagttctgtgcttcaatataatttcccggagtaagcgctatagcttgtttccaatactcagcagcttgatcaaaccaagcttccgcaatttccgaatcaccctgtagaatggcaaagagcaagtattcatccaggttttcttactaaaaccccctttcttttatcttgaatctaattctacttattttttccaatctttttcaaaaaatctattcctgcttttttgaatccagtttcgattattctcctcgatggattctatcttaaaacaaacattgctaacactagaaaacttcccttttct-----ttctattgagatgaaaaaagagaaaaagttgatttccagtcacaggctgcaaaattcagaacaaattggaaccattaactagaatt---ttttttttttaattgcagtagtgaacgactcttaaatcggtattctctcccc-ccttccttttaatggcataataaaatagaatggatttatgcctaatccgt-gtataggtaaactacaggtccgaacagcattattatccatggatctcccttatgtacatatctctatggggaatcgtgctttaatttttcattgcattaaatatcttgaat---aaaaaaaagaaatttggtctgatatagagtatgacctgaccatcttggcccacccaagtgaaattacgataaaagcagggatatgtggagaggtggataactagattggcatgtact---aggacttactttattttaggattctacaatgaaatcctccattttctagcaattctactact----tacgaaacaaaaaagaaccctcaaattcttttttgaaattaaactaagcgtgctattctaaatcgaactaaagtccaattttctagtgcttataaattattatggctttatcccattcatagaaaggagataaaatgagaaatctttgccatccaatctgattag--tatcataaagtgtaagtggcagaatttttttctaggaatgttttatcaattcattttcattcgatttgtacccctggcaaattcgaactttcgtcgaaattgtctcagcagcttgcaaatggagtcctgaactagccgcagcttgtgaaatatggaaggcgatcaaattcgagttcgagccggtagataaactaga--aagtagataaaactagatataaagaaggtctaaataaaaaagaagcgaaatgaaaaaagcagttacgaaatgcagtaattcttctttattcttctaattgattgcaattaaactcggctcaatctt-------gaagattgagccgaataaaaatggatcttgatacgatcatgagacttgacaaatggagattcctctattctatatatttagaatatagaaaggtataatacaataaataaatacaaata-------agtattatcatatgataatggaatcaaatacgcagtatttacagaaaa-agtctttatttattgggaaagaatcaa--------------------------------------------------------------------------------------------------------------------------------------t--------------------------------------------------------------------------------g----------------------------------tcgttttcttttgaatctaatttcaagttcgattagaagggtagaaaggccatgaggacgggaaaagaaaaatcaaatctttttaa-----tctccttttttgcaattttcttattatccattccattcatttttt----tatagaatac-----------tttagtatttattctataaaaaatctttattttgcaaactaaaaaatacaatagtcaatattccttataatagatatacttaattatattataagaatcttaagatatttttcgaatagatagaaatagtaaatttgaagtttccgtgatatgacagaggcaagaaataacgattgcaaaaaatccttccttctttc-----aaaagtccataaaaattatattgccaattccatttaaattatattcttttttcttaatgttaataaaaaaaagaagaaaattcttgttttttctttctaaaattcgatattggctgagaaacaatcagatagattttctcttcagcgggcattttcatataggacttgttataataaaacaagcaggttatataaaaaatcctttttcgattatttataaacaaaacaaaaagggttcttatcaaacccaccataaaattggaaagaaagataaagtaagtagacctgactccttgaatgatgcctctatccactattctgatatataaattcgatgtagatgaaat---tgtataagcggattttttgtatttccttagacttagaccgcgcaagggaagaatttttcgctatttacgatttcatattcttgttactagatgttctataggaataagaagaaatcgcaactcctttccgctacacataaaattgatttcgaaagtcaa---tttttttcaatatctttcttttttttcagaatccaattttggttcttccacccatgcaatagagagcgagtgggaaaagaggggttatttttccttaaaagataggctttgaaataggagtcatggaataatgctgaattcaaatgtttatttacaaatagaaatatgtataggaaatccgtaaaatgttagatcttaattattaatcttagctattaactagttcgaaattggaagttctacttag----aaaaaaatactagaacttcataaagataaagttagcttgatatgcttaactggaggatatccttaaataggattatagaaatttttgaactttctttttatttctctaattcgcaaattgatttttctaatagaatctattccaatttctatattgaatttgatttcagatattttcaatttgatatggctcggacgagtaatctaatacatagaaaagaataatatatatgatgaatataataaagagaaaatgcgaatttcttggcattttcatttggtcattatagacatttttgagatattttgttttttgttatttcttaataatttaatgattcatatttcactaaggagaacatagaatcatagcagaagaaattgctaattctgattagaaaaaaaagagtgaatatcaagcgttatagtatgattttgaatactctaaaaaaaaaaggcgg-----ggggggggagagaaaaactttgggatatattgattcagattgaattgcaaatacatcaacgatagaatcaattcaagtctgaattgcaataagcagggtctgtcaaatagagccgcactgctagactacgtcgagtaatgaattcaacgattcaaaaaaaactaagagatggatgaaa
>Ampcar_T17
ccttagctatagtttttgagaaatgaccgggtctggcccattcctcaaaagatgtttttacaggatccctatccacaacaattttaacttctggttccggcgaacgaataatcattaagtcctcctctttccggacaagacatacaaagagacctgccaactgtctttttagtgaatctttgaaagatagatattatgattagtccttttctttactatctaccgtccttct--ctttttttagttattcactggagcaattatatattgaagtcaatccgaggcaagtgttcggatctattatgacataaggatgaggtgcctaacggacatagggtattctggaaaattatttcccggcgtaacaaaaaaatc-tttttttatgttttaatttaagaagctagtgtatttttttgagggtataagcccctatccacatctactttccttgaatgagcataatatagatttttttattcgattcaaaattccaagataacttattagaattattaataaggccgtcctgatatactaggacggagtatttagatta------cctttttttgctttattacttctgttctagagcctatccctactgtttatccctatgaaatatgatacaaaatcgaaggtagaagaaagggatatagtgaaattcttga----ttcgatctttctacctaatttatttgattaatggatcaacaaccaaaccacccattttctgaaaatggagagtggtcttattcaaattcaaagcgcttcgtaatcttcaaccagttctgtgcttcaatataatttcccggagtaagcgctatagcttgtttccaatactcagcagcttgatcaaaccaagcttccgcaatttccgaatcaccctgtagaatggcaaagaacaagtattcatccacattttcctactaaaaccccttttcttttatcttgagtctaatttcacttattttttataatattttgcactaaatctatttccgcttttttggatcctgtttcgcttattctcctcgatggattccatcttaaaacacacattgctaacactagaaaacttcccttttctttctattctattgagatgacaaaggacaaaaagtggatttccagtcacagaccgaaaaattcagaacaaattggaaccattaactagaattttcctcttttttgaattgcagtcgtgaacgactcttaaatcggtattctctccccccactccttttaatggcataataaaatagaataaatgtttccctaatctgtaatataggtaaactttaggtccgaacagcattattatctatggatcccccttatgtacatatctctatgaggaatcgtgctttaatttttcattgcattaaatatcttaaa-aaaaaaaataggaaatttgctctgatatagattatgacctggccttcttggcccacccaagtaaaattacgataaaagaaaggatatgtggataggtggataactagattggcaagtact---agtacttcctttattttaggatttgccaacgaaatcctttattttccagcaactctactactacgatacgaaacaaaaaagaaccctcaaattctttttgaaaattaaactaagcgtgctattctaaatcgaactaaagtcaaactttttagtgcttataaattattataactttatccctttcatagaaaggagataaaacgagaaacctttgctatccaatatgattagaatatcataaagtttaagtggcagaatttttttctaggactgttttatcaattcatttt-----catttctacccctgctaaattagaactttcgtcgaaattatctcacaagcttgcaaatggagtcctgagctagccgcagcttgtgaagtatggaaggcgatcaaattcgagttcaagccggtagataccatcgattaagtagataaaactggatataaagaaggtctaaaaataaaaaaagagaaatataaaaataagttacgaaatgcagtaattcttctttattcttctaattgattgcaattaacttcggctcaatctttttaaaaaaagattgagccgaagttaaatatatcttgatacgatcatgagacttgacaaatcgagattcttctattctatatatctagaatatagaaaggtataatacaataaacaaataaaaaaaaaaatatagtattatcatacgataatggaatcaaatacgcagtatttacagaaaagagtcttcatttattggggaagaatcaatatacttttaatgtcgaatcggggttcactaagacagaaataaagcattgggtcgaactcttctttggtgttaaggtagtagctgtgaatagccatcgactacccggaaagggta-gaagaatggggcctattctgggacatacaacgcattacagacgtatgatcattacccttcaaccgggtattctattccacttctaccccttattaaagggtattcctaaagaggtatttctttcattttcacaattgcttttttttaaatccaattttaagttcgattagaaggatagaagggccaggagagggggaaaagaaaaatcaaatctttttaattagttccccttttttgcaagtttcttattatacattc------atttgt-----------attt-----------------------------------tttattttgcaaaataaaaaatacaatagtcaatattatttataatagatatacttaattatatcttaagaatcttaagatatagtt-aagtagatagaaatagtaaatttgaagttttcgtgatatgacagaggcaagaaataacgattcgaaaaaatccttccttttttcatttcaaaagtacataaaaattatattgccaattccattttagttatattgttttttcttaatgttaataaaaaaaagaagaaaattcctgttttttctttctaaaattcgatataggctgagagacaatttgatatattttctcttcagcaagcatttccgtataggatttgttagaataaaacaagcaggttatataaaaaaa-ttcttttttttatttataaacaaagcaaaaaaggttcttatcaaacccaccataaaattggaaagaaagataaagtaagtagacctgaccccttgaatgatgcctctatccgctattctgatatttaaattcgatgtggatgaaattgttgtataagcggattttttgtatttccttagacttagaccgcacaaggcaagaatttttcactatttacgatttcatattcttgttactagacgttctagaggaataagaataaatcgcaactcttttccgttacacataaaatggatttcgaaagtcaatttttattttcaatatctttcttttttttcagaatccctttttgctctttccacccatgcaatagaaagcgaatgagaaaagaggat---ttttcccttaaaagataggctttgaaataggaatcatggaataatgctgaattcaaatgtttatttacaaatagaaatatatataggaaatccataaaatgtcagatcttaattattaatcttagttattaactagttcgaaattggaagttctacttaga-aaaaaaaaat----gaatttcataaagataaagttagcttgatatgcttaactaaatgatattcttaaatag----atagagtttattgaactttctttttatttccctaatttgcaaatctatttttctaatagaatctattccaatttcaatattgaatttgatttcagatattttcaatttgatacagctcggacgaataatctaatacatagaaaagaataatatatatgaataatataatgaaatgaaaatgccaatctcttggcattttcattcgatcattatatac-tttttgagata-----tttttttttatttgttaataatttaaggattaatattttactaaggagaagatagagtcatagcaaatgt-----ctaattctgattagaaagaaaagaattaatatcaaacattatagtataatttggaatactctaaaaaacgaagggggggggcggcggaggagagaaaaactttttgatatatggattccgattgaattgcaaatatatcaacgatataatcaatgcaattcagaattgcaataagcgggatctctcaaatacagacgagctgctagactacgtcgaataatgaattcaatgattcaaaaaaaactaagagatggatgaaa
>Amptur_H14A
ccttagctatagtttttgagaaatgaccgggtctggcccattcctcaaaagatgtttttacaggatccctatccacaacaattttaacttctggttccggcgaacgaataatcattaagtcctcctctttccggacaagacatacaaagagacctgccaactgtctttttagtgaatctttgaaagatagatattatgattagtccttttctttactatctaccgtccttcta-ttttttttagttattcactggagcaattatatattgaagtcaatccgaggcaagtgttcggatctattatgacataaggattaggtgcctaacggacataggttatccgggaaaattatttcccgacgtaacaaaaaaatc-tttttttatgttttcatttaaaaagctagtatatttttttgggggtataagcccctatccacatctactttccttgagtgagcataatatagatttttttattcgattccaaattccaagataacttattacaattattaataaggccgtcctgatatattaggacagagtatttagattg--ccctct----tttgctttattacttctgttctagagcctatccctactgtttatccttatgaaatatgatctaaaatcgaaggtagaagaaagggatatagtgaaattcttga----ttcgatcttcctacctaatttatttgattaatggatcaacaaccaaaccacccattttatgaaaatggagagtggtcttattcaaattcaaagcgcttcgtaatcttcaaccagttctgtgcttcaatataatttcccggagtaagcgctatagcttgtttccaatactcagcagcttgatcaaaccaagcttccgcaatgtccgaatcaccctgtagaatggcaaagaacaagtattcatccacattttcct------accccttttcttttatcttgaatctaattccactt------tagaatatttggaaataaatcgatttccgcttttttggatcctgtttcgcttattctcctcgatggattccatcttaaaacacacattgctaacactcgaaaacttcccttttctttctattctattgagatgacaaaggacaaaaagtcgatttccagtcacaggctgccaaatgcagaacaaattggaaccattaactccaattttcttcttttttgaattgcagtcgtgaacgactcttaaatcggtattctctccccccactccttttaatggcataataaaatcgaataaatgtttccctaatctgtaatataggtaaactttaggtccgaacagcattattatctatggatcccccttatgtacatatctctatggggaatcgtgcttgaatttttcattgcattaaatatcttga--gaaaaaaatcggaaatttgctctgatatagattatggcctggccttcttggcccacccaagtaaaattacgataaaagaaaggatatgtggataggtggataactagattggcaagtacttaaagtacttactttcttttaggattttccaacgaaatcctttattttccagcaactctactactacgatacgaaacaaaaaagaaccttcaagttctttttgaaaatgaaactaagcgtgctattctaaatcgaactaaagtcaaactttttagtgcttctaaattattatgactt------tttcatagaaaggagataaaacgagaaatctttgctatccaatctgattagaatatcataaagtttaagtggcagaatttttttctaggactgttttatcaattcattttcattccatttctacccctgccaaattcgaactttcgtcgaaattctctcacaagcttgcaaatggagtcctgaactagccgcagcttgtgaagtatggaaggcgatcaaattcgagttcaagccggtagataccatcgattaagtagataaaactggatataaagaaggtctaaaaacagca----------ataaaaatcagttacgaaatgcagtaattcttctttattcttctaattgattgcaattaacttcgtctcaatcttctttaaaaaagattgagacgaagttaaatagatcatgatacgatcatgagacttgacaaattgagattcttctattctatatatctagaatatagaaaggtataatacaataaacaaatacaaaaaaaaatatagtattatcatacgataatggaatcaaatacgcagtatttacagaaaagagtcttcgtttattgggaaagaatcaatatacttttaatgtcgaatcggggttcactaagacagaaataaagcattgggtcgaactcttctttggtgttaaggtagtagctgtgaatagccatcgactacccggaaagggta-gaagaatgggacctattctgggacatacaacgcattacagacgtatgatcattaccctttaaccgggtattctattccacttctaccctttattaaaaggtattcttaaagaggtatttctttcattttcacaattgctttcttttaaatccaaatttaagttcgattagaaggatagaagggccaggagagtgggaaaagaaaaatcaaatctttttaattagttccccttttttgcaactttcttattatacattc------attt--------------------------------------------------------ttttttcaaaataaaaatacaatagtcaatattatttataatagatatacttaattatatcataagaatcttaagatatattt-gaatagatagaaatagtaaatttgaagttttcgcgatatgacagaagcaagaaataacgattccaaaaaatccttctttttttcatttcaaaagtgcataaaaattatattgccaattccattttagttatattgttttttcttaatgttaataaaaaaaagaggaaaattcctgttttttctttctaaaattcgatataggctgagagacaatcagatatattttctcttcagcaagcatttccgtataggacttgttagaataaaacaagcaggttatataaaaaaa-ttcttttttttatttataaacaaagcaaaaaaggttcttatcaaacccaccataaaattggaaagaaagataaagtaagtagacctgaccccttgaatgatggctctatccgctattctgatatttaaattcgatgtggatgaaattgttgtataagcggattttttgtatttccttagacttagaccgcgcaaggcaagaatttttcactatttacgatttaatattcttgttactagacgttctagaggaataagaataaatcgcaactcttttccgttacacataaaatggatttcgaaagtcaatttttattttcaatatctttcttttttttcagaatccctttttgctcctcccacccatgcaatagaaagcgaatgagaaaagaagggt--ttttcccttaaaagataggctttgaaataggaatcatggaataatgctgaattcaaatgtttatttacaaatagaaatatatataggaaatccataaaatgtcagatcttaattattaatcttagttattaactagttcgaaattggaagttctacttaga-aaaaaaaaat----gaatttcataaagataaagttagcttgatatgcttaactaaatgatattcttaaatag----atagagtttattgaactttctttttatttctctaattcgcaaatctatttttctaatagaatctatttccatttctatattgaatttgatttccgatattttcaatttgatatagctcggacgaataatctaatacatagaaaagaataatatatatgaataatataatgaaatgaaaatgccaagagattggcattttcattcaatcattatatac--ttttgagata-----tttttttttatttgtaaataatttaaggattaatatttcactaaggagaagatagagtcatagcaaatgt-----ctaattctgattagaaagaaaagaatgaatatcaaacattatactataatttggaatactctaaaaaacgaa-ggag----cggcgggggagagaaaaacttttggatatatggattccgattgaattgcaaatatatcaacgatagaatcaattcaattctgaattgcaataagcggggtctctcaaatacagacgagctgctagactacgtcgaataatgaattcaatgattcaaaaaaaactaagagatggatgaaa
>Aripur_T17
ccttagctattgttcttgagaaatgtccgggtctggcccattcctcaaaagatgtttttacaggatccctatccacaacaattttaacttctggttccggcgaacgaataatcattaagtcctcctctttccggacaagacatacaaagagacccgccaactgtctttttagtgaatctttgaaagatagatattatgattagtccttttctttactatctaccgtcctgctatttttttttagttattcactggagcaattatatattgaagtcaatccgaggcaagtgttcggatctattatgacataaggattaggtgcctaacggacattggttatcctgggaaatttttttccgacgtaacaaaaaaatctattttttacgttttaatttaagaagctagtgtatttgtttgagggtataagcccctatctacatctactttccttgagtgagcataatatagatttttttattcgattctaaattccaagataactcattagaattattaataagaccgtcctgatatattaggc-ggaatatttatattg---ccccctttatttgctttattacttctgttctagggcctatccctattgtttatccttaggaa-----atataaaatcgaaggtagaagaaagggatataatgaaattcttga----ttcgatcttcctacctaaattattttattaatggatcaacaaccaaaccacctattttatgaaaatggagagtggtcttattcaaattcaaagcgcttcgtaatcttcaaccagttctgtgcttcaatataatttcccggagtaagcgctatagcttgtttccaatactcagcagcttgatcaaaccaagcttccgcaatttctgaatcaccctgtagaatggcaaagaacaagtattcattcacattttcttagtaaaatcccctttcttctatcttgaatctaattctacttactttttccaatctttttcaaaaaaaagatttctgcttttttggatccagttttgcttattctcctctatggattctatcttaaaacacacattgctaacactagaaaacttcccttttctttttattctattgagatgacaaaggagaaaaagtggatttccagtcacagactgcaaaattcaaaacaaattggaaccattaactagaattttctttttttttgaatt-----agtgaaccactcttaaatcggtattctctctctcgattctgtttaatggcataataaaattagaaaaaagttttcctaatctgt-atataggtaaactccaggtcccaatagcattattatctatagatcccccttatgtacat-ttcctatagggaatcgtgctttaatttttcattgcattaaatttcttgaataaaaaaaagagtaaatttgctctgatatagattatgacctggccttcttgggccacccaaatgaaattacgataaaagaaagg-tatgtggataggtggataactgt-----caaatacttgaagtacttccttttttttaggattatacaacgaaatcctttattttccagcaattctactactaca----gaaacaaaaaagaactttcaaact-tttttgaaaattaaacaaagcgtgctatcctaaatcgaactaaagtcaaactttttagtgcttataaattattatggctt-atccctttcatagaaaggagataaaacgagaaatctttgctatccaatctgattagaatatcataaaatttaagtggcagaa-tttttttttggacttttttataaattcattttcattccatttctatccccgccaaattcgaactttcgttgaaactgtctccgaagcttgcaaatggagtcctgaactagccgcagcttgtgaagtatggaaggcgatcaattttgacttcaagccggtagatactattgattaagtggataaaacaatatataaagaaagtctaaataaaaaagaagtcaaataaaaaaatcatttacgaaatgcagtaattcttctttattcttctaattgattggaattaaattcggctcaatcttttttaaaaaagattgagccgaatttaaatagatcttgatacgataatgagacttgacaaatcgagattcttctattctatatatctagaatatagaaaactataatagaataaacaaaaaaaaata----tatagtattatcgtaccataatggaatcaaatacgcag-----------------------------------------tatacttttaatgtcgaatcgggattcactaagacagaaataaagcattgggtcgaactcttctttggtgttaaggtagtagctgtgaatagccatcgactacccggaaagggta-gaagaatgggacctattctgggacataaaatgcattacagacgtatgatcattacccttcaaccgggtattctattccacttctactctttattaaagggtattctgaaacaggtatttctttcgttttcacaatcgctttcttttgaatccaatttgaagttcgattagaaagatacaaaggtcatgagaataggaaaagaaaaatcaaatctttttaatgagttccccttttttgcaatttt-ttattatccattccattcatttttttagatataga------------ttttctagaatatattcta--gaaaatctatatcttgcaaactcaaaaatataatagtcaatattccttataatagatatacttaattatatcttaagaatcttaagatatatttcgaatagatagaaatagtaaatttgaagttttcgtgatatgatagaggcaagaaataacgattgcaaaaaatccttccttctttcatttcaaaagtgcaaaaaaattatattgccaattccattttagttatattcttttttattaatgttaataaaaaaaagaagaaaattct--ttttttctttcgaaaattcaatataggctgagagacaatcagatatattttctcttcagcgggcatttttatataggacttgttagaataaaacaagcggattatataaaatatatttttttgattatttatcaacaaagcaaaaaaggttcttatcaaa--caacataaaataggaaagaaagataaagtaagtagacctgaccccttgaatgatgcctctatccgctattctgatatataaattcgatgtggatgaaattgttgtataagcggattttttgtatttccttagacttagaccgcgcaaggcaagaatttttcggtatttacgatttcatattcttgttactaggcgttctataggaataagaagaaatcccaactcttttgcattacacataaaacggatttcgaaagtcaatttttattttcaatatctttcttttttttcagaatcctttttttgttcttccacccattcaatagagagtgaatgagaaaagaggggtttctttaatttaaaagataggctttgaaataggaaccatgaaaaaatgccgaattcaaatctttatttacaaaaagaaatatatataggaaatccttaaaatgtcagatatttattattaatcttagttattaactagttcgaaatttgaagttccactta----gaaaaaaatactagaatttcataaagataaacttagcttgatatgcttaactaaatgatattcttaaatagggttatagaatatattgaactttctttttatttctctaattcgcaaatctatttttctaatagaatctattccaatttctatattgaatttggtttcagatatttttaatttgatatggcttggacgaataatctactacatagaaaagaataatatatat-aataatatattaaagagaaaatgccaagagattggcattttcattcgatccttatatacatttttgagatattttgtttttttttatttgttaataatttaaagattactattt---------------------------------------------------aaaaaaaagaatgaatatcaagcgttatagtatgctttagaatactctaaaaaaggaagggg----taggtggggtagagaaaaacttttggatatattgattctgattgaattgcaaatatatcaacgatagaatcaatgcaattcagaattgcaataagcggggtct---------agacgagctgctagactagattgaataatgaattaactgattcaaaaaaaactaagagatggatgaaa
>Arudof_H14B
ccttagctattgttcttgagaaatgcccgggtctggcccattcctcaaaagatgtttttacaggatccctatccacaacaattttaacttctggttccggcgaacgaataatcattaagtcctcctctttccggacaagacatacaaagagacccgccaactgtctttttagtgaatctttgaaagatagatattatgattagtccttttctttactatctaccatccttctatttttttttagttattcactggagcaattatatattgaagtcaatccgaggcaagtgttcggatctattatgacataaggattaggtgcctaacggacattggttatcctggaaaattatttctcgacgtaacaaaaaaatcttttttttatgttttaatttaagaagctagtgcatttttttgagagtataagcccctatctacatctattttccttgagtgagcataatatagatttttttattcgattccaaattccaagataacttattagaattattaataagaccgtcctgatatattaggtaggaatatttggattgcccccccttttatttgctttattacttctgttctagagcctatccctgctgtttatccttatgaaatatgataaaaaatcgaaggtagaagaaagggatataatgaaattcttgatttgtttgatcttcctacctaaattatttgattaatggatcaacaaccaaaccacccattttatgaaaatggagagtggtcttattcaaattcaaagcgcttcgtaatcttcaaccagttctgtgcttcaatataatttcccggagtaagcgctatagcttgtttccaatactcagcagcttgatcaaaccaagcttccgcaatttccgaatcaccctgtagaatggcaaagaacaagtattcatccacattttattactaaaaccccttttcttttatcttgaatctaattctacttattttttccaatattttttaaaaaatcgatttctgcttttttggatccagtttcgcttattctcctcgatggattccatcttaaaacacgcattgctaacactagaaaacttcccttttctttctattctattgagatggcaaaggagaaaaagtggatttccagtcacaggctgcaaaattcagaacaaattggaaccattaactagaattttcttttttttttaattgcagtcgttcacgactcttaaatcggtattctctcccctcattccttttaatggcataataaaattgaataaatgtttccctaatctgtaatataggtaaactccaggtccgaacagcattattatctatggatcccccttatgtacatatctctatggggaatcgtgctttaatttttcattgcattaaatatcttgaataaaaaaaagagggaatttgctctgatatagattatggcttggccttcttggcccacccaagtgaaattacgataaaagaaaggatatgtgaataggtggataactagattggcaagtacttaaagtacttactttattttaggattttacaacgaaatcctttattttccagcaattctactactacgatacgaaacaaaaaagaaccttcaaattctttttgaaaattaaactaagcgtgctattctaaatcgaactaaagtcaaactttctagtgcttataaattattatgactt------tttcatagaaaggagataaaacgagaaatctttgctatccaatctaattagaatatcataaagtttaagtggcagaatttttttctaggactgttttatcaattcattttcattccatttctacccctgccaaattcgaacattcgtcaaaattctctcacaagcttccaaatggagtcctgaactagccgcagcttgtgaagtatggaaagcgatcaaattcgagttcaagccggtagataccatcgattaagtggataaaactagatataaagaaggtctaaataaaaaagaagcaaaataaaaaaatcagttacgaaatgcagtaattcttctttattcttctaattgattccaattaaattcggctcaatctttttataaaaagattgagccgaatttaaatagatcttgatacgatcatgagacttgacaaatcgagattcttctattctatatatctagaatatagaaaggtataataaaataaacaaatacaaataaaaatatagtattatcatacgataatggaatcaaatacgcagtatttacagaaaagagtcttcgtttattgagaaagaatcaatatacttctaatatcgaatcgggattcactaagacagaaataaagcattgggtcgaactcttctttggtgttaaggtagtagctgtgaatagccatcgactacccggaaagggta-gaagaatgggacctattctgggacatacaatgcattacagacgtatgatcattacccttcaaccgggtattctatcccacttttactttttattaaaaggtattctgaaagaggtatttctttcattttaacaatagctttcttttgaatccaatttgaagttcgattagaaggatagaaaggtcatgagaatgggaaaagagaaatcaaatcttttgaattagttccccttttttgcaactttcttattatccattccattcatttttttagatatggaatacttttctagttttatagaatatattctataaaaaatctttattttgcaaactcaaaaatacaatagtcaatattctttataatagatatacttaattatatcataagaatcttaagatatatttcgaatagatagaaatagtaaatttgaagttttcgtgatatgacagaggcaagaaataacgattccaaaaaatccttccttttttcatttcaaaagtgcataaaaattatattgccaattccattttagttatattcttttttcttaatgttaataaaaaaaagaagaaaattcttgttttttctttctcaaattcgatataggctgagagacaatcagatatattttctcttcagcggacatttctgtataggacttgttagaataaaacaagcaggttatataaaaaaaattcttttttttatttatcaacaaagcaaaaaaggttcttatcaaacccaccataaaattggaaagaaagataaagtaagtagacctgaccccttgaatgatgcctctatccgctattctgatatataaattcgatgtggatgaaattgttgtataagcggattttttgtatttccttacacttagaccgggcaaggcaagaatttttcgctatttacgatttcatattcttgttactagacgttctagaggaataagaagaaatcgcaactcttttccgttacacataaaatggatttcgaaagtcaatttttcttttcaatatctttcttttttttcagaatcccttttttgttcttccacccatgcaatagaaagcgaatgagaaaagaggggttattttcccttaaaagataggcttttaaataggaatcatggaataatgcggaattcaaatgtttatttacaaatagaaatatatataggaaatctgtaaaatgtcagatcttaattattaatcttagttattaactagttcgaaatttgaagttctacttaaaatgaaaaaaaaactcgaatttcataaagataaagttagcttgatatgcttaactaaatgatattcttaaataggatgatcgaatttattgaactttctttttatttctttaattcgcaaatccatttttctaatagaatctattccaatttctatattgaatttgatttcagatattttcaatttgatatggctcagacgaataatctaatacatagaaaagaataatatatatgaataatataataaagagaaaatgccaatctcttggcattttcattcgatcattatatacatttttgagatattttgtttttttttatttgttaataatttaaggattaatatttcactaaggagaagatagaatcatagcaaatgaaatttcgaattctgattagaaaaaaaagaatgaatatcaagcgttatagtatgattttgaatactctaaaaaatgaaggtggggggaggtgggggagagaaaaacttttggatatattgattccgattgaattgcaaatagatcaacgatagaatcaattcaattctgaattgcaataagcggggtctctcaaatagagacgagctgctagactacgtcgaataatgaattcaatgattcaaaaaaaactaagagatggatgaaa
>Arudof_J19
ccttagctattgttcttgagaaatgcccgggtctggcccattcctcaaaagatgtttttacaggatccctatccacaacaattttaacttctggttccggcgaacgaataatcattaagtcctcctctttccggacaagacatacaaagagacccgccaactgtctttttagtgaatctttgaaagatagatattatgattagtccttttctttactatctaccatccttctatttttttttagttattcactggagcaattatatattgaagtcaatccgaggcaagtgttcggatctattatgacataaggattaggtgcctaacggacattggttatcctggaaaattatttctcgacgtaacaaaaaaatcttttttttatgttttaatttaagaagctagtgcatttttttgagagtataagcccctatctacatctattttccttgagtgagcataatatagatttttttattcgattccaaattccaagataacttattagaattattaataagaccgtcctgatatattaggtaggaatatttggattgcccccccttttatttgctttattacttctgttctagagcctatccctgctgtttatccttatgaaatatgataaaaaatcgaaggtagaagaaagggatataatgaaattcttgatttgtttgatcttcctacctaaattatttgattaatggatcaacaaccaaaccacccattttatgaaaatggagagtggtcttattcaaattcaaagcgcttcgtaatcttcaaccagttctgtgcttcaatataatttcccggagtaagcgctatagcttgtttccaatactcagcagcttgatcaaaccaagcttccgcaatttccgaatcaccctgtagaatggcaaagaacaagtattcatccacattttattactaaaaccccttttcttttatcttgaatctaattctacttattttttccaatattttttaaaaaatcgatttctgcttttttggatccagtttcgcttattctcctcgatggattccatcttaaaacacgcattgctaacactagaaaacttcccttttctttctattctattgagatggcaaaggagaaaaagtggatttccagtcacaggctgcaaaattcagaacaaattggaaccattaactagaattttcttttttttttaattgcagtcgttcacgactcttaaatcggtattctctcccctcattccttttaatggcataataaaattgaataaatgtttccctaatctgtaatataggtaaactccaggtccgaacagcattattatctatggatcccccttatgtacatatctctatggggaatcgtgctttaatttttcattgcattaaatatcttgaataaaaaaaagagggaatttgctctgatatagattatggcttggccttcttggcccacccaagtgaaattacgataaaagaaaggatatgtgaataggtggataactagattggcaagtacttaaagtacttactttattttaggattttacaacgaaatcctttattttccagcaattctactactacgatacgaaacaaaaaagaaccttcaaattctttttgaaaattaaactaagcgtgctattctaaatcgaactaaagtcaaactttctagtgcttataaattattatgactt------tttcatagaaaggagataaaacgagaaatctttgctatccaatctaattagaatatcataaagtttaagtggcagaatttttttctaggactgttttatcaattcattttcattccatttctacccctgccaaattcgaacattcgtcaaaattctctcacaagcttccaaatggagtcctgaactagccgcagcttgtgaagtatggaaagcgatcaaattcgagttcaagccggtagataccatcgattaagtggataaaactagatataaagaaggtctaaataaaaaagaagcaaaataaaaaaatcagttacgaaatgcagtaattcttctttattcttctaattgattccaattaaattcggctcaatctttttataaaaagattgagccgaatttaaatagatcttgatacgatcatgagacttgacaaatcgagattcttctattctatatatctagaatatagaaaggtataataaaataaacaaatacaaataaaaatatagtattatcatacgataatggaatcaaatacgcagtatttacagaaaagagtcttcgtttattgagaaagaatcaatatacttctaatatcgaatcgggattcactaagacagaaataaagcattgggtcgaactcttctttggtgttaaggtagtagctgtgaatagccatcgactacccggaaagggta-gaagaatgggacctattctgggacatacaatgcattacagacgtatgatcattacccttcaaccgggtattctatcccacttttactttttattaaaaggtattctgaaagaggtatttctttcattttaacaatagctttcttttgaatccaatttgaagttcgattagaaggatagaaaggtcatgagaatgggaaaagagaaatcaaatctttttaattagttccccttttttgcaactttcttattatccattccattcatttttttagatatggaatacttttctagttttatagaatatattctataaaaaatctttattttgcaaactcaaaaatacaatagtcaatattctttataatagatatacttaattatatcataagaatcttaagatatatttcgaatagatagaaatagtaaatttgaagttttcgtgatatgacagaggcaagaaataacgattccaaaaaatccttccttttttcatttcaaaagtgcataaaaattatattgccaattccattttagttatattcttttttcttaatgttaataaaaaaaagaagaaaattcttgttttttctttctcaaattcgatataggctgagagacaatcagatatattttctcttcagcggacatttctgtataggacttgttagaataaaacaagcaggttatataaaaaaaattcttttttttatttatcaacaaagcaaaaaaggttcttatcaaacccaccataaaattggaaagaaagataaagtaagtagacctgaccccttgaatgatgcctctatccgctattctgatatataaattcgatgtggatgaaattgttgtataagcggattttttgtatttccttacacttagaccgggcaaggcaagaatttttcgctatttacgatttcatattcttgttactagacgttctagaggaataagaagaaatcgcaactcttttccgttacacataaaatggatttcgaaagtcaatttttcttttcaatatctttcttttttttcagaatcccttttttgttcttccacccatgcaatagaaagcgaatgagaaaagaggggttattttcccttaaaagataggcttttaaataggaatcatggaataatgcggaattcaaatgtttatttacaaatagaaatatatataggaaatctgtaaaatgtcagatcttaattattaatcttagttattaactagttcgaaatttgaagttctacttaaaatgaaaaaaaaactcgaatttcataaagataaagttagcttgatatgcttaactaaatgatattcttaaataggatgatcgaatttattgaactttctttttatttctttaattcgcaaatccatttttctaatagaatctattccaatttctatattgaatttgatttcagatattttcaatttgatatggctcagacgaataatctaatacatagaaaagaataatatatatgaataatataataaagagaaaatgccaatctcttggcattttcattcgatcattatatacatttttgagatattttgtttttttttatttgttaataatttaaggattaatatttcactaaggagaagatagaatcatagcaaatgaaatttcgaattctgattagaaaaaaaagaatgaatatcaagcgttatagtatgattttgaatactctaaaaaatgaaggtggggggaggtgggggagagaaaaacttttggatatattgattccgattgaattgcaaatagatcaacgatagaatcaattcaattctgaattgcaataagcggggtctctcaaatagagacgagctgctagactacgtcgaataatgaattcaatgattcaaaaaaaactaagagatggatgaaa
>Arudon_H14A
ccttagctattgttcttgagaaatgcccgggtctggcccattcctcaaaagatgtttttacaggatccctatccacaacaattttaacttctggttccggcgaacgaataatcattaagtcctcctctttccggacaagacatacaaagagacccgccaactgtctttttagtgaatctttgaaagatagatattatgattagtccttttctttactatctaccatccttctatttttttttagttattcactggagcaattatatattgaagtcaatccgaggcaagtgttcggatctattatgacataaggattaggtgcctaacggacattggttatcctggaaaattatttctcgacgtaacaaaaaaatcttttttttatgttttaatttaagaagctagtgcatttttttgagagtataagcccctatctacatctattttccttgagtgagcataatatagatttttttattcgattccaaattccaagataacttattagaattattaataagaccgtcctgatatattaggtaggaatatttggattgcccccccttttatttgctttattacttctgttctagagcctatccctgctgtttatccttatgaaatatgataaaaaatcgaaggtagaagaaagggatataatgaaattcttgatttgtttgatcttcctacctaaattatttgattaatggatcaacaaccaaaccacccattttatgaaaatggagagtggtcttattcaaattcaaagcgcttcgtaatcttcaaccagttctgtgcttcaatataatttcccggagtaagcgctatagcttgtttccaatactcagcagcttgatcaaaccaagcttccgcaatttccgaatcaccctgtagaatggcaaagaacaagtattcatccacattttcttactaaaaccccttttcttttatcttgaatctaattctacttattttttccaatattttttaaaaaatcgatttctgcttttttggatccagtttcgcttattctcctcgatggattccatcttaaaacacgcattgctaacactagaaaacttcccttttctttctattctattgagatggcaaaggagaaaaagtggatttccagtcacaggctgcaaaattcagaacaaattggaaccattaactagaattttctttttttttgaattgcagtcgtgaacgactcttaaatcggtattctctcccctcattccttttaatggcataataaaattgaataaatgtttccctaatctgtaatataggtaaactccaggtccgaacagcattattatctatggatcccccttatgtacatatctctatggggaatcgtgctttaatttttcattgcattaaatatcttgaataaaaaaaagagggaatttgctctgatatagattatggcttggccttcttggcccacccaagtgaaattacgataaaagaaaggatatgtgaataggtggataactagattggcaagtacttaaagtacttactttattttaggattttacaacgaaatcctttattttccagcaattctactactacgatacgaaacaaaaaagaaccttcaaattctttttgaaaattaaactaagcgtgctattctaaatcgaactaaagtcaaactttctagtgcttataaattattatgactt------tttcatagaaaggagataaaacgagaaatctttgctatccaatctaattagaatatcataaagtttaagtggcagaatttttttctaggactgttttatcaattcattttcattccatttctacccctgccaaattcgaacattcgtaaaaattatctcacaagcttccaaatggagtcctgaactagccgcagcttgtgaaatatggaaagcgatcaaattcgagttcaagccggtagataccatcgattaagtggataaaactagatataaagaaggtctaaataaaaaagaagcaaaataaaaaaatcagttacgaaatgcagtaattcttctttattcttctaattgattccaattaaattcggctcaatctttttataaaaagattgagccgaatttaaatagatcttgatacgatcatgagacttgacaaatcgagattcttctattctatatatctagaatatagaaaggtataataaaataaacaaatacaaataaaaatatagtattatcatacgataatggaatcaaatacgcagtatttacagaaaagagtcttcgtttattgagaaagaatcaatatacttctaatatcgaatcgggattcactaagacagaaataaagcattgggtcgaactcttctttggtgttaaggtagtagctgtgaatagccatcgactacccggaaagggta-gaagaatgggacctattctgggacatacaatgcattacagacgtatgatcattacccttcaaccgggtattctatcccacttttactttttattaaaaggtattctgaaagaggtatttctttcattttaacaatagctttcttttgaatccaatttgaagttcgattagaaggatagaaaggtcatgagaatgggaaaagataaatcaaatctttttaattagttccccttttttgcaactttcttattatccattccattcatttttttagatatggaatacttttctagttttatagaatatattctataaaaaatctttattttgcaaactcaaaaatacaatagtcaatattctttataatagatatacttaattatatcataagaatcttaagatatatttcgaatagatagaaatagtaaatttgaagttttcgtgatatgacagaggcaagaaataacgattccaaaaaatccttccttttttcatttcaaaagtgcataaaaattatattgccaattccattttagttatattcttttttcttaatgttaataaaaaaaagaagaaaattcttgttttttctttctcaaattcgatataggctgagagacaatcagatatattttctcttcagcggacatttctgtataggacttgttagaataaaacaagcaggttatataaaaaaaattcttttttttatttatcaacaaagcaaaaaaggttcttatcaaacccaccataaaattggaaagaaagataaagtaagtagacctgaccccttgaatgatgcctctatccgctattctgatatataaattcgatgtggatgaaattgttgtataagcggattttttgtatttccttacacttagaccgggcaaggcaagaatttttcgctatttacgatttcatattcttgttactagacgttctagaggaataagaagaaatcgcaactcttttccgttacacataaaatggatttcgaaagtcaatttttcttttcaatatctttcttttttttcagaatcccttttttgttcttccacccatgcaatagaaagcgaatgagaaaagaggggttattttcccttaaaagataggcttttaaataggaatcatggaataatgcggaattcaaatgtttatttacaaatagaaatatatataggaaatctgtaaaatgtcagatcttaattattaatcttagttattaactagttcgaaatttgaagttctacttaaaatgaaaaaaaaactcgaatttcataaagataaagttagcttgatatgcttaactaaatcatattcttaaataggatgatcgaatttattgaactttctttttatttctttaattcgcaaatccatttttctaatagaatctattccaatttctatattgaatttgatttcagatattttcaatttgatatggctcggacgaataatctaatacatagaaaagaataatatatatgaataatataataaagagaaaatgccaatctcttggcattttcattcgatcattatatacatttttgagatattttgtttttttttatttgttaataatttaaggattaatatttcactaaggagaagatagaatcatagcaaatgaaatttcgaattctgattagaaaaaaaagaatgaatatcaagcgttatagtatgattttgaatactctaaaaaatgaaggtggggggaggtgggggagagaaaaacttttggatatattgattccgattgaattgcaaatagatcaacgatagaatcaattcaattctgaattgcaataagcggggtctctcaaatagagacgagctgctagactacgtcgaataatgaattcaatgattcaaaaaaaactaagagatggatgaaa
>Arudon_H14B_C1
ccttagctattgttcttgagaaatgcccgggtctggcccattcctcaaaagatgtttttacaggatccctatccacaacaattttaacttctggttccggcgaacgaataatcattaagtcctcctctttccggacaagacatacaaagagacccgccaactgtctttttagtgaatctttgaaagatagatattatgattagtccttttctttactatctaccatccttctatttttttttagttattcactggagcaattatatattgaagtcaatccgaggcaagtgttcggatctattatgacataaggattaggtgcctaacggacattggttatcctggaaaattatttctcgacgtaacaaaaaaatcttttttttatgttttaatttaagaagctagtgcatttttttgagagtataagcccctatctacatctattttccttgagtgagcataatatagatttttttattcgattccaaattccaagataacttattagaattattaataagaccgtcctgatatattaggtaggaatatttggattgcccccccttttatttgctttattacttctgttctagagcctatccctgctgtttatccttatgaaatatgataaaaaatcgaaggtagaagaaagggatataatgaaattcttgatttgtttgatcttcctacctaaattatttgattaatggatcaacaaccaaaccacccattttatgaaaatggagagtggtcttattcaaattcaaagcgcttcgtaatcttcaaccagttctgtgcttcaatataatttcccggagtaagcgctatagcttgtttccaatactcagcagcttgatcaaaccaagcttccgcaatttccgaatcaccctgtagaatggcaaagaacaagtattcatccacattttcttactaaaaccccttttcttttatcttgaatctaattctacttattttttccaatatttaaaaaaaaatcgatttctgcttttttggatccagtttcgcttattctcctcgatggattccatcttaaaacacgcattgctaacactagaaaacttcccttttctttctattctattgagatggcaaaggagaaaaagtggatttccagtcacaggctgcaaaattcagaacaaattggaaccattaactagaattttctttttttttgaattgcagtcgttcacgactcttaaatcggtattctctcccctcattccttttaatggcataataaaattgaataaatgtttccctaatctgtaatataggtaaactccaggtccgaacagcattattatctatggatcccccttatgtacatatctctatggggaatcgtgctttaatttttcattgcattaaatatcttgaataaaaaaaagagggaatttgctctgatatagattatggcttggccttcttggcccacccaagtgaaattacgataaaagaaaggatatgtgaataggtggataactagattagcaagtacttaaagtacttactttattttaggattttacaacgaaatcctttattttccagcaattctactactacgatacgaaacaaaaaagaaccttcaaattctttttgaaaattaaactaagcgtgctattctaaatcgaactaaagtcaaactttctagtgcttataaattattatgactt------tttcatagaaaggagataaaacgagaaatctttgctatccaatctaattagaatatcataaagtttaagtggcagaatttttttctaggactgttttatcaattcattttcattccatttctacccctgccaaattcgaacattcgtcaaaattatctcacaagcttccaaatggagtcctgaactagccgcagcttgtgaagtatggaaagcgatcaaattcgagttcaagccggtagataccatcgattaagtggataaaactagatataaagaaggtctaaataaaaaagaagcaaaataaaaaaatcagttacgaaatgcagtaattcttctttattcttctaattgattccaattaaattcggctcaatctttttataaaaagattgagccgaatttaaatagatcttgatacgatcatgagacttgacaaatcgagattcttctattctatatatctagaatatagaaaggtataataaaataaacaaatacaaataaaaatatagtattatcatacgataatggaatcaaatacgcagtatttacagaaaagagtcttcgtttattgagaaagaatcaatatacttctaatatcgaatcgggattcactaagacagaaataaagcattgggtcgaactcttctttggtgttaaggtagtagctgtgaatagccatcgactacccggaaagggta-gaagaatgggacctattctgggacatacaatgcattacagacgtatgatcattacccttcaaccgggtattctatcccacttttactttttattaaaaggtattctgaaagaggtatttctttcattttaacaatagctttcttttgaatccaatttgaagttcgattagaaggatagaaaggtcatgagaatgggaaaagataaatcaaatctttttaattagttccccttttttgcaactttcttattatccattccattcatttttttagatatggaatacttttctagttttatagaatatattctataaaaaatctttattttgcaaactcaaaaatacaatagtcaatattctttataatagatatacttaattatatcataagaatcttaagatatatttcgaatagatagaaatagtaaatttgaagttttcgtgatatgacagaggcaagaaataacgattccaaaaaatccttccttttttcatttcaaaagtgcataaaaattatattgccaattccattttagttatattcttttttcttaatgttaataaaaaaaagaataaaattcttgttttttctttctcaaattcgatataggctgagagacaatcagatatattttctcttcagcggacatttctgtataggacttgttagaataaaacaagcaggttatataaaaaaaagaattttttttatttatcaacaaagcaaaaaaggttcttatcaaacccaccataaaattggaaagaaagataaagtaagtagacctgaccccttgaatgatgcctctatccgctattctgatatataaattcgatgtggatgaaattgttgtataagcggattttttgtatttccttaaacttagaccgggcaaggcaagaatttttcgctatttacgatttcatattcttgttactagacgttctagaggaataagaagaaatcgcaactcttttccgttacacataaaatggatttcgaaagtcaatttttcttttcaatatctttcttttttttcagaatcccttttttgttcttccacccatgcaatagaaagcgaatgagaaaagaggggttattttcccttaaaagataggcttttaaataggaatcatggaataatgcggaattcaaatgtttatttacaaatagaaatatatataggaaatctgtaaaatgtcagatcttaattattaatcttagttattaactagttcgaaatttgaagttctacttaaaatgaaaaaaaaactcgaatttcataaagataaagttagcttgatatgcttaactaaatgatattcttaaataggatgatcgaatttattgaactttctttttatttctttaattcgcaaatccatttttctaatagaatctattccaatttctatattgaatttgatttcagatattttcaatttgatatggctcggacgaataatctaatacatagaaaagaataatatatatgaataatataataaagagaaaatgccaatctcttggcattttcattcgatcattatatacatttttgagatattttgtttttttttatttgttaataatttaaggattaatatttccctaaggagaagatagaatcatagcaaatgaaatttcgaattttgattagaaaaaaaagaatgaatatcaagcgttatagtatgattttgaatactctaaaaaatgaaggtggggggaggtgggggagagaaaaacttttggatatattgattccgattgaattgcaaatagatcaacgatagaatcaattcaattctgaattgcaataagcggggtctctcaaatagagacgagctgctagactacgtcgaataatgaattcaatgattcaaaaaaaactaagagatggatgaaa
>Arudon_H14B_C2
ccttagctattgttcttgagaaatgcccgggtctggcccattcctcaaaagatgtttttacaggatccctatccacaacaattttaacttctggttccggcgaacgaataatcattaagtcctcctctttccggacaagacatacaaagagacccgccaactgtctttttagtgaatctttgaaagatagatattatgattagtccttttctttactatctaccatccttctatttttttttagttattcactggagcaattatatattgaagtcaatccgaggcaagtgttcggatctattatgacataaggattaggtgcctaacggacattggttatcctggaaaattatttctcgacgtaacaaaaaaatcttttttttatgttttaatttaagaagctagtgcatttttttgagagtataagcccctatctac---------------------------------------------------------gataacttattagaattattaataagaccgtcctgatatattaggtaggaatatttggattgcccccccttttatttgctttattacttctgttctagagcctatccctgctgtttatccttatgaaatatgataaaaaatcgaaggtagaagaaagggatataatgaaattcttgatttgtttgatcttcctacctaaattatttgattaatggatcaacaaccaaaccacccattttatgaaaatggagagtggtcttattcaaattcaaagcgcttcgtaatcttcaaccagttctgtgcttcaatataatttcccggagtaagcgctatagcttgtttccaatactcagcagcttgatcaaaccaagcttccgcaatttccgaatcaccctgtagaatggcaaagaacaagtattcatccacattttcttactaaaaccccttttcttttatcttgaatctaattctacttattttttccaatattttaaaaaaaatcgatttctgcttttttggatccagtttcgcttattctcctcgatggattccatcttaaaacacgcattgctaacactagaaaacttcccttttctttctattctattgagatggcaaaggagaaaaagtggatttccagtcacaggctgcaaaattcagaacaaattggaaccattaactagaattttctttttttttgaattgcagtcgttcacgactcttaaatcggtattctctcccctcattccttttaatggcataataaaattgaataaatgtttccctaatctgtaatataggtaaactccaggtccgaacagcattattatctatggatcccccttatgtacatatctctatggggaatcgtgctttaatttttcattgcattaaatatcttgaataaaaaaaagagggaatttgctctgatatagattatggcttggccttcttggcccacccaagtgaaattacgataaaagaaaggatatgtgaataggtggataactagattggcaagtacttaaagtacttactttattttaggattttacaacgaaatcctttattttccagcaattctactactacgatacgaaacaaaaaagaaccttcaaattctttttgaaaattaaactaagcgtgctattctaaatcgaactaaagtcaaactttctagtgcttataaattattatgactt------tttcatagaaaggagataaaacgagaaatctttgctatccaatctaattagaatatcataaagtttaagtggcagaatttttttctaggactgttttatcaattcattttcattccatttctacccctgccaaattcgaacattcgtcaaaattatctcacaagcttccaaatggagtcctgaactagccgcagcttgtgaagtatggaaagcgatcaaattcgagttcaagccggtagataccatcgattaagtggataaaactagatataaagaaggtctaaataaaaaagaagcaaaataaaaaaatcagttacgaaatgcagtaattcttctttattcttctaattgattccaattaaattcggctcaatctttttataaaaagattgagccgaatttaaatagatcttgatacgatcatgagacttgacaaatcgagattcttctattctatatatctagaatatagaaaggtataataaaataaacaaatacaaataaaaatatagtattatcatacgataatggaatcaaatacgcagtatttacagaaaagagtcttcgtttattgagaaagaatcaatatacttctaatatcgaatcgggattcactaagacagaaataaagcattgggtcgaactcttctttggtgttaaggtagtagctgtgaatagccatcgactacccggaaagggta-gaagaatgggacctattctgggacatacaatgcattacagacgtatgatcattacccttcaaccgggtattctatcccacttttactttttattaaaaggtattctgaaagaggtatttctttcattttaacaatagctttcttttgaatccaatttgaagttcgattagaaggatagaaaggtcatgagaatgggaaaagataaatcaaatctttttaattagttccccttttttgcaactttcttattatccattccattcatttttttagatatggaatacttttctagttttatagaatatattctataaaaaatctttattttgcaaactcaaaaatacaatagtcaatattctttataatagatatacttaattatatcataagaatcttaagatatatttcgaatagatagaaatagtaaatttgaagttttcgtgatatgacagaggcaagaaataacgattccaaaaaatccttccttttttcatttcaaaagtgcataaaaattatattgccaattccattttagttatattcttttttcttaatgttaataaaaaaaagaagaaaattcttgttttttctttctcaaattcgatataggctgagagacaatcagatatattttctcttcagcggacatttctgtataggacttgttagaataaaacaagcaggttatataaaaaaaattcttttttttatttatcaacaaagcaaaaaaggttcttatcaaacccaccataaaattggaaagaaagataaagtaagtagacctgaccccttgaatgatgcctctatccgctattctgatatataaattcgatgtggatgaaattgttgtataagcggattttttgtatttccttacacttagaccgggcaaggcaagaatttttcgctatttacgatttcatattcttgttactagacgttctagaggaataagaagaaatcgcaactcttttccgttacacataaaatggatttcgaaagtcaatttttcttttcaatatctttcttttttttcagaatcccttttttgttcttccacccatgcaatagaaagcgaatgagaaaagaggggttattttcccttaaaagataggcttttaaataggaatcatggaataatgcggaattcaaatgtttatttacaaatagaaatatatataggaaatctgtaaaatgtcagatcttaattattaatcttagttattaactagttcgaaatttgaagttctacttcaaatgaaaaaaaaactcgaatttcataaagataaagttagcttgatatgcttaactaaatgatattcttaaataggatgatcgaatttattgaactttctttttatttctttaattcgcaaatccatttttctaatagaatctattccaatttctatattgaatttgatttcagatattttcaatttgatatggctcggacgaataatctaatacatagaaaagaataatatatatgaataatataataaagagaaaatgccaatctcttggcattttcattcgatcattatatacatttttgagatattttgtttttttttatttgttaataatttaaggattaatatttccctaaggagaagatagaatcatagcaaatgaaatttcgaattttgattagaaaaaaaagaatgaatatcaagcgttatagtatgattttgaatactctaaaaaatgaaggtggggggaggtgggggagagaaaaacttttggatatattgattccgattgaattgcaaatagatcaacgatagaatcaattcaattctgaattgcaataagcggggtctctcaaatagagacgagctgctagactacgtcgaataatgaattcaatgattcaaaaaaaactaagagatggatgaaa
>Arudon_H14B_E1
ccttagctattgttcttgagaaatgcccgggtctggcccattcctcaaaagatgtttttacaggatccctatccacaacaattttaacttctggttccggcgaacgaataatcattaagtcctcctctttccggacaagacatacaaagagacccgccaactgtctttttagtgaatctttgaaagatagatattatgattagtccttttctttactatctaccatccttctatttttttttagttattcactggagcaattatatattgaagtcaatccgaggcaagtgttcggatctattatgacataaggattaggtgcctaacggacattggttatcctggaaaattatttctcgacgtaacaaaaaaatcttttttttatgttttaatttaagaagctagtgcatttttttgagagtataagcccctatctacatctattttccttgagtgagcataatatagatttttttattcgattccaaattccaagataacttattagaattattaataagaccgtcctgatatattaggtaggaatatttggattgcccccccttttatttgctttattacttctgttctagagcctatccctgctgtttatccttatgaaatatgataaaaaatcgaaggtagaagaaagggatataatgaaattcttgatttgtttgatcttcctacctaaattatttgattaatggatcaacaaccaaaccacccattttatgaaaatggagagtggtcttattcaaattcaaagcgcttcgtaatcttcaaccagttctgtgcttcaatataatttcccggagtaagcgctatagcttgtttccaatactcagcagcttgatcaaaccaagcttccgcaatttccgaatcaccctgtagaatggcaaagaacaagtattcatccacattttcttactaaaaccccttttcttttatctcgaatctaattctacttattttttccaatatttttaaaaaaatcgatttctgcttttttggatccagtttcgcttattctcctcgatggattccatcttaaaacacgcattgctaacactagaaaacttcccttttctttctattctattgagatggcaaaggagaaaaagtggatttccagtcacaggctgcaaaattcagaacaaattggaaccattaactagaattttctttttttttgaattgcagtcgttcacgactcttaaatcggtattctctcccctcattccttttaatggcataataaaattgaataaatgtttccctaatctgtaatataggtaaactccaggtccgaacagcattattatctatggatcccccttatgtacatatctctatggggaatcgtgctttaatttttcattgcattaaatatcttgaataaaaaaaagagggaatttgctctgatatagattatggcttggccttcttggcccacccaagtgaaattacgataaaagaaaggatatgtgaataggtggataactagattggcaagtacttaaagtacttactttattttaggattttacaacgaaatcctttattttccagcaattctactactacgatacgaaacaaaaaagaaccttcaaattctttttgaaaattaaactaagcgtgctattctaaatcgaactaaagtcaaactttctagtgcttataaattattatgactt------tttcatagaaaggagataaaacgagaaatctttgctatccaatctaattagaatatcataaagtttaagtggcagaatttttttctaggactgttttatcaattcattttcattccatttctacccctgccaaattcgaacattcgtcaaaattatctcacaagcttccaaatggagtcctgaactagccgcagcttgtgaagtatggaaagcgatcaaattcgagttcaagccggtagataccatcgattaagtggataaaactagatataaagaaggtctaaataaaaaagaagcaaaataaaaaaatcagttacgaaatgcagtaattcttctttattcttctaattgattccaattaaattcggctcaatctttttataaaaagattgagccgaatttaaatagatcttgatacgatcatgagacttgacaaatcgagattcttctattctatatatctagaatatagaaaggtataataaaataaacaaatacaaataaaaatatagtattatcatacgataatggaatcaaatacgcagtatttacagaaaagagtcttcgtttattgagaaagaatcaatatacttctaatatcgaatcgggattcactaagacagaaataaagcattgggtcgaactcttctttggtgttaaggtagtagctgtgaatagccatcgactacccggaaagggta-gaagaatgggacctattctgggacatacaatgcattacagacgtatgatcattacccttcaaccgggtattctatcccacttttactttttattaaaaggtattctgaaagaggtatttctttcattttaacaatagctttcttttgaatccaatttgaagttcgattagaaggatagaaaggtcatgagaatgggaaaagataaatcaaatctttttaattagttccccttttttgcaactttcttattatccattccattcatttttttagatatggaatacttttctagttttatagaatatattctataaaaaatctttattttgcaaactcaaaaatacaatagtcaatattctttataatagatatacttaattatatcataagaatcttaagatatatttcgaatagatagaaatagtaaatttgaagttttcgtgatatgacagaggcaagaaataacgattccaaaaaatccttccttttttcatttcaaaagtgcataaaaattatattgccaattccattttagttatattcttttttcttaatgttaataaaaaaaagaagaaaattcttgttttttctttctcaaattcgatataggctgagagacaatcagatatattttctcttcagcggacatttctgtataggacttgttagaataaaacaagcaggttatataaaaaaaattcttttttttatttatcaacaaagcaaaaaaggttcttatcaaacccaccataaaattggaaagaaagataaagtaagtagacctgaccccttgaatgatgcctctatccgctattctgatatataaattcgatgtggatgaaattgttgtataagcggattttttgtatttccttacacttagaccgggcaaggcaagaatttttcgctatttacgatttcatattcttgttactagacgttctagaggaataagaagaaatcgcaactcttttccgttacacataaaatggatttcgaaagtcaatttttcttttcaatatctttcttttttttcagaatcccttttttgttcttccacccatgcaatagaaagcgaatgagaaaagaggggttatttccccttaaaagataggcttttaaataggaatcatggaataatgcggaattcaaatgtttatttacaaatagaaatatatataggaaatctgtaaaatgtcagatcttaattattaatcttagttattaactagttcgaaatttgaagttctacttaaaatgaaaaaaaaactcgaatttcataaagataaagttagcttgatatgcttaactaaatgatattcttaaataggatgatcgaatttattgaactttctttttatttctttaattcgcaaatccatttttctaatagaatctattccaatttctatattgaatttgatttcagatattttcaatttgatatggctcggacgaataatctaatacatagaaaagaataatatatatgaataatataataaagagaaaatgccaatctcttggcattttcattcgatcattatatacatttttgagatattttgtttttttttatttgttaataatttaaggattaatatttccctaaggagaagatagaatcatagcaaatgaaatttcgaattttgattagaaaaaaaagaatgaatatcaagcgttatagtatgattttgaatactctaaaaaatgaaagtggggggaggtgggggagagaaaaacttttggatatattgattccgattgaattgcaaatagatcaacgatagaatcaattcaattctgaattgcaataagcggggtctctcaaatagagacgagctgctagactacgtcgaataatgaattcaatgattcaaaaaaaactaagagatggatgaaa
>Arudon_H14B_E2
ccttagctattgttcttgagaaatgcccgggtctggcccattcctcaaaagatgtttttacaggatccctatccacaacaattttaacttctggttccggcgaacgaataatcattaagtcctcctctttccggacaagacatacaaagagacccgccaactgtctttttagtgaatctttgaaagatagatattatgattagtccttttctttactatctaccatccttctatttttttttagttattcactggagcaattatatattgaagtcaatccgaggcaagtgttcggatctattatgacataaggattaggtgcctaacggacattggttatcctggaaaattatttctcgacgtaacaaaaaaatcttttttttatgttttaatttaagaagctagtgcatttttttgagagtataagcccctatctacatctattttccttgagtgagcataatatagatttttttattcgattccaaattccaagataacttattagaattattaataagaccgtcctgatatattaggtaggaatatttggattgcccccccttttatttgctttattacttctgttctagagcctatccctgctgtttatccttatgaaatatgataaaaaatcgaaggtagaagaaagggatataatgaaattcttgatttgtttgatcttcctacctaaattatttgattaatggatcaacaaccaaaccacccattttatgaaaatggagagtggtcttattcaaattcaaagcgcttcgtaatcttcaaccagttctgtgcttcaatataatttcccggagtaagcgctatagcttgtttccaatactcagcagcttgatcaaaccaagcttccgcaatttccgaatcaccctgtagaatggcaaagaacaagtattcatccacattttcttactaaaaccccttttcttttatctcgaatctaattctacttattttttccaatatttttaaaaaaatcgatttctgcttttttggatccagtttcgcttattctcctcgatggattccatcttaaaacacgcattgctaacactagaaaacttcccttttctttctattctattgagatggcaaaggagaaaaagtggatttccagtcacaggctgcaaaattcagaacaaattggaaccattaactagaattttctttttttttgaattgcagtcgttcacgactcttaaatcggtattctctcccctcattccttttaatggcataataaaattgaataaatgtttccctaatctgtaatataggtaaactccaggtccgaacagcattattatctatggatcccccttatgtacatatctctatggggaatcgtgctttaatttttcattgcattaaatatcttgaataaaaaaaagagggaatttgctctgatatagattatggcttggccttcttggcccacccaagtgaaattacgataaaagaaaggatatgtgaataggtggataactagattggcaagtacttaaagtacttactttattttaggattttacaacgaaatcctttattttccagcaattctactactacgatacgaaacaaaaaagaaccttcaaattctttttgaaaattaaactaagcgtgctattctaaatcgaactaaagtcaaactttctagtgcttataaattattatgactt------tttcatagaaaggagataaaacgagaaatctttgctatccaatctaattagaatatcataaagtttaagtggcagaatttttttctaggactgttttatcaattcattttcattccatttctacccctgccaaattcgaacattcgtcaaaattatctcacaagcttccaaatggagtcctgaactagccgcagcttgtgaagtatggaaagcgatcaaattcgagttcaagccggtagataccatcgattaagtggataaaactagatataaagaaggtctaaataaaaaagaagcaaaataaaaaaatcagttacgaaatgcagtaattcttctttattcttctaattgattccaattaaattcggctcaatctttttataaaaagattgagccgaatttaaatagatcttgatacgatcatgagacttgacaaatcgagattcttctattctatatatctagaatatagaaaggtataataaaataaacaaatacaaataaaaatatagtattatcatacgataatggaatcaaatacgcagtatttacagaaaagagtcttcgtttattgagaaagaatcaatatacttctaatatcgaatcgggattcactaagacagaaataaagcattgggtcgaactcttctttggtgttaaggtagtagctgtgaatagccatcgactacccggaaagggta-gaagaatgggacctattctgggacatacaatgcattacagacgtatgatcattacccttcaaccgggtattctatcccacttttactttttattaaaaggtattctgaaagaggtatttctttcattttaacaatagctttcttttgaatccaatttgaagttcgattagaaggatagaaaggtcatgagaatgggaaaagataaatcaaatctttttaattagttccccttttttgcaactttcttattatccattccattcatttttttagatatggaatacttttctagttttatagaatatattctataaaaaatctttattttgcaaactcaaaaatacaatagtcaatattctttataatagatatacttaattatatcataagaatcttaagatatatttcgaatagatagaaatagtaaatttgaagttttcgtgatatgacagaggcaagaaataacgattccaaaaaatccttccttttttcatttcaaaagtgcataaaaattatattgccaattccattttagttatattcttttttcttaatgttaataaaaaaaagaagaaaattcttgttttttctttctcaaattcgatataggctgagagacaatcagatatattttctcttcagcggacatttctgtataggacttgttagaataaaacaagcaggttatataaaaaaaattcttttttttatttatcaacaaagcaaaaaaggttcttatcaaacccaccataaaattggaaagaaagataaagtaagtagacctgaccccttgaatgatgcctctatccgctattctgatatataaattcgatgtggatgaaattgttgtataagcggattttttgtatttccttacacttagaccgggcaaggcaagaatttttcgctatttacgatttcatattcttgttactagacgttctagaggaataagaagaaatcgcaactcttttccgttacacataaaatggatttcgaaagtcaatttttcttttcaatatctttcttttttttcagaatcccttttttgttcttccacccatgcaatagaaagcgaatgagaaaagaggggttattttcccttaaaagataggcttttaaataggaatcatggaataatgcggaattcaaatgtttatttacaaatagaaatatatataggaaatctgtaaaatgtcagatcttaattattaatcttagttattaactagttcgaaatttgaagttctacttaaaatgaaaaaaaaactcgaatttcataaagataaagttagcttgatatgcttaactaaatgatattcttaaataggatgatcgaatttattgaactttctttttatttctttaattcgcaaatccatttttctaatagaatctattccaatttctatattgaatttgatttcagatattttcaatttgatatggctcggacgaataatctaatacatagaaaagaataatatatatgaataatataataaagagaaaatgccaatctcttggcattttcattcgatcattatatacatttttgagatattttgtttttttttatttgttaataatttaaggattaatatttccctaaggagaagatagaatcatagcaaatgaaatttcgaattttgattagaaaaaaaagaatgaatatcaagcgttatagtatgattttgaatactctaaaaaatgaaagtggggggaggtgggggagagaaaaacttttggatatattgattccgattgaattgcaaatagatcaacgatagaatcaattcaattctgaattgcaataagcggggtctctcaaatagagacgagctgctagactacgtcgaataatgaattcaatgattcaaaaaaaactaagagatggatgaaa
>Arudon_H14B_E4
ccttagctattgttcttgagaaatgcccgggtctggcccattcctcaaaagatgtttttacaggatccctatccacaacaattttaacttctggttccggcgaacgaataatcattaagtcctcctctttccggacaagacatacaaagagacccgccaactgtctttttagtgaatctttgaaagatagatattatgattagtccttttctttactatctaccatccttctatttttttttagttattcactggagcaattatatattgaagtcaatccgaggcaagtgttcggatctattatgacataaggattaggtgcctaacggacattggttatcctggaaaattatttctcgacgtaacaaaaaaatcttttttttatgttttaatttaagaagctagtgcatttttttgagagtataagcccctatctacatctattttccttgagtgagcataatatagatttttttattcgattccaaattccaagataacttattagaattattaataagaccgtcctgatatattaggtaggaatatttggattgcccccccttttatttgctttattacttctgttctagagcctatccctgctgtttatccttatgaaatatgataaaaaatcgaaggtagaagaaagggatataatgaaattcttgatttgtttgatcttcctacctaaattatttgattaatggatcaacaaccaaaccacccattttatgaaaatggagagtggtcttattcaaattcaaagcgcttcgtaatcttcaaccagttctgtgcttcaatataatttcccggagtaagcgctatagcttgtttccaatactcagcagcttgatcaaaccaagcttccgcaatttccgaatcaccctgtagaatggcaaagaacaagtattcatccacattttcttactaaaaccccttttcttttatctcgaatctaattctacttattttttccaatatttttaaaaaaatcgatttctgcttttttggatccagtttcgcttattctcctcgatggattccatcttaaaacacgcattgctaacactagaaaacttcccttttctttctattctattgagatggcaaaggagaaaaagtggatttccagtcacaggctgcaaaattcagaacaaattggaaccattaactagaattttctttttttttgaattgcagtcgttcacgactcttaaatcggtattctctcccctcattccttttaatggcataataaaattgaataaatgtttccctaatctgtaatataggtaaactccaggtccgaacagcattattatctatggatcccccttatgtacatatctctatggggaatcgtgctttaatttttcattgcattaaatatcttgaataaaaaaaagagggaatttgctctgatatagattatggcttggccttcttggcccacccaagtgaaattacgataaaagaaaggatatgtgaataggtggataactagattggcaagtacttaaagtacttactttattttaggattttacaacgaaatcctttattttccagcaattctactactacgatacgaaacaaaaaagaaccttcaaattctttttgaaaattaaactaagcgtgctattctaaatcgaactaaagtcaaactttctagtgcttataaattattatgactt------tttcatagaaaggagataaaacgagaaatctttgctatccaatctaattagaatatcataaagtttaagtggcagaatttttttctaggactgttttatcaattcattttcattccatttctacccctgccaaattcgaacattcgtcaaaattatctcacaagcttccaaatggagtcctgaactagccgcagcttgtgaagtatggaaagcgatcaaattcgagttcaagccggtagataccatcgattaagtggataaaactagatataaagaaggtctaaataaaaaagaagcaaaataaaaaaatcagttacgaaatgcagtaattcttctttattcttctaattgattccaattaaattcggctcaatctttttataaaaagattgagccgaatttaaatagatcttgatacgatcatgagacttgacaaatcgagattcttctattctatatatctagaatatagaaaggtataataaaataaacaaatacaaataaaaatatagtattatcatacgataatggaatcaaatacgcagtatttacagaaaagagtcttcgtttattgagaaagaatcaatatacttctaatatcgaatcgggattcactaagacagaaataaagcattgggtcgaactcttctttggtgttaaggtagtagctgtgaatagccatcgactacccggaaagggta-gaagaatgggacctattctgggacatacaatgcattacagacgtatgatcattacccttcaaccgggtattctatcccacttttactttttattaaaaggtattctgaaagaggtatttctttcattttaacaatagctttcttttgaatccaatttgaagttcgattagaaggatagaaaggtcatgagaatgggaaaagataaatcaaatctttttaattagttccccttttttgcaactttcttattatccattccattcatttttttagatatggaatacttttctagttttatagaatatattctataaaaaatctttattttgcaaactcaaaaatacaatagtcaatattctttataatagatatacttaattatatcataagaatcttaagatatatttcgaatagatagaaatagtaaatttgaagttttcgtgatatgacagaggcaagaaataacgattccaaaaaatccttccttttttcatttcaaaagtgcataaaaattatattgccaattccattttagttatattcttttttcttaatgttaataaaaaaaagaagaaaattcttgttttttctttctcaaattcgatataggctgagagacaatcagatatattttctcttcagcggacatttctgtataggacttgttagaataaaacaagcaggttatataaaaaaaattcttttttttatttatcaacaaagcaaaaaaggttcttatcaaacccaccataaaattggaaagaaagataaagtaagtagacctgaccccttgaatgatgcctctatccgctattctgatatataaattccatgtggatgaaattgttgtataagcggattttttgtatttccttacacttagaccgggcaaggcaagaatttttcgctatttacgatttcatattcttgttactagacgttctagaggaataagaagaaatcgcaactcttttccgttacacataaaatggatttcgaaagtcaatttttcttttcaatatctttcttttttttcagaatcccttttttgttcttccacccatgcaatagaaagcgaatgagaaaagaggggttattttcccttaaaagataggcttttaaataggaatcatggaataatgcggaattcaaatgtttatttacaaatagaaatatatataggaaatctgtaaaatgtcagatcttaattattaatcttagttattaactagttcgaaatttgaagttctacttaaaatgaaaaaaaaactcgaatttcataaagataaagttagcttgatatgcttaactaaatgatattcttaaataggatgatcgaatttattgaactttctttttatttctttaattcgcaaatccatttttctaatagaatctattccaatttctatattgaatttgatttcagatattttcaatttgatatggctcggacgaataatctaatacatagaaaagaataatatatatgaataatataataaagagaaaatgccaatctcttggcattttcattcgatcattatatacatttttgagatattttgtttttttttatttgttaataatttaaggattaatatttccctaaggagaagatagaatcatagcaaatgaaatttcgaattttgattagaaaaaaaagaatgaatatcaagcgttatagtatgattttgaatactctaaaaaatgaaagtggggggaggtgggggagagaaaaacttttggatatattgattccgattgaattgcaaatagatcaacgatagaatcaattcaattctgaattgcaataagcggggtctctcaaatagagacgagctgctagactacgtcgaataatgaattcaatgattcaaaaaaaactaagagatggatgaaa
>Arudon_H14B_M1
ccttagctattgttcttgagaaatgcccgggtctggcccattcctcaaaagatgtttttacaggatccctatccacaacaattttaacttctggttccggcgaacgaataatcattaagtcctcctctttccggacaagacatacaaagagacccgccaactgtctttttagtgaatctttgaaagatagatattatgattagtccttttctttactatctaccatccttctatttttttttagttattcactggagcaattatatattgaagtcaatccgaggcaagtgttcggatctattatgacataaggattaggtgcctaacggacattggttatcctggaaaattatttctcgacgtaacaaaaaaatcttttttttatgttttaatttaagaagctagtgcatttttttgagagtataagcccctatctacatctattttccttgagtgagcataatatagatttttttattcgattccaaattccaagataacttattagaattattaataagaccgtcctgatatattaggtaggaatatttggattgcccccccttttatttgctttattacttctgttctagagcctatccctgctgtttatccttatgaaatatgataaaaaatcgaaggtagaagaaagggatataatgaaattcttgatttgtttgatcttcctacctaaattatttgattaatggatcaacaaccaaaccacccattttatgaaaatggagagtggtcttattcaaattcaaagcgcttcgtaatcttcaaccagttctgtgcttcaatataatttcccggagtaagcgctatagcttgtttccaatactcagcagcttgatcaaaccaagcttccgcaatttccgaatcaccctgtagaatggcaaagaacaagtattcatccacattttcttactaaaaccccttttcttttatcttgaatctaattctacttattttttccaatattttttaaaaaatcgatttctgcttttttggatccagtttcgcttattctcctcgatggattccatcttaaaacacgcattgctaacactagaaaacttcccttttctttctattctattgagatggcaaaggagaaaaagtggatttccagtcacaggctgcaaaattcagaacaaattggaaccattaactagaattttctttttttttgaattgcagtcgtgaacgactcttaaatcggtattctctcccctcattccttttaatggcataataaaattgaataaatgtttccctaatctgtaatataggtaaactccaggtccgaacagcattattatctatggatcccccttatgtacatatctctatggggaatcgtgctttaatttttcattgcattaaatatcttgaataaaaaaaagagggaatttgctctgatatagattatggcttggccttcttggcccacccaagtgaaattacgataaaagaaaggatatgtgaataggtggataactagattggcaagtacttaaagtacttactttattttaggattttacaacgaaatcctttattttccagcaattctactactacgatacgaaacaaaaaagaaccttcaaattctttttgaaaattaaactaagcgtgctattctaaatcgaactaaagtcaaactttctagtgcttataaattattatgactt------tttcatagaaaggagataaaacgagaaatctttgctatccaatctaattagaatatcataaagtttaagtggcagaatttttttctaggactgttttatcaattcattttcattccatttctacccctgccaaattcgaacattcgtaaaaattatctcacaagcttccaaatggagtcctgaactagccgcagcttgtgaaatatggaaagcgatcaaattcgagttcaagccggtagataccatcgattaagtggataaaactagatataaagaaggtctaaataaaaaagaagcaaaataaaaaaatcagttacgaaatgcagtaattcttctttattcttctaattgattccaattaaattcggctcaatctttttataaaaagattgagccgaatttaaatagatcttgatacgatcatgagacttgacaaatcgagattcttctattctatatatctagaatatagaaaggtataataaaataaacaaatacaaataaaaatatagtattatcatacgataatggaatcaaatacgcagtatttacagaaaagagtcttcgtttattgagaaagaatcaatatacttctaatatcgaatcgggattcactaagacagaaataaagcattgggtcgaactcttctttggtgttaaggtagtagctgtgaatagccatcgactacccggaaagggta-gaagaatgggacctattctgggacatacaatgcattacagacgtatgatcattacccttcaaccgggtattctatcccacttttactttttattaaaaggtattctgaaagaggtatttctttcattttaacaatagctttcttttgaatccaatttgaagttcgattagaaggatagaaaggtcatgagaatgggaaaagataaatcaaatctttttaattagttccccttttttgcaactttcttattatccattccattcatttttttagatatggaatacttttctagttttatagaatatattctataaaaaatctttattttgcaaactcaaaaatacaatagtcaatattctttataatagatatacttaattatatcataagaatcttaagatatatttcgaatagatagaaatagtaaatttgaagttttcgtgatatgacagaggcaagaaataacgattccaaaaaatccttccttttttcatttcaaaagtgcataaaaattatattgccaattccattttagttatattcttttttcttaatgttaataaaaaaaagaagaaaattcttgttttttctttctcaaattcgatataggctgagagacaatcagatatattttctcttcagcggacatttctgtataggacttgttagaataaaacaagcaggttatataaaaaaaattcttttttttatttatcaacaaagcaaaaaaggttcttatcaaacccaccataaaattggaaagaaagataaagtaagtagacctgaccccttgaatgatgcctctatccgctattctgatatataaattcgatgtggatgaaattgttgtataagcggattttttgtatttccttacacttagaccgggcaaggcaagaatttttcgctatttacgatttcatattcttgttactagacgttctagaggaataagaagaaatcgcaactcttttccgttacacataaaatggatttcgaaagtcaatttttcttttcaatatctttcttttttttcagaatcccttttttgttcttccacccatgcaatagaaagcgaatgagaaaagaggggttattttcccttaaaagataggcttttaaataggaatcatggaataatgcggaattcaaatgtttatttacaaatagaaatatatataggaaatctgtaaaatgtcagatcttaattattaatcttagttattaactagttcgaaatttgaagttctacttaaaatgaaaaaaaaactcgaatttcataaagataaagttagcttgatatgcttaactaaatcatattcttaaataggatgatcgaatttattgaactttctttttatttctttaattcgcaaatccatttttctaatagaatctattccaatttctatattgaatttgatttcagatattttcaatttgatatggctcggacgaataatctaatacatagaaaagaataatatatatgaataatataataaagagaaaatgccaatctcttggcattttcattcgatcattatatacatttttgagatattttgtttttttttatttgttaataatttaaggattaatatttcactaaggagaagatagaatcatagcaaatgaaatttcgaattctgattagaaaaaaaagaatgaatatcaagcgttatagtatgattttgaatactctaaaaaatgaaggtggggggaggtgggggagagaaaaacttttggatatattgattccgattgaattgcaaatagatcaacgatagaatcaattcaattctgaattgcaataagcggggtctctcaaatagagacgagctgctagactacgtcgaataatgaattcaatgattcaaaaaaaactaagagatggatgaaa
>Arudon_H14B_M2
ccttagctattgttcttgagaaatgcccgggtctggcccattcctcaaaagatgtttttacaggatccctatccacaacaattttaacttctggttccggcgaacgaataatcattaagtcctcctctttccggacaagacatacaaagagacccgccaactgtctttttagtgaatctttgaaagatagatattatgattagtccttttctttactatctaccatccttctatttttttttagttattcactggagcaattatatattgaagtcaatccgaggcaagtgttcggatctattatgacataaggattaggtgcctaacggacattggttatcctggaaaattatttctcgacgtaacaaaaaaatcttttttttatgttttaatttaagaagctagtgcatttttttgagagtataagcccctatctacatctattttccttgagtgagcataatatagatttttttattcgattccaaattccaagataacttattagaattattaataagaccgtcctgatatattaggtaggaatatttggattgcccccccttttatttgctttattacttctgttctagagcctatccctgctgtttatccttatgaaatatgataaaaaatcgaaggtagaagaaagggatataatgaaattcttgatttgtttgatcttcctacctaaattatttgattaatggatcaacaaccaaaccacccattttatgaaaatggagagtggtcttattcaaattcaaagcgcttcgtaatcttcaaccagttctgtgcttcaatataatttcccggagtaagcgctatagcttgtttccaatactcagcagcttgatcaaaccaagcttccgcaatttccgaatcaccctgtagaatggcaaagaacaagtattcatccacattttcttactaaaaccccttttcttttatcttgaatctaattctacttattttttccaatattttttaaaaaatcgatttctgcttttttggatccagtttcgcttattctcctcgatggattccatcttaaaacacgcattgctaacactagaaaacttcccttttctttctattctattgagatggcaaaggagaaaaagtggatttccagtcacaggctgcaaaattcagaacaaattggaaccattaactagaattttctttttttttgaattgcagtcgtgaacgactcttaaatcggtattctctcccctcattccttttaatggcataataaaattgaataaatgtttccctaatctgtaatataggtaaactccaggtccgaacagcattattatctatggatcccccttatgtacatatctctatggggaatcgtgctttaatttttcattgcattaaatatcttgaataaaaaaaagagggaatttgctctgatatagattatggcttggccttcttggcccacccaagtgaaattacgataaaagaaaggatatgtgaataggtggataactagattggcaagtacttaaagtacttactttattttaggattttacaacgaaatcctttattttccagcaattctactactacgatacgaaacaaaaaagaaccttcaaattctttttgaaaattaaactaagcgtgctattctaaatcgaactaaagtcaaactttctagtgcttataaattattatgactt------tttcatagaaaggagataaaacgagaaatctttgctatccaatctaattagaatatcataaagtttaagtggcagaatttttttctaggactgttttatcaattcattttcattccatttctacccctgccaaattcgaacattcgtaaaaattatctcacaagcttccaaatggagtcctgaactagccgcagcttgtgaaatatggaaagcgatcaaattcgagttcaagccggtagataccatcgattaagtggataaaactagatataaagaaggtctaaataaaaaagaagcaaaataaaaaaatcagttacgaaatgcagtaattcttctttattcttctaattgattccaattaaattcggctcaatctttttataaaaagattgagccgaatttaaatagatcttgatacgatcatgagacttgacaaatcgagattcttctattctatatatctagaatatagaaaggtataataaaataaacaaatacaaataaaaatatagtattatcatacgataatggaatcaaatacgcagtatttacagaaaagagtcttcgtttattgagaaagaatcaatatacttctaatatcgaatcgggattcactaagacagaaataaagcattgggtcgaactcttctttggtgttaaggtagtagctgtgaatagccatcgactacccggaaagggta-gaagaatgggacctattctgggacatacaatgcattacagacgtatgatcattacccttcaaccgggtattctatcccacttttactttttattaaaaggtattctgaaagaggtatttctttcattttaacaatagctttcttttgaatccaatttgaagttcgattagaaggatagaaaggtcatgagaatgggaaaagataaatcaaatctttttaattagttccccttttttgcaactttcttattatccattccattcatttttttagatatggaatacttttctagttttatagaatatattctataaaaaatctttattttgcaaactcaaaaatacaatagtcaatattctttataatagatatacttaattatatcataagaatcttaagatatatttcgaatagatagaaatagtaaatttgaagttttcgtgatatgacagaggcaagaaataacgattccaaaaaatccttccttttttcatttcaaaagtgcataaaaattatattgccaattccattttagttatattcttttttcttaatgttaataaaaaaaagaagaaaattcttgttttttctttctcaaattcgatataggctgagagacaatcagatatattttctcttcagcggacatttctgtataggacttgttagaataaaacaagcaggttatataaaaaaaattcttttttttatttatcaacaaagcaaaaaaggttcttatcaaacccaccataaaattggaaagaaagataaagtaagtagacctgaccccttgaatgatgcctctatccgctattctgatatataaattcgatgtggatgaaattgttgtataagcggattttttgtatttccttacacttagaccgggcaaggcaagaatttttcgctatttacgatttcatattcttgttactagacgttctagaggaataagaagaaatcgcaactcttttccgttacacataaaatggatttcgaaagtcaatttttcttttcaatatctttcttttttttcagaatcccttttttgttcttccacccatgcaatagaaagcgaatgagaaaagaggggttattttcccttaaaagataggcttttaaataggaatcatggaataatgcggaattcaaatgtttatttacaaatagaaatatatataggaaatctgtaaaatgtcagatcttaattattaatcttagttattaactagttcgaaatttgaagttctacttaaaatgaaaaaaaaactcgaatttcataaagataaagttagcttgatatgcttaactaaatcatattcttaaataggatgatcgaatttattgaactttctttttatttctttaattcgcaaatccatttttctaatagaatctattccaatttctatattgaatttgatttcagatattttcaatttgatatggctcggacgaataatctaatacatagaaaagaataatatatatgaataatataataaagagaaaatgccaatctcttggcattttcattcgatcattatatacatttttgagatattttgtttttttttatttgttaataatttaaggattaatatttccctaaggagaagatagaatcatagcaaatgaaatttcgaattttgattagaaaaaaaagaatgaatatcaagcgttatagtatgattttgaatactctaaaaaatgaaggtggggggaggtgggggagagaaaaacttttggatatattgattccgattgaattgcaaatagatcaacgatagaatcaattcaattctgaattgcaataagcggggtctctcaaatagagacgagctgctagactacgtcgaataatgaattcaatgattcaaaaaaaactaagagatggatgaaa
>Arudon_H14B_M3
ccttagctattgttcttgagaaatgcccgggtctggcccattcctcaaaagatgtttttacaggatccctatccacaacaattttaacttctggttccggcgaacgaataatcattaagtcctcctctttccggacaagacatacaaagagacccgccaactgtctttttagtgaatctttgaaagatagatattatgattagtccttttctttactatctaccatccttctatttttttttagttattcactggagcaattatatattgaagtcaatccgaggcaagtgttcggatctattatgacataaggattaggtgcctaacggacattggttatcctggaaaattatttctcgacgtaacaaaaaaatcttttttttatgttttaatttaagaagctagtgcatttttttgagagtataagcccctatctacatctattttccttgagtgagcataatatagatttttttattcgattccaaattccaagataacttattagaattattaataagaccgtcctgatatattaggtaggaatatttggattgcccccccttttatttgctttattacttctgttctagagcctatccctgctgtttatccttatgaaatatgataaaaaatcgaaggtagaagaaagggatataatgaaattcttgatttgtttgatcttcctacctaaattatttgattaatggatcaacaaccaaaccacccattttatgaaaatggagagtggtcttattcaaattcaaagcgcttcgtaatcttcaaccagttctgtgcttcaatataatttcccggagtaagcgctatagcttgtttccaatactcagcagcttgatcaaaccaagcttccgcaatttccgaatcaccctgtagaatggcaaagaacaagtattcatccacattttcttactaaaaccccttttcttttatcttgaatctaattctacttattttttccaatattttttaaaaaatcgatttctgcttttttggatccagtttcgcttattctcctcgatggattccatcttaaaacacgcattgctaacactagaaaacttcccttttctttctattctattgagatggcaaaggagaaaaagtggatttccagtcacaggctgcaaaattcagaacaaattggaaccattaactagaattttctttttttttgaattgcagtcgtgaacgactcttaaatcggtattctctcccctcattccttttaatggcataataaaattgaataaatgtttccctaatctgtaatataggtaaactccaggtccgaacagcattattatctatggatcccccttatgtacatatctctatggggaatcgtgctttaatttttcattgcattaaatatcttgaataaaaaaaagagggaatttgctctgatatagattatggcttggccttcttggcccacccaagtgaaattacgataaaagaaaggatatgtgaataggtggataactagattggcaagtacttaaagtacttactttattttaggattttacaacgaaatcctttattttccagcaattctactactacgatacgaaacaaaaaagaaccttcaaattctttttgaaaattaaactaagcgtgctattctaaatcgaactaaagtcaaactttctagtgcttataaattattatgactt------tttcatagaaaggagataaaacgagaaatctttgctatccaatctaattagaatatcataaagtttaagtggcagaatttttttctaggactgttttatcaattcattttcattccatttctacccctgccaaattcgaacattcgtaaaaattatctcacaagcttccaaatggagtcctgaactagccgcagcttgtgaaatatggaaagcgatcaaattcgagttcaagccggtagataccatcgattaagtggataaaactagatataaagaaggtctaaataaaaaagaagcaaaataaaaaaatcagttacgaaatgcagtaattcttctttattcttctaattgattccaattaaattcggctcaatctttttataaaaagattgagccgaatttaaatagatcttgatacgatcatgagacttgacaaatcgagattcttctattctatatatctagaatatagaaaggtataataaaataaacaaatacaaataaaaatatagtattatcatacgataatggaatcaaatacgcagtatttacagaaaagagtcttcgtttattgagaaagaatcaatatacttctaatatcgaatcgggattcactaagacagaaataaagcattgggtcgaactcttctttggtgttaaggtagtagctgtgaatagccatcgactacccggaaagggta-gaagaatgggacctattctgggacatacaatgcattacagacgtatgatcattacccttcaaccgggtattctatcccacttttactttttattaaaaggtattctgaaagaggtatttctttcattttaacaatagctttcttttgaatccaatttgaagttcgattagaaggatagaaaggtcatgagaatgggaaaagataaatcaaatctttttaattagttccccttttttgcaactttcttattatccattccattcatttttttagatatggaatacttttctagttttatagaatatattctataaaaaatctttattttgcaaactcaaaaatacaatagtcaatattctttataatagatatacttaattatatcataagaatcttaagatatatttcgaatagatagaaatagtaaatttgaagttttcgtgatatgacagaggcaagaaataacgattccaaaaaatccttccttttttcatttcaaaagtgcataaaaattatattgccaattccattttagttatattcttttttcttaatgttaataaaaaaaagaagaaaattcttgttttttctttctcaaattcgatataggctgagagacaatcagatatattttctcttcagcggacatttctgtataggacttgttagaataaaacaagcaggttatataaaaaaaattcttttttttatttatcaacaaagcaaaaaaggttcttatcaaacccaccataaaattggaaagaaagataaagtaagtagacctgaccccttgaatgatgcctctatccgctattctgatatataaattcgatgtggatgaaattgttgtataagcggattttttgtatttccttacacttagaccgggcaaggcaagaatttttcgctatttacgatttcatattcttgttactagacgttctagaggaataagaagaaatcgcaactcttttccgttacacataaaatggatttcgaaagtcaatttttcttttcaatatctttcttttttttcagaatcccttttttgttcttccacccatgcaatagaaagcgaatgagaaaagaggggttattttcccttaaaagataggcttttaaataggaatcatggaataatgcggaattcaaatgtttatttacaaatagaaatatatataggaaatctgtaaaatgtcagatcttaattattaatcttagttattaactagttcgaaatttgaagttctacttaaaatgaaaaaaaaactcgaatttcataaagataaagttagcttgatatgcttaactaaatcatattcttaaataggatgatcgaatttattgaactttctttttatttctttaattcgcaaatccatttttctaatagaatctattccaatttctatattgaatttgatttcagatattttcaatttgatatggctcggacgaataatctaatacatagaaaagaataatatatatgaataatataataaagagaaaatgccaatctcttggcattttcattcgatcattatatacatttttgagatattttgtttttttttatttgttaataatttaaggattaatatttccctaaggagaagatagaatcatagcaaatgaaatttcgaattttgattagaaaaaaaagaatgaatatcaagcgttatagtatgattttgaatactctaaaaaatgaaggtggggggaggtgggggagagaaaaacttttggatatattgattccgattgaattgcaaatagatcaacgatagaatcaattcaattctgaattgcaataagcggggtctctcaaatagagacgagctgctagactacgtcgaataatgaattcaatgattcaaaaaaaactaagagatggatgaaa
>Arudon_H14B_W1
ccttagctattgttcttgagaaatgcccgggtctggcccattcctcaaaagatgtttttacaggatccctatccacaacaattttaacttctggttccggcgaacgaataatcattaagtcctcctctttccggacaagacatacaaagagacccgccaactgtctttttagtgaatctttgaaagatagatattatgattagtccttttctttactatctaccatccttctatttttttttagttattcactggagcaattatatattgaagtcaatccgaggcaagtgttcggatctattatgacataaggattaggtgcctaacggacattggttatcctggaaaattatttctcgacgtaacaaaaaaatcttttttttatgttttaatttaagaagctagtgcatttttttgagagtataagcccctatctacatctattttccttgagtgagcataatatagatttttttattcgattccaaattccaagataacttattagaattattaataagaccgtcctgatatattaggtaggaatatttggattgcccccccttttatttgctttattacttctgttctagagcctatccctgctgtttatccttatgaaatatgataaaaaatcgaaggtagaagaaagggatataatgaaattcttgatttgtttgatcttcctacctaaattatttgattaatggatcaacaaccaaaccacccattttatgaaaatggagagtggtcttattcaaattcaaagcgcttcgtaatcttcaaccagttctgtgcttcaatataatttcccggagtaagcgctatagcttgtttccaatactcagcagcttgatcaaaccaagcttccgcaatttccgaatcaccctgtagaatggcaaagaacaagtattcatccacattttcttactaaaaccccttttcttttatcttgaatctaattctacttattttttccaatatttttttaaaaatcgatttctgcttttttggatccagtttcgcttattctcctcgatggattccatcttaaaacacgcattgctaacactagaaaacttcccttttctttctattctattgagatggcaaaggagaaaaagtggatttccagtcacaggctgcaaaattcagaacaaattggaaccattaactagaattttctttttttttgaattgcagtcgtgaacgactcttaaatcggtattctctcccctcattccttttaatggcataataaaattgaataaatgtttccctaatctgtaatataggtaaactccaggtccgaacagcattattatctatggatcccccttatgtacatatctctatggggaatcgtgctttaatttttcattgcattaaatatcttgaataaaaaaaagagggaatttgctctgatatagattatggcttggccttcttggcccacccaagtgaaattacgataaaagaaaggatatgtgaataggtggataactagattggcaagtacttaaagtacttactttattttaggattttacaacgaaatcctttattttccagcaattctactactacgatacgaaacaaaaaagaaccttcaaattctttttgaaaattaaactaagcgtgctattctaaatcgaactaaagtcaaactttctagtgcttataaattattatgactt------tttcatagaaaggagataaaacgagaaatctttgctatccaatctaattagaatatcataaagtttaagtggcagaatttttttctaggactgttttatcaattcattttcattccatttctacccctgccaaattcgaacattcgtcaaaattatctcacaagcttccaaatggagtcctgaactagccgcagcttgtgaaatatggaaagcgatcaaattcgagttcaagccggtagataccatcgattaagtggataaaactagatataaagaaggtctaaataaaaaagaagcaaaataaaaaaatcagttacgaaatgcagtaattcttctttattcttctaattgattccaattaaattcggctcaatctttttataaaaagattgagccgaatttaaatagatcttgatacgatcatgagacttgacaaatcgagattcttctattctatatatctagaatatagaaaggtataataaaataaacaaatacaaataaaaatatagtattatcatacgataatggaatcaaatacgcagtatttacagaaaagagtcttcgtttattgagaaagaatcaatatacttctaatatcgaatcgggattcactaagacagaaataaagcattgggtcgaactcttctttggtgttaaggtagtagctgtgaatagccatcgactacccggaaagggta-gaagaatgggacctattctgggacatacaatgcattacagacgtatgatcattacccttcaaccgggtattctatcccacttttactttttattaaaaggtattctgaaagaggtatttctttcattttaacaatagctttcttttgaatccaatttgaagttcgattagaaggatagaaaggtcatgagaatgggaaaagataaattaaatctttttaattagttccccttttttgcaactttcttattatccattccattcatttttttagatatggaatacttttctagttttatagaatatattctataaaaaatctttattttgcaaactcaaaaatacaatagtcaatattctttataatagatatacttaattatatcataagaatcttaagatatatttcgaatagatagaaatagtaaatttgaagttttcgtgatatgacagaggcaagaaataacgattccaaaaaatccttccttttttcatttcaaaagtgcataaaaattatattgccaattccattttagttatattcttttttcttaatgttaataaaaaaaagaagaaaattcttgttttttctttctcaaattcgatataggctgagagacaatcagatatattttctcttcagcggacatttctgtataggacttgttagaataaaacaagcaggttatataaaaaaaattcttttttttatttatcaacaaagcaaaaaaggttcttatcaaacccaccataaaattggaaagaaagataaagtaagtagacctgaccccttgaatgatgcctctatccgctattctgatatataaattcgatgtggatgaaattgttgtataagcggattttttgtatttccttacacttagaccgggcaaggcaagaatttttcgctatttacgatttcatattcttgttactagacgttctagaggaataagaagaaatcgcaactcttttccgttacacataaaatggatttcgaaagtcaatttttcttttcaatatctttcttttttttcagaatcccttttttgttcttccacccatgcaatagaaagcgaatgagaaaagaggggttattttcccttaaaagataggcttttaaataggaatcatggaataatgcggaattcaaatgtttatttacaaatagaaatatatataggaaatctgtaaaatgtcagatcttaattattaatcttagttattaactagttcgaaatttgaagttctacttaaaatgaaaaaaaaactcgaatttcataaagataaagttagcttgatatgcttaactaaatgatattcttaaataggatgatcgaatttattgaactttctttttatttctttaattcgcaaatccatttttctaatagaatctattccaatttctatattgaatttgatttcagatattttcaatttgatatggctcggacgaataatctaatacatagaaaagaataatatatatgaataatataataaagagaaaatgccaatctcttggcattttcattcgatcattatatacatttttgagatattttgtttttttttatttgttaataatttaaggattaatatttccctaaggagaagatagaatcatagcaaatgaaatttcgaattttgattagaaaaaaaagaatgaatatcaagcgttatagtatgattttgaatactctaaaaaatgaaggtggggggaggtgggggagagaaaaacttttggatatattgattccgattgaattgcaaatagatcaacgatagaatcaattcaattctgaattgcaataagcggggtctctcaaatagagacgagctgctagactacgtcgaataatgaattcaatgattcaaaaaaaactaagagatggatgaaa
>Arudon_H14B_W2
ccttagctattgttcttgagaaatgcccgggtctggcccattcctcaaaagatgtttttacaggatccctatccacaacaattttaacttctggttccggcgaacgaataatcattaagtcctcctctttccggacaagacatacaaagagacccgccaactgtctttttagtgaatctttgaaagatagatattatgattagtccttttctttactatctaccatccttctatttttttttagttattcactggagcaattatatattgaagtcaatccgaggcaagtgttcggatctattatgacataaggattaggtgcctaacggacattggttatcctggaaaattatttctcgacgtaacaaaaaaatcttttttttatgttttaatttaagaagctagtgcatttttttgagagtataagcccctatctacatctattttccttgagtgagcataatatagatttttttattcgattccaaattccaagataacttattagaattattaataagaccgtcctgatatattaggtaggaatatttggattgcccccccttttatttgctttattacttctgttctagagcctatccctgctgtttatccttatgaaatatgataaaaaatcgaaggtagaagaaagggatataatgaaattcttgatttgtttgatcttcctacctaaattatttgattaatggatcaacaaccaaaccacccattttatgaaaatggagagtggtcttattcaaattcaaagcgcttcgtaatcttcaaccagttctgtgcttcaatataatttcccggagtaagcgctatagcttgtttccaatactcagcagcttgatcaaaccaagcttccgcaatttccgaatcaccctgtagaatggcaaagaacaagtattcatccacattttcttactaaaaccccttttcttttatcttgaatctaattctacttattttttccaatatttttttaaaaatcgatttctgcttttttggatccagtttcgcttattctcctcgatggattccatcttaaaacacgcattgctaacactagaaaacttcccttttctttctattctattgagatggcaaaggagaaaaagtggatttccagtcacaggctgcaaaattcagaacaaattggaaccattaactagaattttctttttttttgaattgcagtcgtgaacgactcttaaatcggtattctctcccctcattccttttaatggcataataaaattgaataaatgtttccctaatctgtaatataggtaaactccaggtccgaacagcattattatctatggatcccccttatgtacatatctctatggggaatcgtgctttaatttttcattgcattaaatatcttgaataaaaaaaagagggaatttgctctgatatagattatggcttggccttcttggcccacccaagtgaaattacgataaaagaaaggatatgtgaataggtggataactagattggcaagtacttaaagtacttactttattttaggattttacaacgaaatcctttattttccagcaattctactactacgatacgaaacaaaaaagaaccttcaaattctttttgaaaattaaactaagcgtgctattctaaatcgaactaaagtcaaactttctagtgcttataaattattatgactt------tttcatagaaaggagataaaacgagaaatctttgctatccaatctaattagaatatcataaagtttaagtggcagaatttttttctaggactgttttatcaattcattttcattccatttctacccctgccaaattcgaacattcgtcaaaattatctcacaagcttccaaatggagtcctgaactagccgcagcttgtgaaatatggaaagcgatcaaattcgagttcaagccggtagataccatcgattaagtggataaaactagatataaagaaggtctaaataaaaaagaagcaaaataaaaaaatcagttacgaaatgcagtaattcttctttattcttctaattgattccaattaaattcggctcaatctttttataaaaagattgagccgaatttaaatagatcttgatacgatcatgagacttgacaaatcgagattcttctattctatatatctagaatatagaaaggtataataaaataaacaaatacaaataaaaatatagtattatcatacgataatggaatcaaatacgcagtatttacagaaaagagtcttcgtttattgagaaagaatcaatatacttctaatatcgaatcgggattcactaagacagaaataaagcattgggtcgaactcttctttggtgttaaggtagtagctgtgaatagccatcgactacccggaaagggta-gaagaatgggacctattctgggacatacaatgcattacagacgtatgatcattacccttcaaccgggtattctatcccacttttactttttattaaaaggtattctgaaagaggtatttctttcattttaacaatagctttcttttgaatccaatttgaagttcgattagaaggatagaaaggtcatgagaatgggaaaagataaatcaaatctttttaattagttccccttttttgcaactttcttattatccattccattcatttttttagatatggaatacttttctagttttatagaatatattctataaaaaatctttattttgcaaactcaaaaatacaatagtcaatattctttataatagatatacttaattatatcataagaatcttaagatatatttcgaatagatagaaatagtaaatttgaagttttcgtgatatgacagaggcaagaaataacgattccaaaaaatccttccttttttcatttcaaaagtgcataaaaattatattgccaattccattttagttatattcttttttcttaatgttaataaaaaaaagaagaaaattcttgttttttctttctcaaattcgatataggctgagagacaatcagatatattttctcttcagcggacatttctgtataggacttgttagaataaaacaagcaggttatataaaaaaaattcttttttttatttatcaacaaagcaaaaaaggttcttatcaaacccaccataaaattggaaagaaagataaagtaagtagacctgaccccttgaatgatgcctctatccgctattctgatatataaattcgatgtggatgaaattgttgtataagcggattttttgtatttccttacacttagaccgggcaaggcaagaatttttcgctatttacgatttcatattcttgttactagacgttctagaggaataagaagaaatcgcaactcttttccgttacacataaaatggatttcgaaagtcaatttttcttttcaatatctttcttttttttcagaatcccttttttgttcttccacccatgcaatagaaagcgaatgagaaaagaggggttattttcccttaaaagataggcttttaaataggaatcatggaataatgcggaattcaaatgtttatttacaaatagaaatatatataggaaatctgtaaaatgtcagatcttaattattaatcttagttattaactagttcgaaatttgaagttctacttcaaatgaaaaaaaaactcgaatttcataaagataaagttagcttgatatgcttaactaaatgatattcttaaataggatgatcgaatttattgaactttctttttatttctttaattcgcaaatccatttttctaatagaatctattccaatttctatattgaatttgatttcagatattttcaatttgatatggctcggacgaataatctaatacatagaaaagaataatatatatgaataatataataaagagaaaatgccaatctcttggcattttcattcgatcattatatacatttttgagatattttgtttttttttatttgttaataatttaaggattaatatttccctaaggagaagatagaatcatagcaaatgaaatttcgaattttgattagaaaaaaaagaatgaatatcaagcgttatagtatgattttgaatactctaaaaaatgaaggtggggggaggtgggggagagaaaaacttttggatatattgattccgattgaattgcaaatagatcaacgatagaatcaattcaattctgaattgcaataagcggggtctctcaaatagagacgagctgctagactacgtcgaataatgaattcaatgattcaaaaaaaactaagagatggatgaaa
>Arudon_H17_do1
ccttagctattgttcttgagaaatgcccgggtctggcccattcctcaaaagatgtttttacaggatccctatccacaacaattttaacttctggttccggcgaacgaataatcattaagtcctcctctttccggacaagacatacaaagagacccgccaactgtctttttagtgaatctttgaaagatagatattatgattagtccttttctttactatctaccatccttctatttttttttagttattcactggagcaattatatattgaagtcaatccgaggcaagtgttcggatctattatgacataaggattaggtgcctaacggacattggttatcctggaaaattatttctcgacgtaacaaaaaaatcttttttttatgttttaatttaagaagctagtgcatttttttgagagtataagcccctatctacatctattttccttgagtgagcataatatagatttttttattcgattccaaattccaagataacttattagaattattaataagaccgtcctgatatattaggtaggaatatttggattgcccccccttttatttgctttattacttctgttctagagcctatccctgctgtttatccttatgaaatatgataaaaaatcgaaggtagaagaaagggatataatgaaattcttgatttgtttgatcttcctacctaaattatttgattaatggatcaacaaccaaaccacccattttatgaaaatggagagtggtcttattcaaattcaaagcgcttcgtaatcttcaaccagttctgtgcttcaatataatttcccggagtaagcgctatagcttgtttccaatactcagcagcttgatcaaaccaagcttccgcaatttccgaatcaccctgtagaatggcaaagaacaagtattcatccacattttcttactaaaaccccttttcttttatctcgaatctaattctacttattttttccaatatttttaaaaaaatcgatttctgcttttttggatccagtttcgcttattctcctcgatggattccatcttaaaacacgcattgctaacactagaaaacttcccttttctttctattctattgagatggcaaaggagaaaaagtggatttccagtcacaggctgcaaaattcagaacaaattggaaccattaactagaattttctttttttttgaattgcagtcgttcacgactcttaaatcggtattctctcccctcattccttttaatggcataataaaattgaataaatgtttccctaatctgtaatataggtaaactccaggtccgaacagcattattatctatggatcccccttatgtacatatctctatggggaatcgtgctttaatttttcattgcattaaatatcttgaataaaaaaaagagggaatttgctctgatatagattatggcttggccttcttggcccacccaagtgaaattacgataaaagaaaggatatgtgaataggtggataactagattggcaagtacttaaagtacttactttattttaggattttacaacgaaatcctttattttccagcaattctactactacgatacgaaacaaaaaagaaccttcaaattctttttgaaaattaaactaagcgtgctattctaaatcgaactaaagtcaaactttctagtgcttataaattattatgactt------tttcatagaaaggagataaaacgagaaatctttgctatccaatctaattagaatatcataaagtttaagtggcagaatttttttctaggactgttttatcaattcattttcattccatttctacccctgccaaattcgaacattcgtcaaaattatctcacaagcttccaaatggagtcctgaactagccgcagcttgtgaagtatggaaagcgatcaaattcgagttcaagccggtagataccatcgattaagtggataaaactagatataaagaaggtctaaataaaaaagaagcaaaataaaaaaatcagttacgaaatgcagtaattcttctttattcttctaattgattccaattaaattcggctcaatctttttataaaaagattgagccgaatttaaatagatcttgatacgatcatgagacttgacaaatcgagattcttctattctatatatctagaatatagaaaggtataataaaataaacaaatacaaataaaaatatagtattatcatacgataatggaatcaaatacgcagtatttacagaaaagagtcttcgtttattgagaaagaatcaatatacttctaatatcgaatcgggattcactaagacagaaataaagcattgggtcgaactcttctttggtgttaaggtagtagctgtgaatagccatcgactacccggaaagggta-gaagaatgggacctattctgggacatacaatgcattacagacgtatgatcattacccttcaaccgggtattctatcccacttttactttttattaaaaggtattctgaaagaggtatttctttcattttaacaatagctttcttttgaatccaatttgaagttcgattagaaggatagaaaggtcatgagaatgggaaaagataaatcaaatctttttaattagttccccttttttgcaactttcttattatccattccattcatttttttagatatggaatacttttctagttttatagaatatattctataaaaaatctttattttgcaaactcaaaaatacaatagtcaatattctttataatagatatacttaattatatcataagaatcttaagatatatttcgaatagatagaaatagtaaatttgaagttttcgtgatatgacagaggcaagaaataacgattccaaaaaatccttccttttttcatttcaaaagtgcataaaaattatattgccaattccattttagttatattcttttttcttaatgttaataaaaaaaagaagaaaattcttgttttttctttctcaaattcgatataggctgagagacaatcagatatattttctcttcagcggacatttctgtataggacttgttagaataaaacaagcaggttatataaaaaaaattcttttttttatttatcaacaaagcaaaaaaggttcttatcaaacccaccataaaattggaaagaaagataaagtaagtagacctgaccccttgaatgatgcctctatccgctattctgatatataaattcgatgtggatgaaattgttgtataagcggattttttgtatttccttacacttagaccgggcaaggcaagaatttttcgctatttacgatttcatattcttgttactagacgttctagaggaataagaagaaatcgcaactcttttccgttacacataaaatggatttcgaaagtcaatttttcttttcaatatctttcttttttttcagaatcccttttttgttcttccacccatgcaatagaaagcgaatgagaaaagaggggttatttccccttaaaagataggcttttaaataggaatcatggaataatgcggaattcaaatgtttatttacaaatagaaatatatataggaaatctgtaaaatgtcagatcttaattattaatcttagttattaactagttcgaaatttgaagttctacttaaaatgaaaaaaaaactcgaatttcataaagataaagttagcttgatatgcttaactaaatgatattcttaaataggatgatcgaatttattgaactttctttttatttctttaattcgcaaatccatttttctaatagaatctattccaatttctatattgaatttgatttcagatattttcaatttgatatggctcggacgaataatctaatacatagaaaagaataatatatatgaataatataataaagagaaaatgccaatctcttggcattttcattcgatcattatatacatttttgagatattttgtttttttttatttgttaataatttaaggattaatatttccctaaggagaagatagaatcatagcaaatgaaatttcgaattttgattagaaaaaaaagaatgaatatcaagcgttatagtatgattttgaatactctaaaaaatgaaagtggggggaggtgggggagagaaaaacttttggatatattgattccgattgaattgcaaatagatcaacgatagaatcaattcaattctgaattgcaataagcggggtctctcaaatagagacgagctgctagactacgtcgaataatgaattcaatgattcaaaaaaaactaagagatggatgaaa
>Arudon_H17_do2
ccttagctattgttcttgagaaatgcccgggtctggcccattcctcaaaagatgtttttacaggatccctatccacaacaattttaacttctggttccggcgaacgaataatcattaagtcctcctctttccggacaagacatacaaagagacccgccaactgtctttttagtgaatctttgaaagatagatattatgattagtccttttctttactatctaccatccttctatttttttttagttattcactggagcaattatatattgaagtcaatccgaggcaagtgttcggatctattatgacataaggattaggtgcctaacggacattggttatcctggaaaattatttctcgacgtaacaaaaaaatcttttttttatgttttaatttaagaagctagtgcatttttttgagagtataagcccctatctacatctattttccttgagtgagcataatatagatttttttattcgattccaaattccaagataacttattagaattattaataagaccgtcctgatatattaggtaggaatatttggattgcccccccttttatttgctttattacttctgttctagagcctatccctgctgtttatccttatgaaatatgataaaaaatcgaaggtagaagaaagggatataatgaaattcttgatttgtttgatcttcctacctaaattatttgattaatggatcaacaaccaaaccacccattttatgaaaatggagagtggtcttattcaaattcaaagcgcttcgtaatcttcaaccagttctgtgcttcaatataatttcccggagtaagcgctatagcttgtttccaatactcagcagcttgatcaaaccaagcttccgcaatttccgaatcaccctgtagaatggcaaagaacaagtattcatccacattttcttactaaaaccccttttcttttatctcgaatctaattctacttattttttccaatatttttaaaaaaatcgatttctgcttttttggatccagtttcgcttattctcctcgatggattccatcttaaaacacgcattgctaacactagaaaacttcccttttctttctattctattgagatggcaaaggagaaaaagtggatttccagtcacaggctgcaaaattcagaacaaattggaaccattaactagaattttctttttttttgaattgcagtcgttcacgactcttaaatcggtattctctcccctcattccttttaatggcataataaaattgaataaatgtttccctaatctgtaatataggtaaactccaggtccgaacagcattattatctatggatcccccttatgtacatatctctatggggaatcgtgctttaatttttcattgcattaaatatcttgaataaaaaaaagagggaatttgctctgatatagattatggcttggccttcttggcccacccaagtgaaattacgataaaagaaaggatatgtgaataggtggataactagattggcaagtacttaaagtacttactttattttaggattttacaacgaaatcctttattttccagcaattctactactacgatacgaaacaaaaaagaaccttcaaattctttttgaaaattaaactaagcgtgctattctaaatcgaactaaagtcaaactttctagtgcttataaattattatgactt------tttcatagaaaggagataaaacgagaaatctttgctatccaatctaattagaatatcataaagtttaagtggcagaatttttttctaggactgttttatcaattcattttcattccatttctacccctgccaaattcgaacattcgtcaaaattatctcacaagcttccaaatggagtcctgaactagccgcagcttgtgaagtatggaaagcgatcaaattcgagttcaagccggtagataccatcgattaagtggataaaactagatataaagaaggtctaaataaaaaagaagcaaaataaaaaaatcagttacgaaatgcagtaattcttctttattcttctaattgattccaattaaattcggctcaatctttttataaaaagattgagccgaatttaaatagatcttgatacgatcatgagacttgacaaatcgagattcttctattctatatatctagaatatagaaaggtataataaaataaacaaatacaaataaaaatatagtattatcatacgataatggaatcaaatacgcagtatttacagaaaagagtcttcgtttattgagaaagaatcaatatacttctaatatcgaatcgggattcactaagacagaaataaagcattgggtcgaactcttctttggtgttaaggtagtagctgtgaatagccatcgactacccggaaagggta-gaagaatgggacctattctgggacatacaatgcattacagacgtatgatcattacccttcaaccgggtattctatcccacttttactttttattaaaaggtattctgaaagaggtatttctttcattttaacaatagctttcttttgaatccaatttgaagttcgattagaaggatagaaaggtcatgagaatgggaaaagataaatcaaatctttttaattagttccccttttttgcaactttcttattatccattccattcatttttttagatatggaatacttttctagttttatagaatatattctataaaaaatctttattttgcaaactcaaaaatacaatagtcaatattctttataatagatatacttaattatatcataagaatcttaagatatatttcgaatagatagaaatagtaaatttgaagttttcgtgatatgacagaggcaagaaataacgattccaaaaaatccttccttttttcatttcaaaagtgcataaaaattatattgccaattccattttagttatattcttttttcttaatgttaataaaaaaaagaagaaaattcttgttttttctttctcaaattcgatataggctgagagacaatcagatatattttctcttcagcggacatttctgtataggacttgttagaataaaacaagcaggttatataaaaaaaattcttttttttatttatcaacaaagcaaaaaaggttcttatcaaacccaccataaaattggaaagaaagataaagtaagtagacctgaccccttgaatgatgcctctatccgctattctgatatataaattcgatgtggatgaaattgttgtataagcggattttttgtatttccttacacttagaccgggcaaggcaagaatttttcgctatttacgatttcatattcttgttactagacgttctagaggaataagaagaaatcgcaactcttttccgttacacataaaatggatttcgaaagtcaatttttcttttcaatatctttcttttttttcagaatcccttttttgttcttccacccatgcaatagaaagcgaatgagaaaagaggggttattttcccttaaaagataggcttttaaataggaatcatggaataatgcggaattcaaatgtttatttacaaatagaaatatatataggaaatctgtaaaatgtcagatcttaattattaatcttagttattaactagttcgaaatttgaagttctacttaaaatgaaaaaaaaactcgaatttcataaagataaagttagcttgatatgcttaactaaatgatattcttaaataggatgatcgaatttattgaactttctttttatttctttaattcgcaaatccatttttctaatagaatctattccaatttctatattgaatttgatttcagatattttcaatttgatatggctcggacgaataatctaatacatagaaaagaataatatatatgaataatataataaagagaaaatgccaatctcttggcattttcattcgatcattatatacatttttgagatattttgtttttttttatttgttaataatttaaggattaatatttccctaaggagaagatagaatcatagcaaatgaaatttcgaattttgattagaaaaaaaagaatgaatatcaagcgttatagtatgattttgaatactctaaaaaatgaaagtggggggaggtgggggagagaaaaacttttggatatattgattccgattgaattgcaaatagatcaacgatagaatcaattcaattctgaattgcaataagcggggtctctcaaatagagacgagctgctagactacgtcgaataatgaattcaatgattcaaaaaaaactaagagatggatgaaa
>Arudon_H17_do6
ccttagctattgttcttgagaaatgcccgggtctggcccattcctcaaaagatgtttttacaggatccctatccacaacaattttaacttctggttccggcgaacgaataatcattaagtcctcctctttccggacaagacatacaaagagacccgccaactgtctttttagtgaatctttgaaagatagatattatgattagtccttttctttactatctaccatccttctatttttttttagttattcactggagcaattatatattgaagtcaatccgaggcaagtgttcggatctattatgacataaggattaggtgcctaacggacattggttatcctggaaaattatttctcgacgtaacaaaaaaatcttttttttatgttttaatttaagaagctagtgcatttttttgagagtataagcccctatctacatctattttccttgagtgagcataatatagatttttttattcgattccaaattccaagataacttattagaattattaataagaccgtcctgatatattaggtaggaatatttggattgcccccccttttatttgctttattacttctgttctagagcctatccctgctgtttatccttatgaaatatgataaaaaatcgaaggtagaagaaagggatataatgaaattcttgatttgtttgatcttcctacctaaattatttgattaatggatcaacaaccaaaccacccattttatgaaaatggagagtggtcttattcaaattcaaagcgcttcgtaatcttcaaccagttctgtgcttcaatataatttcccggagtaagcgctatagcttgtttccaatactcagcagcttgatcaaaccaagcttccgcaatttccgaatcaccctgtagaatggcaaagaacaagtattcatccacattttcttactaaaaccccttttcttttatctcgaatctaattctacttattttttccaatatttttaaaaaaatcgatttctgcttttttggatccagtttcgcttattctcctcgatggattccatcttaaaacacgcattgctaacactagaaaacttcccttttctttctattctattgagatggcaaaggggaaaaagtggatttccagtcacaggctgcaaaattcagaacaaattggaaccattaactagaattttctttttttttgaattgcagtcgttcacgactcttaaatcggtattctctcccctcattccttttaatggcataataaaattgaataaatgtttccctaatctgtaatataggtaaactccaggtccgaacagcattattatctatggatcccccttatgtacatatctctatggggaatcgtgctttaatttttcattgcattaaatatcttgaataaaaaaaagagggaatttgctctgatatagattatggcttggccttcttggcccacccaagtgaaattacgataaaagaaaggatatgtgaataggtggataactagattggcaagtacttaaagtacttactttattttaggattttacaacgaaatcctttattttccagcaattctactactacgatacgaaacaaaaaagaaccttcaaattctttttgaaaattaaactaagcgtgctattctaaatcgaactaaagtcaaactttctagtgcttataaattattatgactt------tttcatagaaaggagataaaacgagaaatctttgctatccaatctaattagaatatcataaagtttaagtggcagaatttttttctaggactgttttatcaattcattttcattccatttctacccctgccaaattcgaacattcgtcaaaattatctcacaagcttccaaatggagtcctgaactagccgcagcttgtgaagtatggaaagcgatcaaattcgagttcaagccggtagataccatcgattaagtggataaaactagatataaagaaggtctaaataaaaaagaagcaaaataaaaaaatcagttacgaaatgcagtaattcttctttattcttctaattgattccaattaaattcggctcaatctttttataaaaagattgagccgaatttaaatagatcttgatacgatcatgagacttgacaaatcgagattcttctattctatatatctagaatatagaaaggtataataaaataaacaaatacaaataaaaatatagtattatcatacgataatggaatcaaatacgcagtatttacagaaaagagtcttcgtttattgagaaagaatcaatatacttctaatatcgaatcgggattcactaagacagaaataaagcattgggtcgaactcttctttggtgttaaggtagtagctgtgaatagccatcgactacccggaaagggta-gaagaatgggacctattctgggacatacaatgcattacagacgtatgatcattacccttcaaccgggtattctatcccacttttactttttattaaaaggtattctgaaagaggtatttctttcattttaacaatagctttcttttgaatccaatttgaagttcgattagaaggatagaaaggtcatgagaatgggaaaagataaatcaaatctttttaattagttccccttttttgcaactttcttattatccattccattcatttttttagatatggaatacttttctagttttatagaatatattctataaaaaatctttattttgcaaactcaaaaatacaatagtcaatattctttataatagatatacttaattatatcataagaatcttaagatatatttcgaatagatagaaatagtaaatttgaagttt-cgtgatatgacagaggcaagaaataacgattccaaaaaatccttccttttttcatttcaaaagtgcataaaaattatattgccaattccattttagttatattcttttttcttaatgttaataaaaaaaagaagaaaattcttgttttttctttctcaaattcgatataggctgagagacaatcagatatattttctcttcagcggacatttctgtataggacttgttagaataaaacaagcaggttatataaaaaaaattcttttttttatttatcaacaaagcaaaaaaggttcttatcaaacccaccataaaattggaaagaaagataaagtaagtagacctgaccccttgaatgatgcctctatccgctattctgatatataaattcgatgtggatgaaattgttgtataagcggattttttgtatttccttacacttagaccgggcaaggcaagaatttttcgctatttacgatttcatattcttgttactagacgttctagaggaataagaagaaatcgcaactcttttccgttacacataaaatggatttcgaaagtcaatttttcttttcaatatctttattttttttcagaatcccttttttgttcttccacccatgcaatagaaagcgaatgagaaaagaggggttattttcccttaaaagataggcttttaaataggaatcatggaataatgcggaattcaaatgtttatttacaaatagaaatatatataggaaatctgtaaaatgtcagatcttaattattaatcttagttattaactagttcgaaatttgaagttctacttaaaatgaaaaaaaaactcgaatttcataaagataaagttagcttgatatgcttaactaaatgatattcttaaataggatgatcgaatttattgaactttctttttatttctttaattcgcaaatccatttttctaatagaatctattccaatttctatattgaatttgatttcagatattttcaatttgatatggctcggacgaataatctaatacatagaaaagaataatatatatgaataatataataaagagaaaatgccaatctcttggcattttcattcgatcattatatacatttttgagatattttgtttttttttatttgttaataatttaaggattaatatttccctaaggagaagatagaatcatagcaaatgaaatttcgaattttgattagaaaaaaaagaatgaatatcaagcgttatagtatgattttgaatactctaaaaaatgaaggtggggggaggtgggggagagaaaaacttttggatatattgattccgattgaattgcaaatagatcaacgatagaatcaattcaattctgaattgcaataagcggggtctctcaaatagagacgagctgctagactacgtcgaataatgaattcaatgattcaaaaaaaactaagagatggatgaaa
>Arudon_H17_do7
ccttagctattgttcttgagaaatgcccgggtctggcccattcctcaaaagatgtttttacaggatccctatccacaacaattttaacttctggttccggcgaacgaataatcattaagtcctcctctttccggacaagacatacaaagagacccgccaactgtctttttagtgaatctttgaaagatagatattatgattagtccttttctttactatctaccatccttctatttttttttagttattcactggagcaattatatattgaagtcaatccgaggcaagtgttcggatctattatgacataaggattaggtgcctaacggacattggttatcctggaaaattatttctcgacgtaacaaaaaaatcttttttttatgttttaatttaagaagctagtgcatttttttgagagtatgagcccctatctacatctattttccttgagtgagcataatatagatttttttattcgattccaaattccaagataacttattagaattattaataagaccgtcctgatatattaggtaggaatatttggattgcccccccttttatttgctttattacttctgttctagagcctatccctgctgtttatccttatgaaatatgataaaaaatcgaaggtagaagaaagggatataatgaaattcttgatttgtttgatcttcctacctaaattatttgattaatggatcaacaaccaaaccacccattttatgaaaatggagagtggtcttattcaaattcaaagcgcttcgtaatcttcaaccagttctgtgcttcaatataatttcccggagtaagcgctatagcttgtttccaatactcagcagcttgatcaaaccaagcttccgcaatttccgaatcaccctgtagaatggcaaagaacaagtattcatccacattttcttactaaaaccccttttcttttatctcgaatctaattctacttattttttccaatatttttaaaaaaatcgatttctgcttttttggatccagtttcgcttattctcctcgatggattccatcttaaaacacgcattgctaacactagaaaacttcccttttctttctattctattgagatggcaaaggggaaaaagtggatttccagtcacaggctgcaaaattcagaacaaattggaaccattaactagaattttctttttttttgaattgcagtcgttcacgactcttaaatcggtattctctcccctcattccttttaatggcataataaaattgaataaatgtttccctaatctgtaatataggtaaactccaggtccgaacagcattattatctatggatcccccttatgtacatatctctatggggaatcgtgctttaatttttcattgcattaaatatcttgaataaaaaaaagagggaatttgctctgatatagattatggcttggccttcttggcccacccaagtgaaattacgataaaagaaaggatatgtgaataggtggataactagattggcaagtacttaaagtacttactttattttaggattttacaacgaaatcctttattttccagcaattctactactacgatacgaaacaaaaaagaaccttcaaattctttttgaaaattaaactaagcgtgctattctaaatcgaactaaagtcaaactttctagtgcttataaattattatgactt------tttcatagaaaggagataaaacgagaaatctttgctatccaatctaattagaatatcataaagtttaagtggcagaatttttttctaggactgttttatcaattcattttcattccatttctacccctgccaaattcgaacattcgtcaaaattatctcacaagcttccaaatggagtcctgaactagccgcagcttgtgaagtatggaaagcgatcaaattcgagttcaagccggtagataccatcgattaagtggataaaactagatataaagaaggtctaaataaaaaagaagcaaaataaaaaaatcagttacgaaatgcagtaattcttctttattcttctaattgattccaattaaattcggctcaatctttttataaaaagattgagccgaatttaaatagatcttgatacgatcatgagacttgacaaatcgagattcttctattctatatatctagaatatagaaaggtataataaaataaacaaatacaaataaaaatatagtattatcatacgataatggaatcaaatacgcagtatttacagaaaagagtcttcgtttattgagaaagaatcaatatacttctaatatcgaatcgggattcactaagacagaaataaagcattgggtcgaactcttctttggtgttaaggtagtagctgtgaatagccatcgactacccggaaagggta-gaagaatgggacctattctgggacatacaatgcattacagacgtatgatcattacccttcaaccgggtattctatcccacttttactttttattaaaaggtattctgaaagaggtatttctttcattttaacaatagctttcttttgaatccaatttgaagttcgattagaaggatagaaaggtcatgagaatgggaaaagataaatcaaatctttttaattagttccccttttttgcaactttcttattatccattccattcatttttttagatatggaatacttttctagttttatagaatatattctataaaaaatctttattttgcaaactcaaaaatacaatagtcaatattctttataatagatatacttaattatatcataagaatcttaagatatatttcgaatagatagaaatagtaaatttgaagttttcgtgatatgacagaggcaagaaataacgattccaaaaaatccttccttttttcatttcaaaagtgcataaaaattatattgccaattccattttagttatattcttttttcttaatgttaataaaaaaaagaagaaaattcttgttttttctttctcaaattcgatataggctgagagacaatcagatatattttctcttcagcggacatttctgtataggacttgttagaataaaacaagcaggttatataaaaaaaattcttttttttatttatcaacaaagcaaaaaaggttcttatcaaacccaccataaaattggaaagaaagataaagtaagtagacctgaccccttgaatgatgcctctatccgctattctgatatataaattcgatgtggatgaaattgttgtataagcggattttttgtatttccttacacttagaccgggcaaggcaagaatttttcgctatttacgatttcatattcttgttactagacgttctagaggaataagaagaaatcgcaactcttttccgttacacataaaatggatttcgaaagtcaatttttcttttcaatatctttcttttttttcagaatcccttttttgttcttccacccatgcaatagaaagcgaatgagaaaagaggggttattttcccttaaaagataggcttttaaataggaatcatggaataatgcggaattcaaatgtttatttacaaatagaaatatatataggaaatctgtaaaatgtcagatcttaattattaatcttagttattaactagttcgaaatttgaagttctacttaaaatgaaaaaaaaactcgaatttcataaagataaagttagcttgatatgcttaactaaatgatattcttaaataggatgatcgaatttattgaactttctttttatttctttaattcgcaaatccatttttctaatagaatctattccaatttctatattgaatttgatttcagatattttcaatttgatatggctcggacgaataatctaatacatagaaaagaataatatatatgaataatataataaagagaaaatgccaatctcttggcattttcattcgatcattatatacatttttgagatattttgtttttttttatttgttaataatttaaggattaatatttccctaaggagaagatagaatcatagcaaatgaaatttcgaattttgattagaaaaaaaagaatgaatatcaagcgttatagtatgattttgaatactctaaaaaatgaaagtggggggaggtgggggagagaaaaacttttggatatattgattccgattgaattgcaaatagatcaacgatagaatcaattcaattctgaattgcaataagcggggtctctcaaatagagacgagctgctagactacgtcgaataatgaattcaatgattcaaaaaaaactaagagatggatgaaa
>Arudon_J19
ccttagctattgttcttgagaaatgcccgggtctggcccattcctcaaaagatgtttttacaggatccctatccacaacaattttaacttctggttccggcgaacgaataatcattaagtcctcctctttccggacaagacatacaaagagacccgccaactgtctttttagtgaatctttgaaagatagatattatgattagtccttttctttactatctaccatccttctatttttttttagttattcactggagcaattatatattgaagtcaatccgaggcaagtgttcggatctattatgacataaggattaggtgcctaacggacattggttatcctggaaaattatttctcgacgtaacaaaaaaatcttttttttatgttttaatttaagaagctagtgcatttttttgagagtataagcccctatctacatctattttccttgagtgagcataatatagatttttttattcgattccaaattccaagataacttattagaattattaataagaccgtcctgatatattaggtaggaatatttggattgcccccccttttatttgctttattacttctgttctagagcctatccctgctgtttatccttatgaaatatgataaaaaatcgaaggtagaagaaagggatataatgaaattcttgatttgtttgatcttcctacctaaattatttgattaatggatcaacaaccaaaccacccattttatgaaaatggagagtggtcttattcaaattcaaagcgcttcgtaatcttcaaccagttctgtgcttcaatataatttcccggagtaagcgctatagcttgtttccaatactcagcagcttgatcaaaccaagcttccgcaatttccgaatcaccctgtagaatggcaaagaacaagtattcatccacattttcttactaaaaccccttttcttttatcttgaatctaattctacttattttttccaatattttttaaaaaatcgatttctgcttttttggatccagtttcgcttattctcctcgatggattccatcttaaaacacgcattgctaacactagaaaacttcccttttctttctattctattgagatggcaaaggagaaaaagtggatttccagtcacaggctgcaaaattcagaacaaattggaaccattaactagaattttctttttttttgaattgcagtcgtgaacgactcttaaatcggtattctctcccctcattccttttaatggcataataaaattgaataaatgtttccctaatctgtaatataggtaaactccaggtccgaacagcattattatctatggatcccccttatgtacatatctctatggggaatcgtgctttaatttttcattgcattaaatatcttgaataaaaaaaagagggaatttgctctgatatagattatggcttggccttcttggcccacccaagtgaaattacgataaaagaaaggatatgtgaataggtggataactagattggcaagtacttaaagtacttactttattttaggattttacaacgaaatcctttattttccagcaattctactactacgatacgaaacaaaaaagaaccttcaaattctttttgaaaattaaactaagcgtgctattctaaatcgaactaaagtcaaactttctagtgcttataaattattatgactt------tttcatagaaaggagataaaacgagaaatctttgctatccaatctaattagaatatcataaagtttaagtggcagaatttttttctaggactgttttatcaattcattttcattccatttctacccctgccaaattcgaacattcgtaaaaattatctcacaagcttccaaatggagtcctgaactagccgcagcttgtgaaatatggaaagcgatcaaattcgagttcaagccggtagataccatcgattaagtggataaaactagatataaagaaggtctaaataaaaaagaagcaaaataaaaaaatcagttacgaaatgcagtaattcttctttattcttctaattgattccaattaaattcggctcaatctttttataaaaagattgagccgaatttaaatagatcttgatacgatcatgagacttgacaaatcgagattcttctattctatatatctagaatatagaaaggtataataaaataaacaaatacaaataaaaatatagtattatcatacgataatggaatcaaatacgcagtatttacagaaaagagtcttcgtttattgagaaagaatcaatatacttctaatatcgaatcgggattcactaagacagaaataaagcattgggtcgaactcttctttggtgttaaggtagtagctgtgaatagccatcgactacccggaaagggta-gaagaatgggacctattctgggacatacaatgcattacagacgtatgatcattacccttcaaccgggtattctatcccacttttactttttattaaaaggtattctgaaagaggtatttctttcattttaacaatagctttcttttgaatccaatttgaagttcgattagaaggatagaaaggtcatgagaatgggaaaagataaatcaaatctttttaattagttccccttttttgcaactttcttattatccattccattcatttttttagatatggaatacttttctagttttatagaatatattctataaaaaatctttattttgcaaactcaaaaatacaatagtcaatattctttataatagatatacttaattatatcataagaatcttaagatatatttcgaatagatagaaatagtaaatttgaagttttcgtgatatgacagaggcaagaaataacgattccaaaaaatccttccttttttcatttcaaaagtgcataaaaattatattgccaattccattttagttatattcttttttcttaatgttaataaaaaaaagaagaaaattcttgttttttctttctcaaattcgatataggctgagagacaatcagatatattttctcttcagcggacatttctgtataggacttgttagaataaaacaagcaggttatataaaaaaaattcttttttttatttatcaacaaagcaaaaaaggttcttatcaaacccaccataaaattggaaagaaagataaagtaagtagacctgaccccttgaatgatgcctctatccgctattctgatatataaattcgatgtggatgaaattgttgtataagcggattttttgtatttccttacacttagaccgggcaaggcaagaatttttcgctatttacgatttcatattcttgttactagacgttctagaggaataagaagaaatcgcaactcttttccgttacacataaaatggatttcgaaagtcaatttttcttttcaatatctttcttttttttcagaatcccttttttgttcttccacccatgcaatagaaagcgaatgagaaaagaggggttattttcccttaaaagataggcttttaaataggaatcatggaataatgcggaattcaaatgtttatttacaaatagaaatatatataggaaatctgtaaaatgtcagatcttaattattaatcttagttattaactagttcgaaatttgaagttctacttaaaatgaaaaaaaaactcgaatttcataaagataaagttagcttgatatgcttaactaaatcatattcttaaataggatgatcgaatttattgaactttctttttatttctttaattcgcaaatccatttttctaatagaatctattccaatttctatattgaatttgatttcagatattttcaatttgatatggctcggacgaataatctaatacatagaaaagaataatatatatgaataatataataaagagaaaatgccaatctcttggcattttcattcgatcattatatacatttttgagatattttgtttttttttatttgttaataatttaaggattaatatttcactaaggagaagatagaatcatagcaaatgaaatttcgaattctgattagaaaaaaaagaatgaatatcaagcgttatagtatgattttgaatactctaaaaaatgaaggtggggggaggtgggggagagaaaaacttttggatatattgattccgattgaattgcaaatagatcaacgatagaatcaattcaattctgaattgcaataagcggggtctctcaaatagagacgagctgctagactacgtcgaataatgaattcaatgattcaaaaaaaactaagagatggatgaaa
>Arudon_T17_1
ccttagctattgttcttgagaaatgcccgggtctggcccattcctcaaaagatgtttttacaggatccctatccacaacaattttaacttctggttccggcgaacgaataatcattaagtcctcctctttccggacaagacatacaaagagacccgccaactgtctttttagtgaatctttgaaagatagatattatgattagtccttttctttactatctaccatccttctatttttttttagttattcactggagcaattatatattgaagtcaatccgaggcaagtgttcggatctattatgacataaggattaggtgcctaacggacattggttatcctggaaaattatttctcgacgtaacaaaaaaatcttttttttatgttttaatttaagaagctagtgcatttttttgagagtataagcccctatctacatctattttccttgagtgagcataatatagatttttttattcgattccaaattccaagataacttattagaattattaataagaccgtcctgatatattaggtaggaatatttggattgcccccccttttatttgctttattacttctgttctagagcctatccctgctgtttatccttatgaaatatgataaaaaatcgaaggtagaagaaagggatataatgaaattcttgatttgtttgatcttcctacctaaattatttgattaatggatcaacaaccaaaccacccattttatgaaaatggagagtggtcttattcaaattcaaagcgcttcgtaatcttcaaccagttctgtgcttcaatataatttcccggagtaagcgctatagcttgtttccaatactcagcagcttgatcaaaccaagcttccgcaatttccgaatcaccctgtagaatggcaaagaacaagtattcatccacattttcttactaaaaccccttttcttttatcttgaatctaattctacttattttttccaatattttttaaaaaatcgatttctgcttttttggatccagtttcgcttattctcctcgatggattccatcttaaaacacgcattgctaacactagaaaacttcccttttctttctattctattgagatggcaaaggagaaaaagtggatttccagtcacaggctgcaaaattcagaacaaattggaaccattaactagaattttctttttttttgaattgcagtcgtgaacgactcttaaatcggtattctctcccctcattccttttaatggcataataaaattgaataaatgtttccctaatctgtaatataggtaaactccaggtccgaacagcattattatctatggatcccccttatgtacatatctctatggggaatcgtgctttaatttttcattgcattaaatatcttgaataaaaaaaagagggaatttgctctgatatagattatggcttggccttcttggcccacccaagtgaaattacgataaaagaaaggatatgtgaataggtggataactagattggcaagtacttaaagtacttactttattttaggattttacaacgaaatcctttattttccagcaattctactactacgatacgaaacaaaaaagaaccttcaaattctttttgaaaattaaactaagcgtgctattctaaatcgaactaaagtcaaactttctagtgcttataaattattatgactt------tttcatagaaaggagataaaacgagaaatctttgctatccaatctaattagaatatcataaagtttaagtggcagaatttttttctaggactgttttatcaattcattttcattccatttctacccctgccaaattcgaacattcgtaaaaattatctcacaagcttccaaatggagtcctgaactagccgcagcttgtgaaatatggaaagcgatcaaattcgagttcaagccggtagataccatcgattaagtggataaaactagatataaagaaggtctaaataaaaaagaagcaaaataaaaaaatcagttacgaaatgcagtaattcttctttattcttctaattgattccaattaaattcggctcaatctttttataaaaagattgagccgaatttaaatagatcttgatacgatcatgagacttgacaaatcgagattcttctattctatatatctagaatatagaaaggtataataaaataaacaaatacaaataaaaatatagtattatcatacgataatggaatcaaatacgcagtatttacagaaaagagtcttcgtttattgagaaagaatcaatatacttctaatatcgaatcgggattcactaagacagaaataaagcattgggtcgaactcttctttggtgttaaggtagtagctgtgaatagccatcgactacccggaaagggta-gaagaatgggacctattctgggacatacaatgcattacagacgtatgatcattacccttcaaccgggtattctatcccacttttactttttattaaaaggtattctgaaagaggtatttctttcattttaacaatagctttcttttgaatccaatttgaagttcgattagaaggatagaaaggtcatgagaatgggaaaagataaatcaaatctttttaattagttccccttttttgcaactttcttattatccattccattcatttttttagatatggaatacttttctagttttatagaatatattctataaaaaatctttattttgcaaactcaaaaatacaatagtcaatattctttataatagatatacttaattatatcataagaatcttaagatatatttcgaatagatagaaatagtaaatttgaagttttcgtgatatgacagaggcaagaaataacgattccaaaaaatccttccttttttcatttcaaaagtgcataaaaattatattgccaattccattttagttatattcttttttcttaatgttaataaaaaaaagaagaaaattcttgttttttctttctcaaattcgatataggctgagagacaatcagatatattttctcttcagcggacatttctgtataggacttgttagaataaaacaagcaggttatataaaaaaaattcttttttttatttatcaacaaagcaaaaaaggttcttatcaaacccaccataaaattggaaagaaagataaagtaagtagacctgaccccttgaatgatgcctctatccgctattctgatatataaattcgatgtggatgaaattgttgtataagcggattttttgtatttccttacacttagaccgggcaaggcaagaatttttcgctatttacgatttcatattcttgttactagacgttctagaggaataagaagaaatcgcaactcttttccgttacacataaaatggatttcgaaagtcaatttttcttttcaatatctttcttttttttcagaatcccttttttgttcttccacccatgcaatagaaagcgaatgagaaaagaggggttattttcccttaaaagataggcttttaaataggaatcatggaataatgcggaattcaaatgtttatttacaaatagaaatatatataggaaatctgtaaaatgtcagatcttaattattaatcttagttattaactagttcgaaatttgaagttctacttaaatgaaaaaaaaaactcgaatttcataaagataaagttagcttgatatgcttaactaaatcatattcttaaataggatgatcgaatttattgaactttctttttatttctttaattcgcaaatccatttttctaatagaatctattccaatttctatattgaatttgatttcagatattttcaatttgatatggctcggacgaataatctaatacatagaaaagaataatatatatgaataatataataaagagaaaatgccaatctcttggcattttcattcgatcattatatacatttttgagatattttgtttttttttatttgttaataatttaaggattaatatttcactaaggagaagatagaatcatagcaaatgaaatttcgaattctgattagaaaaaaaagaatgaatatcaagcgttatagtatgattttgaatactctaaaaaatgaaggtggggggaggtgggggagagaaaaacttttggatatattgattccgattgaattgcaaatagatcaacgatagaatcaattcaattctgaattgcaataagcggggtctctcaaatagagacgagctgctagactacgtcgaataatgaattcaatgattcaaaaaaaactaagagatggatgaaa
>Arufor_H14A
ccttagctattgttcttgagaaatgcccgggtctggcccattcctcaaaagatgtttttacaggatccctatccacaacaattttaacttctggttccggcgaacgaataatcattaagtcctcctctttccggacaagacatacaaagagacccgccaactgtctttttagtgaatctttgaaagatagatattatgattagtccttttctttactatctaccatccttctatttttttttagttattcactggagcaattatatattgaagtcaatccgaggcaagtgttcggatctattatgacataaggattaggtgcctaacggacattggttatcctggaaaattatttctcgacgtaacaaaaaaatcttttttttatgttttaatttaagaagctagtgcatttttttgagagtataagcccctatctacatctattttccttgagtgagcataatatagatttttttattcgattccaaattccaagataacttattagaattattaataagaccgtcctgatatattaggtaggaatatttggattgcccccccttttatttgctttattacttctgttctagagcctatccctgctgtttatccttatgaaatatgataaaaaatcgaaggtagaagaaagggatataatgaaattcttgatttgtttgatcttcctacctaaattatttgattaatggatcaacaaccaaaccacccattttatgaaaatggagagtggtcttattcaaattcaaagcgcttcgtaatcttcaaccagttctgtgcttcaatataatttcccggagtaagcgctatagcttgtttccaatactcagcagcttgatcaaaccaagcttccgcaatttccgaatcaccctgtagaatggcaaagaacaagtattcatccacattttcttactaaaaccccttttcttttatctcgaatctaattctacttattttttccaatatttttaaaaaaatcgatttctgcttttttggatccagtttcgcttattctcctcgatggattccatcttaaaacacgcattgctaacactagaaaacttcccttttctttctattctattgagatggcaaaggagaaaaagtggatttccagtcacaggctgcaaaattcagaacaaattggaaccattaactagaattttctttttttttgaattgcagtcgttcacgactcttaaatcggtattctctcccctcattccttttaatggcataataaaattgaataaatgtttccctaatctgtaatataggtaaactccaggtccgaacagcattattatctatggatcccccttatgtacatatctctatggggaatcgtgctttaatttttcattgcattaaatatcttgaataaaaaaaagagggaatttgctctgatatagattatggcttggccttcttggcccacccaagtgaaattacgataaaagaaaggatatgtgaataggtggataactagattggcaagtacttaaagtacttactttattttaggattttacaacgaaatcctttattttccagcaattctactactacgatacgaaacaaaaaagaaccttcaaattctttttgaaaattaaactaagcgtgctattctaaatcgaactaaagtcaaactttctagtgcttataaattattatgactt------tttcatagaaaggagataaaacgagaaatctttgctatccaatctaattagaatatcataaagtttaagtggcagaatttttttctaggactgttttatcaattcattttcattccatttctacccctgccaaattcgaacattcgtcaaaattatctcacaagcttccaaatggagtcctgaactagccgcagcttgtgaagtatggaaagcgatcaaattcgagttcaagccggtagataccatcgattaagtggataaaactagatataaagaaggtctaaataaaaaagaagcaaaataaaaaaatcagttacgaaatgcagtaattcttctttattcttctaattgattccaattaaattcggctcaatctttttataaaaagattgagccgaatttaaatagatcttgatacgatcatgagacttgacaaatcgagattcttctattctatatatctagaatatagaaaggtataataaaataaacaaatacaaataaaaatatagtattatcatacgataatggaatcaaatacgcagtatttacagaaaagagtcttcgtttattgagaaagaatcaatatacttctaatatcgaatcgggattcactaagacagaaataaagcattgggtcgaactcttctttggtgttaaggtagtagctgtgaatagccatcgactacccggaaagggta-gaagaatgggacctattctgggacatacaatgcattacagacgtatgatcattacccttcaaccgggtattctatcccacttttactttttattaaaaggtattctgaaagaggtatttctttcattttaacaatagctttcttttgaatccaatttgaagttcgattagaaggatagaaaggtcatgagaatgggaaaagataaatcaaatctttttaattagttccccttttttgcaactttcttattatccattccattcatttttttagatatggaatacttttctagttttatagaatatattctataaaaaatctttattttgcaaactcaaaaatacaatagtcaatattctttataatagatatacttaattatatcataagaatcttaagatatatttcgaatagatagaaatagtaaatttgaagttttcgtgatatgacagaggcaagaaataacgattccaaaaaatccttccttttttcatttcaaaagtgcataaaaattatattgccaattccattttagttatattcttttttcttaatgttaataaaaaaaagaagaaaattcttgttttttctttctcaaattcgatataggctgagagacaatcagatatattttctcttcagcggacatttctgtataggacttgttagaataaaacaagcaggttatataaaaaaaattcttttttttatttatcaacaaagcaaaaaaggttcttatcaaacccaccataaaattggaaagaaagataaagtaagtagacctgaccccttgaatgatgcctctatccgctattctgatatataaattcgatgtggatgaaattgttgtataagcggattttttgtatttccttacacttagaccgggcaaggcaagaatttttcgctatttacgatttcatattcttgttactagacgttctagaggaataagaagaaatcgcaactcttttccgttacacataaaatggatttcgaaagtcaatttttcttttcaatatctttcttttttttcagaatcccttttttgttcttccacccatgcaatagaaagcgaatgagaaaagaggggttattttcccttaaaagataggcttttaaataggaatcatggaataatgcggaattcaaatgtttatttacaaatagaaatatatataggaaatctgtaaaatgtcagatcttaattattaatcttagttattaactagttcgaaatttgaagttctacttaaaatgaaaaaaaaactcgaatttcataaagataaagttagcttgatatgcttaactaaatgatattcttaaataggatgatcgaatttattgaactttctttttatttctttaattcgcaaatccatttttctaatagaatctattccaatttctatattgaatttgatttcagatattttcaatttgatatggctcggacgaataatctaatacatagaaaagaataatatatatgaataatataataaagagaaaatgccaatctcttggcattttcattcgatcattatatacatttttgagatattttgtttttttttatttgttaataatttaaggattaatatttcactaaggagaagatagaatcatagcaaatgaaatttcgaattctgattagaaaaaaaagaatgaatatcaagcgttatagtatgattttgaatactctaaaaaatgaaggtggggggaggtgggggagagaaaaacttttggatatattgattccgattgaattgcaaatagatcaacgatagaatcaattcaattctgaattgcaataagcggggtctctcaaatagagacgagctgctagactacgtcgaataatgaattcaatgattcaaaaaaaactaagagatggatgaaa
>Arufor_H14B
ccttagctattgttcttgagaaatgcccgggtctggcccattcctcaaaagatgtttttacaggatccctatccacaacaattttaacttctggttccggcgaacgaataatcattaagtcctcctctttccggacaagacatacaaagagacccgccaactgtctttttagtgaatctttgaaagatagatattatgattagtccttttctttactatctaccatccttctatttttttttagttattcactggagcaattatatattgaagtcaatccgaggcaagtgttcggatctattatgacataaggattaggtgcctaacggacattggctatcctggaaaattatttctcgacgtaacaaaaaaatcttttttttatgttttaatttaagaagctagtgcatttttttgagagtatgagcccctatctacatctattttccttgagtgagcataatatagatttttttattcgattccaaattccaagataacttattagaattattaataagaccgtcctgatatattaggtaggaatatttggattgcccccccttttatttgctttattacttctgttctagagcctatccctgctgtttatccttatgaaatatgataaaaaatcgaaggtagaagaaagggatataatgaaattcttgatttgtttgatcttcctacctaaattatttgattaatggatcaacgaccaaaccacccattttatgaaaatggagagtggtcttattcaaattcaaagcgcttcgtaatcttcaaccagttctgtgcttcaatataatttcccggagtaagcgctatagcttgtttccaatactcagcagcttgatcaaaccaagcttccgcaatttccgaatcaccctgtagaatggcaaagaacaagtattcatccacattttcttactaaaaccccttttcttttatcttgaatctaattctacttattttttccaatattttttaaaaaatagatttctgcttttttggatccagtttcgcttattctcctcgatggattccatcttaaaacacgcattgctaacactagaaaacttcccttttctttctattctattgagatggcaaaggagaaaaagtggatttccagtcacaggctgcaaaattcagaacaaattggaaccattaactagaattttctttttttttgaattgcagtcgtgaacgactcttaaatcggtattctctcccctcattccttttaatggcataataaaattgaataaatgtttccctaatctgtaatatagggaaactccaggtccgaacagcattattatctatggatcccccttatgtacatatctctatggggaatcatgctttaatttttcattgcattaaatatcttaaataaaaaaaagagggaatttgctctgatatagattatggcttggccttcttggcccacccaagtgaaattacgataaaagaaaggatatgtgaataggtggataactggattggcaagtacttaaagtacttactttattttaggattttacaacgaaatcctttattttccagcaattctactactacgatacgaaacaaaaaagaaccttcaaattctttttgaaaattaaactaagcgtgctattctaaatcgaactaaagtcaaactttctagtgcttataaattattatgactt------tttcatagaaaggagataaaacgagaaatctttgctatccaatctaattagaatatcataaagtttaagtggcagaatttttttctaggactgttttatcaattcattttcattccatttctacccctgccaaattcgaacattcgtcaaaattatctcacaagcttgcaaatggagtcctgaactagccgcagcttgtgaagtatggaaagcgatcaaattcgagttcaagccggtagataccatcgattaagtggataaaactagatataaagaaggtctaaataaaaaagaagcaaaataaaaaaatcagttacgaaatgcagtaattcttctttattcttctaattgattccaattaaattcggctcaatctttttataaaaagattgagccgaatttaaatagatcttgatacgatcatgagacttgacaaatcgagattcttctattctatatatctagaatatagaaaggtataataaaataaacaaatacaaataaaaatagagtattatcatacgataatggaatcaaatacgcagtatttacagaaaagagtcttcgtttattgggaaagaatcaatatacttctaatgtcgaatcgggattcactaagacagaaataaagcattgggtcgaactcttctttggtgttaaggtagtagctgtgaatagccatcgactacccggaaagggta-gaagaatgggacctattctgggacatacaatgcattacagacgtatgatcattacccttcaaccgggtattctatcccacttttactttttattaaaaggtattctgaaagaggtatttctttcattttaacaatagctttcttttgaatccaattttcagttcgattaaaaggatagaaaggtcatgagaatgggaaaagataaatcaaatctttttaattagttccccttttttgcaactttcttattatccattccattcctttttttagatatggaatacttttctagttttatagaatatattctataaaaaatctttattttgcaaactcaaaaatacaatagtcaatattctttataatagatatacttaattatatcataagaatcttaagatatatttcgaatagatagaaatagtaaatttgaagttttcgtgatatgacagaggcaagaaataacgattccaaaaaatccttccttttttcatttcaaaagtgcataaaaattatattgccaattccattttagttatattcttttttcttaatgttaataaaaaaaagaagaaaattcttgttttttctttctcaaattcgatataggctgagagacaatcagatatattttctcttcagcggacatttctgtataggacttgttagaataaaacaagcaggttatataaaaaaaattcttttttttatttatcaacaaagcaaaaaaggttcttatcaaacccaccataaaattggaaagaaagataaagtaagtagacctgaccccttgaatgatgcctctatccgctattctgatatataaattcgatgtggatgaaattgttgtataagcggattttttgtatttccttacacttagaccgggcaaggcaagaatttttcgctatttacgatttcatattcttgttactagacgttctagaggaataagaagaaatcgcaactcttttccgttacacataaaatggatttcgaaagtcaatttttcttttcaatatctttcttttttttcagaatcccttttttgttcttccacccatgcaatagaaagcgaatgagaaaagaggggttattttcccttaaaagataggcttttaaataggaatcatggaataatgcggaattcaaatgtttatttacaaatagaaatatatataggaaatctgtaaaatgtcagatcttaattattaatcttagttattaactagttcgaaatttgaagttctacttaaaatgaaaaaaaaactcgaatttcataaagataaagttagcttgatatgcttaactaaatgatattcttaaataggatgatcgaatttattgaactttctttttatttctttaattcgcaaatccatttttctaatagaatctattccaatttctatattgaatttgatttcagatattttcaatttgatatggctcggacgaataatctaatacatagaaaagaataatatatatgaataatataataaagagaaaatgccaatctcttggcattttcattcgatcattctatacatttttgagatattttgtttttttttatttgttaataatttaaggattaatatttccctaaggagaagatagaatcatagcaaatgaaatttcgaattttgattagaaaaaaaagaatgaatatcaagcgttatagtatgattttgaatactctaaaaaatgaaggtggggggaggtgggggagagaaaaacttttggatatattgattccgattgaattgcaaatagatcaacgatagaatcaattcaattctgaattgcaataagcggggtctctcaaatagagacgagctgctagactacgtcgaataatgaattcaatgattcaaaaaaaactaagagatggatgaaa
>Arufor_H17_E1
ccttagctattgttcttgagaaatgcccgggtctggcccattcctcaaaagatgtttttacaggatccctatccacaacaattttaacttctggttccggcgaacgaataatcattaagtcctcctctttccggacaagacatacaaagagacccgccaactgtctttttagtgaatctttgaaagatagatattatgattagtccttttctttactatctaccatccttctatttttttttagttattcactggagcaattatatattgaagtcaatccgaggcaagtgttcggatctattatgacataaggattaggtgcctaacggacattggttatcctggaaaattatttctcgacgtaacaaaaaaatcttttttttatgttttaatttaagaagctagtgcatttttttgagagtatgagcccctatctacatctattttccttgagtgagcataatatagatttttttattcgattccaaattccaagataacttattagaattattaataagaccgtcctgatatattaggtaggaatatttggattgcccccccttttatttgctttattacttctgttctagagcctatccctgctgtttatccttatgaaatatgataaaaaatcgaaggtagaagaaagggatataatgaaattcttgatttgtttgatcttcctacctaaattatttgattaatggatcaacaaccaaaccacccattttatgaaaatggagagtggtcttattcaaattcaaagcgcttcgtaatcttcaaccagttctgtgcttcaatataatttcccggagtaagcgctatagcttgtttccaatactcagcagcttgatcaaaccaagcttccgcaatttccgaatcaccctgtagaatggcaaagaacaagtattcatccacattttcttactaaaaccccttttcttttatcttgaatctaattctacttattttttccaatattttttaaaaaatagatttctgcttttttggatccagtttcgcttattctcctcgatggattccatcttaaaacacgcattgctaacactagaaaacttcccttttctttctattctattgagatggcaaaggagaaaaagtgtatttccagtcacaggctgcaaaattcagaacaaattggaaccattaactagaattttctttttttttgaattgcagtcgtgaacgactcttaaataggtattctctcccctcattccttttaatggcataataaaattgaataaatgtttccctaatctgtaatatagggaaactccaggtccgaacagcattattatctatggatcccccttatgtacatatctctatggggaatcatgctttaatttttcattgcattaaatatcttgaataaaaaaaagagggaatttgctctgatatagattatggcttggccttcttggcccacccaagtgaaattacgataaaagaaaggatatgtgaataggtggataactggattggcaagtacttaaagtacttactttattttaggattttacaacgaaatcctttattttccagcaattctactactacgatacgaaacaaaaaagaaccttcaaattctttttgaaaattaaactaagcgtgctattctaaatcgaactaaagtcaaactttctagtgcttataaattattatgactt------tttcatagaaaggagataaaacgagaaatctttgctatccaatctaattagaatatcataaagtttaagtggcagaatttttttctaggactgttttatcaattcattttcattccatttctacccctgccaaattcgaacattcgtcaaaattatctcacaagcttgcaaatggagtcctgaactagccgcagcttgtgaaatatggaaagcgatcaaattcgagttcaagccggtagataccatcgattaagtggataaaactagatataaagaaggtctaaataaaaaagaagcaaaataaaaaaatcagttacgaaatgcagtaattcttctttattcttctaattgattccaattaaattcggctcaatctttttataaaaagattgagccgaatttaaatagatcttgatacgatcatgagacttgacaaatcgagattcttctattctatatatctagaatatagaaaggtataataaaataaacaaatacaaataaaaatatagtattatcatacgataatggaatcaaatacgcagtatttacagaaaagagtcttcgtttattgagaaagaatcaatatacttctaatatcgaatcgggattcactaagacagaaataaagcattgggtcgaactcttctttggtgttaaggtagtagctgtgaatagccatcgactacccggaaagggta-gaagaatgggacctattctgggacatacaatgcattacagacgtatgatcattacccttcaaccgggtattctatcccacttttactttttattaaaaggtattctgaaagaggtatttctttcattttaacaatagctttcttttgaatccaattttaagttcgattaaaaggatagaaaggtcatgagaatgggaaaagataaatcaaatctttttaattagttccccttttttgcaactttcttattatccattccattcctttttttagatatggaatacttttctagttttatagaatatattctataaaaaatctttattttgcaaactcaaaaatacaatagtcaatattctttataatagatatacttaattatatcataagaatcttaagatatatttcgaatagatagaaatagtaaatttgaagttt-cgtgatatgacagaggcaagaaataacgattccaaaaaatccttccttttttcatttcaaaagtgcataaaaattatattgccaattccattttagttatattcttttttcttaatgttaataaaaaaaagaagaaaattcttgttttttctttctcaaattcgatataggctgagagacaatcagatatattttctcttcagcggacatttctgtataggacttgttagaataaaacaagcaggttatataaaaaaaattcttttttttatttatcaacaaagcaaaaaaggttcttatcaaacccactataaaattggaaagaaagataaagtaagtagacctgaccccttgaatgatgcctctatccgctattctgatatataaattcgatgtggatgaaattgttgtataagcggattttttgtatttccttacacttagaccgggcaaggcaagaatttttcgctatttacgatttcatattcttgttactagacgttctagaggaataagaagaaatcgcaactcttttccgttacacataaaatggatttcgaaagtcaatttttcttttcaatatctttcttttttttcagaatcccttttttgttcttccacccatgcaatagaaagcgaatgagaaaagaggggttattttcccttaaaagataggcttttaaataggaatcatggaataatgcggaattcaaatgtttatttacaaatagaaatatatataggaaatctgtaaaatgtcagatcttaattattaatcttagttattaactagttcgaaatttgaagttctacttcaaatgaaaaaaaaactcgaatttcataaagataaagttagctttatatgcttaactaaatgatattcttaaataggatgatcgaatttattgaactttctttttatttctttaattcgcaaatccatttttctaatagaatctattccaatttctatattgaatttgatttcagatattttcaatttgatatggctcggacgaataatctaatacatagaaaagaataatatatatgaataatataataaagagaaaatgccaatctcttggcattttcattcgatcattctatacatttttgagatattttgtttttttttatttgttaataatttaaggattaatatttccctaaggagaagatagaatcatagcaaatgaaatttctaattttgattagaaaaaaaagaatgaatatcaagcgttatagtatgattttgaatactctaaaaaatgaaggtggggggaggtgggggagagaaaaacttttggatatattgattccgattgaattgcaaatagatcaacgatagaatcaattcaattctgaattgcaataagcggggtctctcaaatagagacgagctgctagactacgtcgaataatgaattcaatgattcaaaaaaaactaagagatggatgaaa
>Arufor_H17_E10
ccttagctattgttcttgagaaatgcccgggtctggcccattcctcaaaagatgtttttacaggatccctatccacaacaattttaacttctggttccggcgaacgaataatcattaagtcctcctctttccggacaagacatacaaagagacccgccaactgtctttttagtgaatctttgaaagatagatattatgattagtccttttctttactatctaccatccttctatttttttttagttattcactggagcaattatatattgaagtcaatccgaggcaagtgttcggatctattatgacataaggattaggtgcctaacggacattggttatcctggaaaattatttctcgacgtaacaaaaaaatcttttttttatgttttaatttaagaagctagtgcatttttttgagagtatgagcccctatctacatctattttccttgagtgagcataatatagatttttttattcgattccaaattccaagataacttattagaattattaataagaccgtcctgatatattaggtaggaatatttggattgcccccccttttatttgctttattacttctgttctagagcctatccctgctgtttatccttatgaaatatgataaaaaatcgaaggtagaagaaagggatataatgaaattcttgatttgtttgatcttcctacctaaattatttgattaatggatcaacaaccaaaccacccattttatgaaaatggagagtggtcttattcaaattcaaagcgcttcgtaatcttcaaccagttctgtgcttcaatataatttcccggagtaagcgctatagcttgtttccaatactcagcagcttgatcaaaccaagcttccgcaatttccgaatcaccctgtagaatggcaaagaacaagtattcatccacattttcttactaaaaccccttttcttttatcttgaatctaattctacttattttttccaatattttttcaaaaatagatttctgcttttttggatccagtttcgcttattctcctcgatggattccatcttaaaacacgcattgctaacactagaaaacttcccttttctttctattctattgagatggcaaaggagaaaaagtgtatttccagtcacaggctgcaaaattcagaacaaattggaaccattaactagaattttctttttttttgaattgcagtcgtgaacgactcttaaatcggtattctctcccctcattccttttaatggcataataaaattgaataaatgtttccctaatctgtaatatagggaaactccaggtccgaacagcattattatctatggatcccccttatgtacatatctctatggggaatcatgctttaatttttcattgcattaaatatcttgaataaaaaaaagagggaatttgctctgatatagattatggcttggccttcttggcccacccaagtgaaattacgataaaagaaaggatatgtgaataggtggataactggattggcaagtacttaaagtacttactttattttaggattttacaacgaaatcctttattttccagcaattctactactacgatacgaaacaaaaaagaaccttcaaattctttttgaaaattaaactaagcgtgctattctaaatcgaactaaagtcaaactttctagtgcttataaattattatgactt------tttcatagaaaggagataaaacgagaaatctttgctatccaatctaattagaatatcataaagtttaagtggcagaatttttttctaggactgttttatcaattcattttcattccatttcgacccctgccaaattcgaacattcgtcaaaattatctcacaagcttgcaaatggagtcctgaactagccgcagcttgtgaaatatggaaagcgatcaaattcgagttcaagccggtagataccatcgattaagtggataaaactagatataaagaaggtctaaataaaaaagaagcaaaataaaaaaatcagttacgaaatgcagtaattcttctttattcttctaattgattccaatgaaattcggctcaatctttttataaaaagattgagccgaatttcaatagatcttgatacgatcatgagacttgacaaatcgagattcttctattctatatatctagaatatagaaaggtataataaaataaacaaatacaaatacaaatatagtattatcatacgataatggaatcaaatacgcagtatttacagaaaagagtcttcgtttattgggaaagaatcaatatacttctaatgtcgaatcgggattcactaagacagaaataaagcattgggtcgaactcttctttggtgttaaggtagtagctgtgaatagccatcgactacccggaaagggta-gaagaatgggacctattctgggacatacaatgcattacagacgtatgatcattacccttcaaccgggtattctatcccacttttactttttattaaaaggtattctgaaagaggtatttctttcattttaacaatagctttcttttgaatccaattttaagttcgattaaaaggatagaaaggtcatgagaatgggaaaagataaattaaatctttttaattagttccccttttttgcaactttcttattatccattccattcctttttttagatatggaatacttttctagttttatagaatatattctataaaaaatctttattttgcaaactcaaaaatacaatagtcaatattctttataatagatatacttaattatatcataagaatcttaagatatatttcgaatagatagaaatagtaaatttgaagttt-cgtgatatgacagaggcaagaaataacgattccaaaaaatccttccttttttcatttcaaaagtgcataaaaattatattgccaattccattttagttatattcttttttcttaatgttaataaaaaaaagaagaaaattcttgttttttctttctcaaattcgatataggctgagagacaatcagatatattttctcttcagcggacatttctgtataggacttgttagaataaaacaagcaggttatataaaaaaaattcttttttttatttatcaacaaagcaaaaaaggttcttatcaaacccactataaaattggaaagaaagataaagtaagtagacctgaccccttgaatgatgcctctatccgctattctgatatataaattcgatgtggatgaaattgttgtataagcggattttttgtatttccttacacttagaccgggcaaggcaagaatttttcgctatttacgatttcatattcttgttactagacgttctagaggaataagaagaaatcgcaactcttttccgttacacataaaatggatttcgaaagtcaatttttcttttcaatatctttcttttttttcagaatcccttttttgttcttccacccatgcaatagaaagcgaatgagaaaagaggggttattttcccttaaaagataggcttttaaataggaatcatggaataatgcggaattcaaatgtttatttacaaatagaaatatatataggaaatctgtaaaatgtcagatcttaattattaatcttagttattaactagttcgaaatttgaagttctacttcaaatgaaaaaaaaactcgaatttcataaagataaagttagcttgatatgcttaactaaatgatattcttaaataggatgatcgaatttattgaactttctttttatttctttaattcgcaaatccatttttctaatagaatctattccaatttctatattgaatttgatttcagatattttcaatttgatatggctcggacgaataatctaatacatagaaaagaataatatatatgaataatataataaagagaaaatgccaatctcttggcattttcattcgatcattctatacatttttgagatattttgtttttttttatttgttaataatttaaggattaatatttccctaaggagaagatagaatcatagcaaatgaaatttctaattttgattagaaaaaaaagaatgaatatcaagcgttatagtatgattttgaatactctaaaaaatgaaggtggggggaggtgggggagagaaaaacttttggatatattgattccgattgaattgcaaatagatcaacgatagaatcaattcaattctgaattgcaataagcggggtctctcaaatagagacgagctgctagactacgtcgaataatgaattcaatgattcaaaaaaaactaagagatggatgaaa
>Arufor_H17_E11
ccttagctattgttcttgagaaatgcccgggtctggcccattcctcaaaagatgtttttacaggatccctatccacaacaattttaacttctggttccggcgaacgaataatcattaagtcctcctctttccggacaagacatacaaagagacccgccaactgtctttttagtgaatctttgaaagatagatattatgattagtccttttctttactatctaccatccttctatttttttttagttattcactggagcaattatatattgaagtcaatccgaggcaagtgttcggatctattatgacataaggattaggtgcctaacggacattggttatcctggaaaattatttctcgacgtaacaaaaaaatcttttttttatgttttaatttaagaagctagtgcatttttttgagagtatgagcccctatctacatctattttccttgagtgagcataatatagatttttttattcgattccaaattccaagataacttattagaattattaataagaccgtcctgatatattaggtaggaatatttggattgcccccccttttatttgctttattacttctgttctagagcctatccctgctgtttatccttatgaaatatgataaaaaatcgaaggtagaagaaagggatataatgaaattcttgatttgtttgatcttcctacctaaattatttgattaatggatcaacaaccaaaccacccattttatgaaaatggagagtggtcttattcaaattcaaagcgcttcgtaatcttcaaccagttctgtgcttcaatataatttcccggagtaagcgctatagcttgtttccaatactcagcagcttgatcaaaccaagcttccgcaatttccgaatcaccctgtagaatggcaaagaacaagtattcatccacattttcttactaaaaccccttttcttttatcttgaatctaattctacttattttttccaatattttttaaaaaatagatttctgcttttttggatccagtttcgcttattctcctcgatggattccatcttaaaacacgcattgctaacactagaaaacttcccttttctttctattctattgagatggcaaaggagaaaaagtgtatttccagtcacaggctgcaaaattcagaacaaattggaaccattaactagaattttctttttttttgaattgcagtcgtgaacgactcttaaatcggtattctctcccctcattccttttaatggcataataaaattgaataaatgtttccctaatctgtaatatagggaaactccaggtccgaacagcattattatctatggatcccccttatgtacatatctctatggggaatcatgctttaatttttcattgcattaaatatcttgaataaaaaaaagagggaatttgctctgatatagattatggcttggccttcttggcccacccaagtgaaattacgataaaagaaaggatatgtgaataggtggataactggattggcaagtacttaaagtacttactttattttaggattttacaacgaaatcctttattttccagcaattctactactacgatacgaaacaaaaaagaaccttcaaattctttttgaaaattaaactaagcgtgctattctaaatcgaactaaagtcaaactttctagtgcttataaattattatgactt------tttcatagaaaggagataaaacgagaaatctttgctatccaatctaattagaatatcataaagtttaagtggcagaatttttttctaggactgttttatcaattcattttcattccatttcgacccctgccaaattcgaacattcgtcaaaattatctcacaagcttgcaaatggagtcctgaactagccgcagcttgtgaaatatggaaagcgatcaaattcgagttcaagccggtagataccatcgattaagtggataaaactagatataaagaaggtctaaataaaaaagaagcaaaataaaaaaatcagttacgaaatgcagtaattcttctttattcttctaattgattccaatgaaattcggctcaatctttttataaaaagattgagccgaatttcaatagatcttgatacgatcatgagacttgacaaatcgagattcttctattctatatatctagaatatagaaaggtataataaaataaacaaatacaaatacaaatatagtattatcatacgataatggaatcaaatacgcagtatttacagaaaagagtcttcgtttattgggaaagaatcaatatacttctaatgtcgaatcgggattcactaagacagaaataaagcattgggtcgaactcttctttggtgttaaggtagtagctgtgaatagccatcgactacccggaaagggta-gaagaatgggacctattctgggacatacaatgcattacagacgtatgatcattacccttcaaccgggtattctatcccacttttactttttattaaaaggtattctgaaagaggtatttctttcattttaacaatagctttcttttgaatccaattttaagttcgattaaaaggatagaaaggtcatgagaatgggaaaagataaattaaatctttttaattagttccccttttttgcaactttcttattatccattccattcctttttttagatatggaatacttttctagttttatagaatatattctataaaaaatctttattttgcaaactcaaaaatacaatagtcaatattctttataatagatatacttaattatatcataagaatcttaagatatatttcgaatagatagaaatagtaaatttgaagttt-cgtgatatgacagaggcaagaaataacgattccaaaaaatccttccttttttcatttcaaaagtgcataaaaattatattgccaattccattttagttatattcttttttcttaatgttaataaaaaaaagaagaaaattcttgttttttctttctcaaattcgatataggctgagagacaatcagatatattttctcttcagcggacatttctgtataggacttgttagaataaaacaagcaggttatataaaaaaaattcttttttttatttatcaacaaagcaaaaaaggttcttatcaaacccactataaaattggaaagaaagataaagtaagtagacctgaccccttgaatgatgcctctatccgctattctgatatataaattcgatgtggatgaaattgttgtataagcggattttttgtatttccttacacttagaccgggcaaggcaagaatttttcgctatttacgatttcatattcttgttactagacgttctagaggaataagaagaaatcgcaactcttttccgttacacataaaatggatttcgaaagtcaatttttcttttcaatatctttcttttttttcagaatcccttttttgttcttccacccatgcaatagaaagcgaatgagaaaagaggggttattttcccttaaaagataggcttttaaataggaatcatggaataatgcggaattcaaatgtttatttacaaatagaaatatatataggaaatctgtaaaatgtcagatcttaattattaatcttagttattaactagttcgaaatttgaagttctacttcaaatgaaaaaaaaactcgaatttcataaagataaagttagcttgatatgcttaactaaatgatattcttaaataggatgatcgaatttattgaactttctttttatttctttaattcgcaaatccatttttctaatagaatctattccaatttctatattgaatttgatttcagatattttcaatttgatatggctcggacgaataatctaatacatagaaaagaataatatatatgaataatataataaagagaaaatgccaatctcttggcattttcattcgatcattctatacatttttgagatattttgtttttttttatttgttaataatttaaggattaatatttccctaaggagaagatagaatcatagcaaatgaaatttctaattttgattagaaaaaaaagaatgaatatcaagcgttatagtatgattttgaatactctaaaaaatgaaggtggggggaggtgggggagagaaaaacttttggatatattgattccgattgaattgcaaatagatcaacgatagaatcaattcaattctgaattgcaataagcggggtctctcaaatagagacgagctgctagactacgtcgaataatgaattcaatgattcaaaaaaaactaagagatggatgaaa
>Arufor_H17_E12
ccttagctattgttcttgagaaatgcccgggtctggcccattcctcaaaagatgtttttacaggatccctatccacaacaattttaacttctggttccggcgaacgaataatcattaagtcctcctctttccggacaagacatacaaagagacccgccaactgtctttttagtgaatctttgaaagatagatattatgattagtccttttctttactatctaccatccttctatttttttttagttattcactggagcaattatatattgaagtcaatccgaggcaagtgttcggatctattatgacataaggattaggtgcctaacggacattggttatcctggaaaattatttctcgacgtaacaaaaaaatcttttttttatgttttaatttaagaagctagtgcatttttttgagagtatgagcccctatctacatctattttccttgagtgagcataatatagatttttttattcgattccaaattccaagataacttattagaattattaataagaccgtcctgatatattaggtaggaatatttggattgcccccccttttatttgctttattacttctgttctagagcctatccctgctgtttatccttatgaaatatgataaaaaatcgaaggtagaagaaagggatataatgaaattcttgatttgtttgatcttcctacctaaattatttgattaatggatcaacaaccaaaccacccattttatgaaaatggagagtggtcttattcaaattcaaagcgcttcgtaatcttcaaccagttctgtgcttcaatataatttcccggagtaagcgctatagcttgtttccaatactcagcagcttgatcaaaccaagcttccgcaatttccgaatcaccctgtagaatggcaaagaacaagtattcatccacattttcttactaaaaccccttttcttttatcttgaatctaattctacttattttttccaatattttttaaaaaatagatttctgcttttttggatccagtttcgcttattctcctcgatggattccatcttaaaacacgcattgctaacactagaaaacttcccttttctttctattctattgagatggcaaaggagaaaaagtgtatttccagtcacaggctgcaaaattcagaacaaattggaaccattaactagaattttctttttttttgaattgcagtcgtgaacgactcttaaatcggtattctctcccctcattccttttaatggcataataaaattgaataaatgtttccctaatctgtaatatagggaaactccaggtccgaacagcattattatctatggatcccccttatgtacatatctctatggggaatcatgctttaatttttcattgcattaaatatcttgaataaaaaaaagagggaatttgctctgatatagattatgggttggccttcttggcccacccaagtgaaattacgataaaagaaaggatatgtgaataggtggataactggattggcaagtacttaaagtacttactttattttaggattttacaacgaaatcctttattttccagcaattctactactacgatacgaaacaaaaaagaaccttcaaattctttttgaaaattaaactaagcgtgctattctaaatcgaactaaagtcaaactttctagtgcttataaattattatgactt------tttcatagaaaggagataaaacgagaaatctttgctatccaatctaattagaatatcataaagtttaagtggcagaatttttttctaggactgttttatcaattcattttcattccatttcgacccctgccaaattcgaacattcgtcaaaattatctcacaagcttgcaaatggagtcctgaactagccgcagcttgtgaaatatggaaagcgatcaaattcgagttcaagccggtagataccatcgattaagtggataaaactagatataaagaaggtctaaataaaaaagaagcaaaataaaaaaatcagttacgaaatgcagtaattcttctttattcttctaattgattccaatgaaattcggctcaatctttttataaaaagattgagccgaatttcaatagatcttgatacgatcatgagacttgacaaatcgagattcttctattctatatatctagaatatagaaaggtataataaaataaacaaatacaaatacaaatatagtattatcatacgataatggaatcaaatacgcagtatttacagaaaagagtcttcgtttattgggaaagaatcaatatacttctaatgtcgaatcgggattcactaagacagaaataaagcattgggtcgaactcttctttggtgttaaggtagtagctgtgaatagccatcgactacccggaaagggta-gaagaatgggacctattctgggacatacaatgcattacagacgtatgatcattacccttcaaccgggtattctatcccacttttactttttattaaaaggtattctgaaagaggtatttctttcattttaacaatagctttcttttgaatccaattttaagttcgattaaaaggatagaaaggtcatgagaatgggaaaagataaattaaatctttttaattagttccccttttttgcaactttcttattatccattccattcctttttttagatatggaatacttttctagttttatagaatatattctataaaaaatctttattttgcaaactcaaaaatacaatagtcaatattctttataatagatatacttaattatatcataagaatcttaagatatatttcgaatagatagaaatagtaaatttgaagttt-cgtgatatgacagaggcaagaaataacgattccaaaaaatccttccttttttcatttcaaaagtgcataaaaattatattgccaattccattttagttatattcttttttcttaatgttaataaaaaaaagaagaaaattcttgttttttctttctcaaattcgatataggctgagagacaatcagatatattttctcttcagcggacatttctgtataggacttgttagaataaaacaagcaggttatataaaaaaaattcttttttttatttatcaacaaagcaaaaaaggttcttatcaaacccactataaaattggaaagaaagataaagtaagtagacctgaccccttgaatgatgcctctatccgctattctgatatataaattcgatgtggatgaaattgttgtataagcggattttttgtatttccttacacttagaccgggcaaggcaagaatttttcgctatttacgatttcatattcttgttactagacgttctagaggaataagaagaaatcgcaactcttttccgttacacataaaatggatttcgaaagtcaatttttcttttcaatatctttcttttttttcagaatcccttttttgttcttccacccatgcaatagaaagcgaatgagaaaagaggggttattttcccttaaaagataggcttttaaataggaatcatggaataatgcggaattcaaatgtttatttacaaatagaaatatatataggaaatctgtaaaatgtcagatcttaattattaatcttagttattaactagttcgaaatttgaagttctacttcaaatgaaaaaaaaactcgaatttcataaagataaagttagcttgatatgcttaactaaatgatattcttaaataggatgatcgaatttattgaactttctttttatttctttaattcgcaaatccatttttctaatagaatctattccaatttctatattgaatttgatttcagatattttcaatttgatatggctcggacgaataatctaatacatagaaaagaataatatatatgaataatataataaagagaaaatgccaatctcttggcattttcattcgatcattctatacatttttgagatattttgtttttttttatttgttaataatttaaggattaatatttccctaaggagaagatagaatcatagcaaatgaaatttctaattttgattagaaaaaaaagaatgaatatcaagcgttatagtatgattttgaatactctaaaaaatgaaggtggggggaggtgggggagagaaaaacttttggatatattgattccgattgaattgcaaatagatcaacgatagaatcaattcaattctgaattgcaataagcggggtctctcaaatagagacgagctgctagactacgtcgaataatgaattcaatgattcaaaaaaaactaagagatggatgaaa
>Arufor_H17_E13
ccttagctattgttcttgagaaatgcccgggtctggcccattcctcaaaagatgtttttacaggatccctatccacaacaattttaacttctggttccggcgaacgaataatcattaagtcctcctctttccggacaagacatacaaagagacccgccaactgtctttttagtgaatctttgaaagatagatattatgattagtccttttctttactatctaccatccttctatttttttttagttattcactggagcaattatatattgaagtcaatccgaggcaagtgttcggatctattatgacataaggattaggtgcctaacggacattggttatcctggaaaattatttctcgacgtaacaaaaaaatcttttttttatgttttaatttaagaagctagtgcatttttttgagagtatgagcccctatctacatctattttccttgagtgagcataatatagatttttttattcgattccaaattccaagataacttattagaattattaataagaccgtcctgatatattaggtaggaatatttggattgcccccccttttatttgctttattacttctgttctagagcctatccctgctgtttatccttatgaaatatgataaaaaatcgaaggtagaagaaagggatataatgaaattcttgatttgtttgatcttcctacctaaattatttgattaatggatcaacaaccaaaccacccattttatgaaaatggagagtggtcttattcaaattcaaagcgcttcgtaatcttcaaccagttctgtgcttcaatataatttcccggagtaagcgctatagcttgtttccaatactcagcagcttgatcaaaccaagcttccgcaatttccgaatcaccctgtagaatggcaaagaacaagtattcatccacattttcttactaaaaccccttttcttttatcttgaatctaattctacttattttttccaatattttttaaaaaatagatttctgcttttttggatccagtttcgcttattctcctcgatggattccatcttaaaacacgcattgctaacactagaaaacttcccttttctttctattctattgagatggcaaaggagaaaaagtgtatttccagtcacaggctgcaaaattcagaacaaattggaaccattaactagaattttctttttttttgaattgcagtcgtgaacgactcttaaatcggtattctctcccctcattccttttaatggcataataaaattgaataaatgtttccctaatctgtaatatagggaaactccaggtccgaacagcattattatctatggatcccccttatgtacatatctctatggggaatcatgctttaatttttcattgcattaaatatcttgaataaaaaaaagagggaatttgctctgatatagattatggcttggccttcttggcccacccaagtgaaattacgataaaagaaaggatatgtgaataggtggataactggattggcaagtacttaaagtacttactttattttaggattttacaacgaaatcctttattttccagcaattctactactacgatacgaaacaaaaaagaaccttcaaattctttttgaaaattaaactaagcgtgctattctaaatcgaactaaagtcaaactttctagtgcttataaattattatgactt------tttcatagaaaggagataaaacgagaaatctttgctatccaatctaattagaatatcataaagtttaagtggcagaatttttttctaggactgttttatcaattcattttcattccatttcgacccctgccaaattcgaacattcgtcaaaattatctcacaagcttgcaaatggagtcctgaactagccgcagcttgtgaaatatggaaagcgatcaaattcgagttcaagccggtagataccatcgattaagtggataaaactagatataaagaaggtctaaataaaaaagaagcaaaataaaaaaatcagttacgaaatgcagtaattcttctttattcttctaattgattccaatgaaattcggctcaatctttttataaaaagattgagccgaatttcaatagatcttgatacgatcatgagacttgacaaatcgagattcttctattctatatatctagaatatagaaaggtataataaaataaacaaatacaaatacaaatatagtattatcatacgataatggaatcaaatacgcagtatttacagaaaagagtcttcgtttattgggaaagaatcaatatacttctaatgtcgaatcgggattcactaagacagaaataaagcattgggtcgaactcttctttggtgttaaggtagtagctgtgaatagccatcgactacccggaaagggta-gaagaatgggacctattctgggacatacaatgcattacagacgtatgatcattacccttcaaccgggtattctatcccacttttactttttattaaaaggtattctgaaagaggtatttctttcattttaacaatagctttcttttgaatccaattttaagttcgattaaaaggatagaaaggtcatgagaatgggaaaagataaattaaatctttttaattagttccccttttttgcaactttcttattatccattccattcctttttttagatatggaatacttttctagttttatagaatatattctataaaaaatctttattttgcaaactcaaaaatacaatagtcaatattctttataatagatatacttaattatatcataagaatcttaagatatatttcgaatagatagaaatagtaaatttgaagttt-cgtgatatgacagaggcaagaaataacgattccaaaaaatccttccttttttcatttcaaaagtgcataaaaattatattgccaattccattttagttatattcttttttcttaatgttaataaaaaaaagaagaaaattcttgttttttctttctcaaattcgatataggctgagagacaatcagatatattttctcttcagcggacatttctgtataggacttgttagaataaaacaagcaggttatataaaaaaaattcttttttttatttatcaacaaagcaaaaaaggttcttatcaaacccactataaaattggaaagaaagataaagtaagtagacctgaccccttgaatgatgcctctatccgctattctgatatataaattcgatgtggatgaaattgttgtataagcgaattttttgtatttccttacacttagaccgggcaaggcaagaatttttcgctatttacgatttcatattcttgttactagacgttctagaggaataagaagaaatcgcaactcttttccgttacacataaaatggatttcgaaagtcaatttttcttttcaatatctttcttttttttcagaatcccttttttgttcttccacccatgcaatagaaagcgaatgagaaaagaggggttattttcccttaaaagataggcttttaaataggaatcatggaataatgcggaattcaaatgtttatttacaaatagaaatatatataggaaatctgtaaaatgtcagatcttaattattaatcttagttattaactagttcgaaatttgaagttctacttcaaatgaaaaaaaaactcgaatttcataaagataaagttagcttgatatgcttaactaaatgatattcttaaataggatgatcgaatttattgaactttctttttatttctttaattcgcaaatccatttttctaatagaatctattccaatttctatattgaatttgatttcagatattttcaatttgatatggctcggacgaataatctaatacatagaaaagaataatatatatgaataatataataaagagaaaatgccaatctcttggcattttcattcgatcattctatacatttttgagatattttgtttttttttatttgttaataatttaaggattaatatttccctaaggagaagatagaatcatagcaaatgaaatttctaattttgattagaaaaaaaagaatgaatatcaagcgttatagtatgattttgaatactctaaaaaatgaaggtggggggaggtgggggagagaaaaacttttggatatattgattccgattgaattgcaaatagatcaacgatagaatcaattcaattctgaattgcaataagcggggtctctcaaatagagacgagctgctagactacgtcgaataatgaattcaatgattcaaaaaaaactaagagatggatgaaa
>Arufor_H17_E2
ccttagctattgttcttgagaaatgcccgggtctggcccattcctcaaaagatgtttttacaggatccctatccacaacaattttaacttctggttccggcgaacgaataatcattaagtcctcctctttccggacaagacatacaaagagacccgccaactgtctttttagtgaatctttgaaagatagatattatgattagtccttttctttactatctaccatccttctatttttttttagttattcactggagcaattatatattgaagtcaatccgaggcaagtgttcggatctattatgacataaggattaggtgcctaacggacattggttatcctggaaaattatttctcgacgtaacaaaaaaatcttttttttatgttttaatttaagaagctagtgcatttttttgagagtatgagcccctatctacatctattttccttgagtgagcataatatagatttttttattcgattccaaattccaagataacttattagaattattaataagaccgtcctgatatattaggtaggaatatttggattgcccccccttttatttgctttattacttctgttctagagcctatccctgctgtttatccttatgaaatatgataaaaaatcgaaggtagaagaaagggatataatgaaattcttgatttgtttgatcttcctacctaaattatttgattaatggatcaacaaccaaaccacccattttatgaaaatggagagtggtcttattcaaattcaaagcgcttcgtaatcttcaaccagttctgtgcttcaatataatttcccggagtaagcgctatagcttgtttccaatactcagcagcttgatcaaaccaagcttccgcaatttccgaatcaccctgtagaatggcaaagaacaagtattcatccacattttcttactaaaaccccttttcttttatcttgaatctaattctacttattttttccaatattttttaaaaaatagatttctgcttttttggatccagtttcgcttattctcctcgatggattccatcttaaaacacgcattgctaacactagaaaacttcccttttctttctattctattgagatggcaaaggagaaaaagtgtatttccagtcacaggctgcaaaattcagaacaaattggaaccattaactagaattttctttttttttgaattgcagtcgtgaacgactcttaaatcggtattctctcccctcattccttttaatggcataataaaattgaataaatgtttccctaatctgtaatatagggaaactccaggtccgaacagcattattatctatggatcccccttatgtacatatctctatggggaatcatgctttaatttttcattgcattaaatatcttgaataaaaaaaagagggaatttgctctgatatagattatggcttggccttcttggcccacccaagtgaaattacgataaaagaaaggatatgtgaataggtggataactggattggcaagtacttaaagtacttactttattttaggattttacaacgaaatcctttattttccagcaattctactactacgatacgaaacaaaaaagaaccttcaaattctttttgaaaattaaactaagcgtgctattctaaatcgaactaaagtcaaactttctagtgcttataaattattatgactt------tttcatagaaaggagataaaacgagaaatctttgctatccaatctaattagaatatcataaagtttaagtggcagaatttttttctaggactgttttatcaattcattttcattccatttcgacccctgccaaattcgaacattcgtcaaaattatctcacaagcttgcaaatggagtcctgaactagccgcagcttgtgaaatatggaaagcgatcaaattcgagttcaagccggtagataccatcgattaagtggataaaactagatataaagaaggtctaaataaaaaagaagcaaaataaaaaaatcagttacgaaatgcagtaattcttctttattcttctaattgattccaatgaaattcggctcaatctttttataaaaagattgagccgaatttcaatagatcttgatacgatcatgagacttgacaaatcgagattcttctattctatatatctagaatatagaaaggtataataaaataaacaaatacaaatacaaatatagtattatcatacgataatggaatcaaatacgcagtatttacagaaaagagtcttcgtttattgggaaagaatcaatatacttctaatgtcgaatcgggattcactaagacagaaataaagcattgggtcgaactcttctttggtgttaaggtagtagctgtgaatagccatcgactacccggaaagggta-gaagaatgggacctattctgggacatacaatgcattacagacgtatgatcattacccttcaaccgggtattctatcccacttttactttttattaaaaggtattctgaaagaggtatttctttcattttaacaatagctttcttttgaatccaattttaagttcgattaaaaggatagaaaggtcatgagaatgggaaaagataaattaaatctttttaattagttccccttttttgcaactttcttattatccattccattcctttttttagatatggaatacttttctagttttatagaatatattctataaaaaatctttattttgcaaactcaaaaatacaatagtcaatattctttataatagatatacttaattatatcataagaatcttaagatatatttcgaatagatagaaatagtaaatttgaagttt-cgtgatatgacagaggcaagaaataacgattccaaaaaatccttccttttttcatttcaaaagtgcataaaaattatattgccaattccattttagttatattcttttttcttaatgttaataaaaaaaagaagaaaattcttgttttttctttctcaaattcgatataggctgagagacaatcagatatattttctcttcagcggacatttctgtataggacttgttagaataaaacaagcaggttatataaaaaaaattcttttttttatttatcaacaaagcaaaaaaggttcttatcaaacccactataaaattggaaagaaagataaagtaagtagacctgaccccttgaatgatgcctctatccgctattctgatatataaattcgatgtggatgaaattgttgtataagcggattttttgtatttccttacacttagaccgggcaaggcaagaatttttcgctatttacgatttcatattcttgttactagacgttctagaggaataagaagaaatcgcaactcttttccgttacacataaaatggatttcgaaagtcaatttttcttttcaatatctttcttttttttcagaatcccttttttgttcttccacccatgcaatagaaagcgaatgagaaaagaggggttattttcccttaaaagataggcttttaaataggaatcatggaataatgcggaattcaaatgtttatttacaaatagaaatatatataggaaatctgtaaaatgtcagatcttaattattaatcttagttattaactagttcgaaatttgaagttctacttcaaatgaaaaaaaaactcgaatttcataaagataaagttagcttgatatgcttaactaaatgatattcttaaataggatgatcgaatttattgaactttctttttatttctttaattcgcaaatccatttttctaatagaatctattccaatttctatattgaatttgatttcagatattttcaatttgatatggctcggacgaataatctaatacatagaaaagaataatatatatgaataatataataaagagaaaatgccaatctcttggcattttcattcgatcattctatacatttttgagatattttgtttttttttatttgttaataatttaaggattaatatttccctaaggagaagatagaatcatagcaaatgaaatttctaattttgattagaaaaaaaagaatgaatatcaagcgttatagtatgattttgaatactctaaaaaatgaaggtggggggaggtgggggagagaaaaacttttggatatattgattccgattgaattgcaaatagatcaacgatagaatcaattcaattctgaattgcaataagcggggtctctcaaatagagacgagctgctagactacgtcgaataatgaattcaatgattcaaaaaaaactaagagatggatgaaa
>Arufor_H17_E3
ccttagctattgttcttgagaaatgcccgggtctggcccattcctcaaaagatgtttttacaggatccctatccacaacaattttaacttctggttccggcgaacgaataatcattaagtcctcctctttccggacaagacatacaaagagacccgccaactgtctttttagtgaatctttgaaagatagatattatgattagtccttttctttactatctaccatccttctatttttttttagttattcactggagcaattatatattgaagtcaatccgaggcaagtgttcggatctattatgacataaggattaggtgcctaacggacattggttatcctggaaaattatttctcgacgtaacaaaaaaatcttttttttatgttttaatttaagaagctagtgcatttttttgagagtatgagcccctatctacatctattttccttgagtgagcataatatagatttttttattcgattccaaattccaagataacttattagaattattaataagaccgtcctgatatattaggtaggaatatttggattgcccccccttttatttgctttattacttctgttctagagcctatccctgctgtttatccttatgaaatatgataaaaaatcgaaggtagaagaaagggatataatgaaattcttgatttgtttgatcttcctgcctaaattatttgattaatggatcaacaaccaaaccacccattttatgaaaatggagagtggtcttattcaaattcaaagcgcttcgtaatcttcaaccagttctgtgcttcaatataatttcccggagtaagcgctatagcttgtttccaatactcagcagcttgatcaaaccaagcttccgcaatttccgaatcaccctgtagaatggcaaagaacaagtattcatccacattttcttactaaaaccccttttcttttatcttgaatctaattctacttattttttccaatattttttaaaaaatagatttctgcttttttggatccagtttcgcttattctcctcgatggattccatcttaaaacacgcattgctaacactagaaaacttcccttttctttctattctattgagatggcaaaggagaaaaagtgtatttccagtcacaggctgcaaaattcagaacaaattggaaccattaactagaattttctttttttttgaattgcagtcgtgaacgactcttaaatcggtattctctcccctcattccttttaatggcataataaaattgaataaatgtttccctaatctgtaatatagggaaactccaggtccgaacagcattattatctatggatcccccttatgtacatatctctatggggaatcatgctttaatttttcattgcattaaatatcttgaataaaaaaaagagggaatttgctctgatatagattatggcttggccttcttggcccacccaagtgaaattacgataaaagaaaggatatgtgaataggtggataactggattggcaagtacttaaagtacttactttattttaggattttacaacgaaatcctttattttccagcaattctactactacgatacgaaacaaaaaagaaccttcaaattctttttgaaaattaaactaagcgtgctattctaaatcgaactaaagtcaaactttctagtgcttataaattattatgactt------tttcatagaaaggagataaaacgagaaatctttgctatccaatctaattagaatatcataaagtttaagtggcagaatttttttctaggactgttttatcaattcattttcattccatttcgacccctgccaaattcgaacattcgtcaaaattatctcacaagcttgcaaatggagtcctgaactagccgcagcttgtgaaatatggaaagcgatcaaattcgagttcaagccggtagataccatcgattaagtggataaaactagatataaagaaggtctaaataaaaaagaagcaaaataaaaaaatcagttacgaaatgcagtaattcttctttattcttctaattgattccaatgaaattcggctcaatctttttataaaaagattgagccgaatttcaatagatcttgatacgatcatgagacttgacaaatcgagattcttctattctatatatctagaatatagaaaggtataataaaataaacaaatacaaatacaaatatagtattatcatacgataatggaatcaaatacgcagtatttacagaaaagagtcttcgtttattgggaaagaatcaatatacttctaatgtcgaatcgggattcactaagacagaaataaagcattgggtcgaactcttctttggtgttaaggtagtagctgtgaatagccatcgactacccggaaagggta-gaagaatgggacctattctgggacatacaatgcattacagacgtatgatcattacccttcaaccgggtattctatcccacttttactttttattaaaaggtattctgaaagaggtatttctttcattttaacaatagctttcttttgaatccaattttaagttcgattaaaaggatagaaaggtcatgagaatgggaaaagataaattaaatctttttaattagttccccttttttgcaactttcttattatccattccattcctttttttagatatggaatacttttctagttttatagaatatattctataaaaaatctttattttgcaaactcaaaaatacaatagtcaatattctttataatagatatacttaattatatcataagaatcttaagatatatttcgaatagatagaaatagtaaatttgaagttt-cgtgatatgacagaggcaagaaataacgattccaaaaaatccttccttttttcatttcaaaagtgcataaaaattatattgccaattccattttagttatattcttttttcttaatgttaataaaaaaaagaagaaaattcttgttttttctttctcaaattcgatataggctgagagacaatcagatatattttctcttcagcggacatttctgtataggacttgttagaataaaacaagcaggttatataaaaaaaattcctttttttatttatcaacaaagcaaaaaaggttcttatcaaacccactataaaattggaaagaaagataaagtaagtagacctgaccccttgaatgatgcctctatccgctattctgatatataaattcgatgtggatgaaattgttgtataagcggattttttgtatttccttacacttagaccgggcaaggcaagaatttttcgctatttacgatttcatattcttgttactagacgttctagaggaataagaagaaatcgcaactcttttccgttacacataaaatggatttcgaaagtcaatttttcttttcaatatctttcttttttttcagaatcccttttttgttcttccacccatgcaatagaaagcgaatgagaaaagaggggttattttcccttaaaagataggcttttaaataggaatcatggaataatgcggaattcaaatgtttatttacaaatagaaatatatataggaaatctgtaaaatgtcagatcttaattattaatcttagttattaactagttcgaaatttgaagttctacttcaaatgaaaaaaaaactcgaatttcataaagataaagttagcttgatatgcttaactaaatgatattcttaaataggatgatcgaatttattgaactttctttttatttctttaattcgcaaatccatttttctaatagaatctattccaatttctatattgaatttgatttcagatattttcaatttgatatggctcggacgaataatctaatacatagaaaagaataatatatatgaataatataataaagagaaaatgccaatctcttggcattttcattcgatcattctatacatttttgagatattttgtttttttttatttgttaataatttaaggattaatatttccctaaggagaagatagaatcatagcaaatgaaatttctaattttgattagaaaaaaaagaatgaatatcaagcgttatagtatgattttgaatactctaaaaaatgaaggtggggggaggtgggggagagaaaaacttttggatatattgattccgattgaattgcaaatagatcaacgatagaatcaattcaattctgaattgcaataagcggggtctctcaaatagagacgagctgctagactacgtcgaataatgaattcaatgattcaaaaaaaactaagagatggatgaaa
>Arufor_H17_E4
ccttagctattgttcttgagaaatgcccgggtctggcccattcctcaaaagatgtttttacaggatccctatccacaacaattttaacttctggttccggcgaacgaataatcattaagtcctcctctttccggacaagacatacaaagagacccgccaactgtctttttagtgaatctttgaaagatagatattatgattagtccttttctttactatctaccatccttctatttttttttagttattcactggagcaattatatattgaagtcaatccgaggcaagtgttcggatctattatgacataaggattaggtgcctaacggacattggttatcctggaaaattatttctcgacgtaacaaaaaaatcttttttttatgttttaatttaagaagctagtgcatttttttgagagtatgagcccctatctacatctattttccttgagtgagcataatatagatttttttattcgattccaaattccaagataacttattagaattattaataagaccgtcctgatatattaggtaggaatatttggattgcccccccttttatttgctttattacttctgttctagagcctatccctgctgtttatccttatgaaatatgataaaaaatcgaaggtagaagaaagggatataatgaaattcttgatttgtttgatcttcctacctaaattatttgattaatggatcaacaaccaaaccacccattttatgaaaatggagagtggtcttattcaaattcaaagcgcttcgtaatcttcaaccagttctgtgcttcaatataatttcccggagtaagcgctatagcttgtttccaatactcagcagcttgatcaaaccaagcttccgcaatttccgaatcaccctgtagaatggcaaagaacaagtattcatccacattttcttactaaaaccccttttcttttatcttgaatctaattctacttattttttccaatattttttaaaaaatagatttctgcttttttggatccagtttcgcttattctcctcgatggattccatcttaaaacacgcattgctaacactagaaaacttcccttttctttctattctattgagatggcaaaggagaaaaagtgtatttccagtcacaggctgcaaaattcagaacaaattggaaccattaactagaattttctttttttttgaattgcagtcgtgaacgactcttaaatcggtattctctcccctcattccttttaatggcataataaaattgaataaatgtttccctaatctgtaatatagggaaactccaggtccgaacagcattattatctatggatcccccttatgtacatatctctatggggaatcatgctttaatttttcattgcattaaatatcttgaataaaaaaaagagggaatttgctctgatatagattatggcttggccttcttggcccacccaagtgaaattacgataaaagaaaggatatgtgaataggtggataactggattggcaagtacttaaagtacttactttattttaggattttacaacgaaatcctttattttccagcaattctactactacgatacgaaacaaaaaagaaccttcaaattctttttgaaaattaaactaagcatgctattctaaatcgaactaaagtcaaactttctagtgcttataaattattatgactt------tttcatagaaaggagataaaacgagaaatctttgctatccaatctaattagaatatcataaagtttaagtggcagaatttttttctaggactgttttatcaattcattttcattccatttcgacccctgccaaattcgaacattcgtcaaaattatctcacaagcttgcaaatggagtcctgaactagccgcagcttgtgaaatatggaaagcgatcaaattcgagttcaagccggtagataccatcgattaagtggataaaactagatataaagaaggtctaaataaaaaagaagcaaaataaaaaaatcagttacgaaatgcagtaattcttctttattcttctaattgattccaatgaaattcggctcaatctttttataaaaagattgagccgaatttcaatagatcttgatacgatcatgagacttgacaaatcgagattcttctattctatatatctagaatatagaaaggtataataaaataaacaaatacaaatacaaatatagtattatcatacgataatggaatcaaatacgcagtatttacagaaaagagtcttcgtttattgggaaagaatcaatatacttttaatgtcgaatcgggattcactaagacagaaataaagcattgggtcgaactcttctttggtgttaaggtagtagctgtgaatagccatcgactacccggaaagggta-gaagaatgggacctattctgggacatacaatgcattacagacgtatgatcattacccttcaaccgggtattctatcccacttttactttttattaaaaggtattctgaaagaggtatttctttcattttaacaatagctttcttttgaatccaattttaagttcgattaaaaggatagaaaggtcatgagaatgggaaaagataaatcaaatctttttaattagttccccttttttgcaactttcttattatccattccattcctttttttagatatggaatacttttctagttttatagaatatattctataaaaaatctttattttgcaaactcaaaaatacaatagtcaatattctttataatagatatacttaattatatcataagaatcttaagatatatttcgaatagatagaaatagtaaatttgaagttt-cgtgatatgacagaggcaagaaataacgattccaaaaaatccttccttttttcatttcaaaagtgcataaaaattatattgccaattccattttagttatattcttttttcttaatgttaataaaaaaaagaagaaaattcttgttttttctttctcaaattcgatataggctgagagacaatcagatatattttctcttcagcggacatttctgtataggacttgttagaataaaacaagcaggttatataaaaaaaattcttttttttatttatcaacaaagcaaaaaaggttcttatcaaacccactataaaattggaaagaaagataaagtaagtagacctgaccccttgaatgatgcctctatccgctattctgatatataaattcgatgtggatgaaattgttgtataagcggattttttgtatttccttacacttagaccgggcaaggcaagaatttttcgctatttacgatttcatattcttgttactagacgttctagaggaataagaagaaatcgcaactcttttccgttacacataaaatggatttcgaaagtcaatttttcttttcaatatctttcttttttttcagaatcccttttttgttcttccacccatgcaatagaaagcgaatgagaaaagaggggttattttcccttaaaagataggcttttaaataggaatcatggaataatgcggaattcaaatgtttatttacaaatagaaatatatataggaaatctgtaaaatgtcagatcttaattattaatcttagttattaactagttcgaaatttgaagttctacttcaaatgaaaaaaaaactcgaatttcataaagataaagttagcttgatatgcttaactaaatgatattcttaaataggatgatcgaatttattgaactttctttttatttctttaattcgcaaatccatttttctaatagaatctattccaatttctatattgaatttgatttcagatattttcaatttgatatggctcggacgaataatctaatacatagaaaagaataatatatatgaataatataataaagagaaaatgccaatctcttggcattttcattcgatcattctatacatttttgagatattttgtttttttttatttgttaataatttaaggattaatatttccctaaggagaagatagaatcatagcaaatgaaatttctaattttgattagaaaaaaaagaatgaatatcaagcgttatagtatgattttgaatactctaaaaaatgaaggtggggggaggtgggggagagaaaaacttttggatatattgattccgattgaattgcaaatagatcaacgatagaatcaattcaattctgaattgcaataagcggggtctctcaaatagagacgagctgctagactacgtcgaataatgaattcaatgattcaaaaaaaactaagagatggatgaaa
>Arufor_H17_E5
ccttagctattgttcttgagaaatgcccgggtctggcccattcctcaaaagatgtttttacaggatccctatccacaacaattttaacttctggttccggcgaacgaataatcattaagtcctcctctttccggacaagacatacaaagagacccgccaactgtctttttagtgaatctttgaaagatagatattatgattagtccttttctttactatctaccatccttctatttttttttagttattcactggagcaattatatattgaagtcaatccgaggcaagtgttcggatctattatgacataaggattaggtgcctaacggacattggttatcctggaaaattatttctcgacgtaacaaaaaaatcttttttttatgttttaatttaagaagctagtgcatttttttgagagtatgagcccctatctacatctattttccttgagtgagcataatatagatttttttattcgattccaaattccaagataacttattagaattattaataagaccgtcctgatatattaggtaggaatatttggattgcccccccttttatttgctttattacttctgttctagagcctatccctgctgtttatccttatgaaatatgataaaaaatcgaaggtagaagaaagggatataatgaaattcttgatttgtttgatcttcctacctaaattatttgattaatggatcaacaaccaaaccacccattttatgaaaatggagagtggtcttattcaaattcaaagcgcttcgtaatcttcaaccagttctgtgcttcaatataatttcccggagtaagcgctatagcttgtttccaatactcagcagcttgatcaaaccaagcttccgcaatttccgaatcaccctgtagaatggcaaagaacaagtattcatccacattttcttactaaaaccccttttcttttatcttgaatctaattctacttattttttccaatattttttaaaaaatagatttctgcttttttggatccagtttcgcttattctcctcgatggattccatcttaaaacacgcattgctaacactagaaaacttcccttttctttctattctattgagatggcaaaggagaaaaagtgtatttccagtcacaggctgcaaaattcagaacaaattggaaccattaactagaattttctttttttttgaattgcagtcgtgaacgactcttaaatcggtattctctcccctcattccttttaatggcataataaaattgaataaatgtttccctaatctgtaatatagggaaactccaggtccgaacagcattattatctatggatcccccttatgtacatatctctatggggaatcatgctttaatttttcattgcattaaatatcttgaataaaaaaaagagggaatttgctctgatatagattatggcttggccttcttggcccacccaagtgaaattacgataaaagaaaggatatgtgaataggtggataactggattggcaagtacttaaagtacttactttattttaggattttacaacgaaatcctttattttccagcaattctactactacgatacgaaacaaaaaagaaccttcaaattctttttgaaaattaaactaagcgtgctattctaaatcgaactaaagtcaaactttctagtgcttataaattattatgactt------tttcatagaaaggagataaaacgagaaatctttgctatccaatctaattagaatatcataaagtttaagtggcagaatttttttctaggactgttttatcaattcattttcattccatttcgacccctgccaaattcgaacattcgtcaaaattatctcacaagcttgcaaatggagtcctgaactagccgcagcttgtgaaatatggaaagcgatcaaattcgagttcaagccggtagataccatcgattaagtggataaaactagatataaagaaggtctaaataaaaaagaagcaaaataaaaaaatcagttacgaaatgcagtaattcttctttattcttctaattgattccaatgaaattcggctcaatctttttataaaaagattgagccgaatttcaatagatcttgatacgatcatgagacttgacaaatcgagattcttctattctatatatctagaatatagaaaggtataataaaataaacaaatacaaatacaaatatagtattatcatacgataatggaatcaaatacgcagtatttacagaaaagagtcttcgtttattgggaaagaatcaatatacttttaatgtcgaatcgggattcactaagacagaaataaagcattgggtcgaactcttctttggtgttaaggtagtagctgtgaatagccatcgactacccggaaagggta-gaagaatgggacctattctgggacatacaatgcattacagacgtatgatcattacccttcaaccgggtattctatcccacttttactttttattaaaaggtattctgaaagaggtatttctttcattttaacaatagctttcttttgaatccaattttaagttcgattaaaaggatagaaaggtcatgagaatgggaaaagataaattaaatctttttaattagttccccttttttgcaactttcttattatccattccattcctttttttagatatggaatacttttctagttttatagaatatattctataaaaaatctttattttgcaaactcaaaaatacaatagtcaatattctttataatagatatacttaattatatcataagaatcttaagatatatttcgaatagatagaaatagtaaatttgaagttt-cgtgatatgacagaggcaagaaataacgattccaaaaaatccttccttttttcatttcaaaagtgcataaaaattatattgccaattccattttagttatattcttttttcttaatgttaataaaaaaaagaagaaaattcttgttttttctttctcaaattcgatataggctgagagacaatcagatatattttctcttcagcggacatttctgtataggacttgttagaataaaacaagcaggttatataaaaaaaattcttttttttatttatcaacaaagcaaaaaaggttcttatcaaacccactataaaattggaaagaaagataaagtaagtagacctgaccccttgaatgatgcctctatccgctattctgatatataaattcgatgtggatgaaattgttgtataagcggattttttgtatttccttacacttagaccgggcaaggcaagaatttttcgctatttacgatttcatattcttgttactagacgttctagaggaataagaagaaatcgcaactcttttccgttacacataaaatggatttcgaaagtcaatttttcttttcaatatctttcttttttttcagaatcccttttttgttcttccacccatgcaatagaaagcgaatgagaaaagaggggttattttcccttaaaagataggcttttaaataggaatcatggaataatgcggaattcaaatgtttatttacaaatagaaatatatataggaaatctgtaaaatgtcagatcttaattattaatcttagttattaactagttcgaaatttgaagttctacttcaaatgaaaaaaaaactcgaatttcataaagataaagttagcttgatatgcttaactaaatgatattcttaaataggatgatcgaatttattgaactttctttttatttctttaattcgcaaatccatttttctaatagaatctattccaatttctatattgaatttgatttcagatattttcaatttgatatggctcggacgaataatctaatacatagaaaagaataatatatatgaataatataataaagagaaaatgccaatctcttggcattttcattcgatcattctatacatttttgagatattttgtttttttttatttgttaataatttaaggattaatatttccctaaggagaagatagaatcatagcaaatgaaatttctaattttgattagaaaaaaaagaatgaatatcaagcgttatagtatgattttgaatactctaaaaaatgaaggtggggggaggtgggggagagaaaaacttttggatatattgattccgattgaattgcaaatagatcaacgatagaatcaattcaattctgaattgcaataagcggggtctctcaaatagagacgagctgctagactacgtcgaataatgaattcaatgattcaaaaaaaactaagagatggatgaaa
>Arufor_H17_E8
ccttagctattgttcttgagaaatgcccgggtctggcccattcctcaaaagatgtttttacaggatccctatccacaacaattttaacttctggttccggcgaacgaataatcattaagtcctcctctttccggacaagacatacaaagagacccgccaactgtctttttagtgaatctttgaaagatagatattatgattagtccttttctttactatctaccatccttctatttttttttagttattcactggagcaattatatattgaagtcaatccgaggcaagtgttcggatctattatgacataaggattaggtgcctaacggacattggttatcctggaaaattatttctcgacgtaacaaaaaaatcttttttttatgttttaatttaagaagctagtgcatttttttgagagtatgagcccctatctacatctattttccttgagtgagcataatatagatttttttattcgattccaaattccaagataacttattagaattattaataagaccgtcctgatatattaggtaggaatatttggattgcccccccttttatttgctttattacttctgttctagagcctatccctgctgtttatccttatgaaatatgataaaaaatcgaaggtagaagaaagggatataatgaaattcttgatttgtttgatcttcctacctaaattatttgattaatggatcaacaaccaaaccacccattttatgaaaatggagagtggtcttattcaaattcaaagcgcttcgtaatcttcaaccagttctgtgcttcaatataatttcccggagtaagcgctatagcttgtttccaatactcagcagcttgatcaaaccaagcttccgcaatttccgaatcaccctgtagaatggcaaagaacaagtattcatccacattttcttactaaaaccccttttcttttatcttgaatctaattctacttattttttccaatattttttaaaaaatagatttctgcttttttggatccagtttcgcttattctcctcgatggattccatcttaaaacacgcattgctaacactagaaaacttcccttttctttctattctattgagatggcaaaggagaaaaagtgtatttccagtcacaggctgcaaaattcagaacaaattggaaccattaactagaattttctttttttttgaattgcagtcgtgaacgactcttaaatcggtattctctcccctcattccttttaatggcataataaaattgaataaatgtttccctaatctgtaatatagggaaactccaggtccgaacagcattattatctatggatcccccttatgtacatatctctatggggaatcatgctttaatttttcattgcattaaatatcttgaataaaaaaaagagggaatttgctctgatatagattatggcttggccttcttggcccacccaagtgaaattacgataaaagaaaggatatgtgaataggtggataactggattggcaagtacttaaagtacttactttattttaggattttacaacgaaatcctttattttccagcaattctactactacgatacgaaacaaaaaagaaccttcaaattctttttgaaaattaaactaagcgtgctattctaaatcgaactaaagtcaaactttctagtgcttataaattattatgactt------tttcatagaaaggagataaaacgagaaatctttgctatccaatctaattagaatatcataaagtttaagtggcagaatttttttctaggactgttttatcaattcattttcattccatttcgacccctgccaaattcgaacattcgtcaaaattatctcacaagcttgcaaatggagtcctgaactagccgcagcttgtgaaatatggaaagcgatcaaattcgagttcaagccggtagataccatcgattaagtggataaaactagatataaagaaggtctaaataaaaaagaagcaaaataaaaaaatcagttacgaaatgcagtaattcttctttattcttctaattgattccaatgaaattcggctcaatctttttataaaaagattgagccgaatttcaatagatcttgatacgatcatgagacttgacaaatcgagattcttctattctatatatctagaatatagaaaggtataataaaataaacaaatacaaatacaaatatagtattatcatacgataatggaatcaaatacgcagtatttacagaaaagagtcttcgtttattgggaaagaatcaatatacttctaatgtcgaatcgggattcactaagacagaaataaagcattgggtcgaactcttctttggtgttaaggtagtagctgtgaatagccatcgactacccggaaagggta-gaagaatgggacctattctgggacatacaatgcattacagacgtatgatcattacccttcaaccgggtattctatcccacttttactttttattaaaaggtattctgaaagaggtatttctttcattttaacaatagctttcttttgaatccaattttaagttcgattaaaaggatagaaaggtcatgagaatgggaaaagataaattaaatctttttaattagttccccttttttgcaactttcttattatccattccattcctttttttagatatggaatacttttctagttttatagaatatattctataaaaaatctttattttgcaaactcaaaaatacaatagtcaatattctttataatagatatacttaattatatcataagaatcttaagatatatttcgaatagatagaaatagtaaatttgaagttt-cgtgatatgacagaggcaagaaataacgattccaaaaaatccttccttttttcatttcaaaagtgcataaaaattatattgccaattccattttagttatattcttttttcttaatgttaataaaaaaaagaagaaaattcttgttttttctttctcaaattcgatataggctgagagacaatcagatatattttctcttcagcggacatttctgtataggacttgttagaataaaacaagcaggttatataaaaaaaattcttttttttatttatcaacaaagcaaaaaaggttcttatcaaacccactataaaattggaaagaaagataaagtaagtagacctgaccccttgaatgatgcctctatccgctattctgatatataaattcgatgtggatgaaattgttgtataagcggattttttgtatttccttacacttagaccgggcaaggcaagaatttttcgctatttacgatttcatattcttgttactagacgttctagaggaataagaagaaatcgcaactcttttccgttacacataaaatggatttcgaaagtcaatttttcttttcaatatctttcttttttttcagaatcccttttttgttcttccacccatgcaatagaaagcgaatgagaaaagaggggttattttcccttaaaagataggcttttaaataggaatcatggaataatgcggaattcaaatgtttatttacaaatagaaatatatataggaaatctgtaaaatgtcagatcttaattattaatcttagttattaactagttagaaatttgaagttctacttcaaatgaaaaaaaaactcgaatttcataaagataaagttagcttgatatgcttaactaaatgatattcttaaataggatgatcgaatttattgaactttctttttatttctttaattcgcaaatccatttttctaatagaatctattccaatttctatattgaatttgatttcagatattttcaatttgatatggctcggacgaataatctaatacatagaaaagaataatatatatgaataatataataaagagaaaatgccaatctcttggcattttcattcgatcattctatacatttttgagatattttgtttttttttatttgttaataatttaaggattaatatttccctaaggagaagatagaatcatagcaaatgaaatttctaattttgattagaaaaaaaagaatgaatatcaagcgttatagtatgattttgaatactctaaaaaatgaaggtggggggaggtgggggagagaaaaacttttggatatattgattccgattgaattgcaaatagatcaacgatagaatcaattcaattctgaattgcaataagcggggtctctcaaatagagacgagctgctagactacgtcgaataatgaattcaatgattcaaaaaaaactaagagatggatgaaa
>Arufor_H17_E9
ccttagctattgttcttgagaaatgcccgggtctggcccattcctcaaaagatgtttttacaggatccctatccacaacaattttaacttctggttccggcgaacgaataatcattaagtcctcctctttccggacaagacatacaaagagacccgccaactgtctttttagtgaatctttgaaagatagatattatgattagtccttttctttactatctaccatccttctatttttttttagttattcactggagcaattatatattgaagtcaatccgaggcaagtgttcggatctattatgacataaggattaggtgcctaacggacattggttatcctggaaaattatttctcgacgtaacaaaaaaatcttttttttatgttttaatttaagaagctagtgcatttttttgagagtatgagcccctatctacatctattttccttgagtgagcataatatagatttttttattcgattccaaattccaagataacttattagaattattaataagaccgtcctgatatattaggtaggaatatttggattgcccccccttttatttgctttattacttctgttctagagcctatccctgctgtttatccttatgaaatatgataaaaaatcgaaggtagaagaaagggatataatgaaattcttgatttgtttgatcttcctacctaaattatttgattaatggatcaacaaccaaaccacccattttatgaaaatggagagtggtcttattcaaattcaaagcgcttcgtaatcttcaaccagttctgtgcttcaatataatttcccggagtaagcgctatagcttgtttccaatactcagcagcttgatcaaaccaagcttccgcaatttccgaatcaccctgtagaatggcaaagaacaagtattcatccacattttcttactaaaaccccttttcttttatcttgaatctaattctacttattttttccaatatttttaaaaaaatagatttctgcttttttggatccagtttcgcttattctcctcgatggattccatcttaaaacacgcattgctaacactagaaaacttcccttttctttctattctattgagatggcaaaggagaaaaagtgtatttccagtcacaggctgcaaaattcagaacaaattggaaccattaactagaattttctttttttttgaattgcagtcgtgaacgactcttaaatcggtattctctcccctcattccttttaatggcataataaaattgaataaatgtttccctaatctgtaatatagggaaactccaggtccgaacagcattattatctatggatcccccttatgtacatatctctatggggaatcatgctttaatttttcattgcattaaatatcttgaataaaaaaaagagggaatttgctctgatatagattatggcttggccttcttggcccacccaagtgaaattacgataaaagaaaggatatgtgaataggtggataactggattggcaagtacttaaagtacttactttattttaggattttacaacgaaatcctttattttccagcaattctactactacgatacgaaacaaaaaagaaccttcaaattctttttgaaaattaaactaagcgtgctattctaaatcgaactaaagtcaaactttctagtgcttataaattattatgactt------tttcatagaaaggagataaaacgagaaatctttgctatccaatctaattagaatatcataaagtttaagtggcagaatttttttctaggactgttttatcaattcattttcattccatttcgacccctgccaaattcgaacattcgtcaaaattatctcacaagcttgcaaatggagtcctgaactagccgcagcttgtgaaatatggaaagcgatcaaattcgagttcaagccggtagataccatcgattaagtggataaaactagatataaagaaggtctaaataaaaaagaagcaaaataaaaaaatcagttacgaaatgcagtaattcttctttattcttctaattgattccaatgaaattcggctcaatctttttataaaaagattgagccgaatttcaatagatcttgatacgatcatgagacttgacaaatcgagattcttctattctatatatctagaatatagaaaggtataataaaataaacaaatacaaatacaaatatagtattatcatacgataatggaatcaaatacgcagtatttacagaaaagagtcttcgtttattgggaaagaatcaatatacttctaatgtcgaatcgggattcactaagacagaaataaagcattgggtcgaactcttctttggtgttaaggtagtagctgtgaatagccatcgactacccggaaagggta-gaagaatgggacctattctgggacatacaatgcattacagacgtatgatcattacccttcaaccgggtattctatcccacttttactttttattaaaaggtattctgaaagaggtatttctttcattttaacaatagctttcttttgaatccaattttaagttcgattaaaaggatagaaaggtcatgagaatgggaaaagataaattaaatctttttaattagttccccttttttgcaactttcttattatccattccattcctttttttagatatggaatacttttctagttttatagaatatattctataaaaaatctttattttgcaaactcaaaaatacaatagtcaatattctttataatagatatacttaattatatcataagaatcttaagatatatttcgaatagatagaaatagtaaatttgaagttt-cgtgatatgacagaggcaagaaataacgattccaaaaaatccttccttttttcatttcaaaagtgcataaaaattatattgccaattccattttagttatattcttttttcttaatgttaataaaaaaaagaagaaaattcttgttttttctttctcaaattcgatataggctgagagacaatcagatatattttctcttcagcggacatttctgtataggacttgttagaataaaacaagcaggttatataaaaaaaattcttttttttatttatcaacaaagcaaaaaaggttcttatcaaacccactataaaattggaaagaaagataaagtaagtagacctgaccccttgaatgatgcctctatccgctattctgatatataaattcgatgtggatgaaattgttgtataagcggattttttgtatttccttacacttagaccgggcaaggcaagaatttttcgctatttacgatttcatattcttgttactagacgttctagaggaataagaagaaatcgcaactcttttccgttacacataaaatggatttcgaaagtcaatttttcttttcaatatctttcttttttttcagaatcccttttttgttcttccacccatgcaatagaaagcgaatgagaaaagaggggttattttcccttaaaagataggcttttaaataggaatcatggaataatgcggaattcaaatgtttatttacaaatagaaatatatataggaaatctgtaaaatgtcagatcttaattattaatcttagttattaactagttcgaaatttgaagttctacttcaaatgaaaaaaaaactcgaatttcataaagataaagttagcttgatatgcttaactaaatgatattcttaaataggatgatcgaatttattgaactttctttttatttctttaattcgcaaatccatttttctaatagaatctattccaatttctatattgaatttgatttcagatattttcaatttgatatggctcggacgaataatctaatacatagaaaagaataatatatatgaataatataataaagagaaaatgccaatctcttggcattttcattcgatcattctatacatttttgagatattttgtttttttttatttgttaataatttaaggattaatatttccctaaggagaagatagaatcatagcaaatgaaatttctaattttgattagaaaaaaaagaatgaatatcaagcgttatagtatgattttgaatactctaaaaaatgaaggtggggggaggtgggggagagaaaaacttttggatatattgattccgattgaattgcaaatagatcaacgatagaatcaattcaattctgaattgcaataagcggggtctctcaaatagagacgagctgctagactacgtcgaataatgaattcaatgattcaaaaaaaactaagagatggatgaaa
>Arufor_H17_N1
ccttagctattgttcttgagaaatgcccgggtctggcccattcctcaaaagatgtttttacaggatccctatccacaacaattttaacttctggttccggcgaacgaataatcattaagtcctcctctttccggacaagacatacaaagagacccgccaactgtctttttagtgaatctttgaaagatagatattatgattagtccttttctttactatctaccatccttctatttttttttagttattcactggagcaattatatattgaagtcaatccgaggcaagtgttcggatctattatgacataaggattaggtgcctaacggacattggttatcctggaaaattatttctctacgtaacaaaaaaatcttttttttatgttttaatttaagaagctagtgcatttttttgagagtatgagcccctatctacatctattttccttgagtgagcataatatagatttttttattcgattccaaattccaagataacttattagaattattaataagaccgtcctgatatattaggtaggaatatttggattgcccccccttttatttgctttattacttctgttctagagcctatccctgctgtttatccttatgaaatatgataaaaaatcgaaggtagaagaaagggatataatgaaattcttgatttgtttgatcttcctacctaaattatttgattaatggatcaacaaccaaaccacccattttatgaaaatggagagtggtcttattcaaattcaaagcgcttcgtaatcttcaaccagttctgtgcttcaatataatttcccggagtaagcgctatagcttgtttccaatactcagcagcttgatcaaaccaagcttccgcaatttccgaatcaccctgtagaatggcaaagaacaagtattcatccacattttcttactaaaaccccttttcttttatcttgaatctaattctacttattttttccaatattttttaaaaaatagatttctgcttttttggatccagtttcgcttattctcctcgatggattccatcttaaaacacgcattgctaacactagaaaacttcccttttctttctattctattgagatggcaaaggagaaaaagtgtatttccagtcacaggctgcaaaattcagaacaaattggaaccattaactagaattttctttttttttgaattgcagtcgtgaacgactcttaaatcggtattctctcccctcattccttttaatggcataataaaattgaataaatgtttccctaatctgtaatatagggaaactccaggtccgaacagcattattatctatggatcccccttatgtacatatctctatggggaatcatgctttaatttttcattgcattaaatatcttgaataaaaaaaagagggaatttgctctgatatagattatggcttggccttcttggcccacccaagtgaaattacgataaaagaaaggatatgtgaataggtggataactggattggcaagtacttaaagtacttactttattttaggattttacaacgaaatcctttattttccagcaattctactactacgatacgaaacaaaaaagaaccttcaaattctttttgaaaattaaactaagcgtgctattctaaatcgaactaaagtcaaactttctagtgcttataaattattatgactt------tttcatagaaaggagataaaacgagaaatctttgctatccaatctaattagaatatcataaagtttaagtggcagaatttttttctaggactgttttatcaattcattttcattccatttcgacccctgccaaattcgaacattcgtcaaaattatctcacaagcttgcaaatggagtcctgaactagccgcagcttgtgaaatatggaaagcgatcaaattcgagttcaagccggtagataccatcgattaagtggataaaactagatataaagaaggtctaaataaaaaagaagcaaaataaaaaaatcagttacgaaatgcagtaattcttctttattcttctaattgattccaatgaaattcggctcaatctttttataaaaagattgagccgaatttcaatagatcttgatacgatcatgagacttgacaaatcgagattcttctattctatatatctagaatatagaaaggtataataaaataaacaaatacaaatacaaatatagtattatcatacgataatggaaccaaatacgcagtatttacagaaaagagtcttcgtttattgggaaagaatcaatatacttctaatgtcgaatcgggattcactaagacagaaataaagcattgggtcgaactcttctttggtgttaaggtagtagctgtgaatagccatcgactacccggaaagggta-gaagaatgggacctattctgggacatacaatgcattacagacgtatgatcattacccttcaaccgggtattctatcccacttttactttttattaaaaggtattctgaaagaggtatttctttcattttaacaatagctttcttttgaatccaattttaagttcgattaaaaggatagaaaggtcatgagaatgggaaaagataaattaaatctttttaattagttccccttttttgcaactttcttattatccattccattcctttttttagatatggaatacttttctagttttatagaatatattctataaaaaatctttattttgcaaactcaaaaatacaatagtcaatattctttataatagatatacttaattatatcataagaatcttaagatatatttcgaatagatagaaatagtaaatttgaagttt-cgtgatatgacagaggcaagaaataacgattccaaaaaatccttccttttttcatttcaaaagtgcataaaaattatattgccaattccattttagttatattcttttttcttaatgttaataaaaaaaagaagaaaattcttgttttttctttctcaaattcgatataggctgagagacaatcagatatattttctcttcagcggacatttctgtataggacttgttagaataaaacaagcaggttatataaaaaaaattcttttttttatttatcaacaaagcaaaaaaggttcttatcaaacccactataaaattggaaagaaagataaagtaagtagacctgaccccttgaatgatgcctctatccgctattctgatatataaattcgatgtggatgaaattgttgtataagcggattttttgtatttccttacacttagaccgggcaaggcaagaatttttcgctatttacgatttcatattcttgttactagacgttctagaggaataagaagaaatcgcaactcttttccgttacacataaaatggatttcgaaagtcaatttttcttttcaatatctttcttttttttcagaatcccttttttgttcttccacccatgcaatagaaagcgaatgagaaaagaggggttattttcccttaaaagataggcttttaaataggaatcatggaataatgcggaattcaaatgtttatttacaaatagaaatatatataggaaatctgtaaaatgtcagatcttaattattaatcttagttattaactagttcgaaatttgaagttctacttcaaatgaaaaaaaaactcgaatttcataaagataaagttagcttgatatgcttaactaaatgatattcttaaataggatgatcgaatttattgaactttctttttatttctttaattcgcaaatccatttttctaatagaatctattccaatttctatattgaatttgatttcagatattttcaatttgatatggctcggacgaataatctaatacatagaaaagaataatatatatgaataatataataaagagaaaatgccaatctcttggcattttcattcgatcattatatacatttttgagatattttgtttttttttatttgttaataatttaaggattaatatttccctaaggagaagatagaatcatagcaaatgaaatttctaattttgattagaaaaaaaagaatgaatatcaagcgttatagtatgattttgaatactctaaaaaatgaaggtggggggaggtgggggagagaaaaacttttggatatattgattacgattgaattgcaaatagatcaacgatagaatcaattcaattctgaattgcaataagcggggtctctcaaatagagacgagctgctagactacgtcgaataatgaattcaatgattcaaaaaaaactaagagatggatgaaa
>Arufor_H17_N2
ccttagctattgttcttgagaaatgcccgggtctggcccattcctcaaaagatgtttttacaggatccctatccacaacaattttaacttctggttccggcgaacgaataatcattaagtcctcctctttccggacaagacatacaaagagacccgccaactgtctttttagtgaatctttgaaagatagatattatgattagtccttttctttactatctaccatccttctatttttttttagttattcactggagcaattatatattgaagtcaatccgaggcaagtgttcggatctattatgacataaggattaggtgcctaacggacattggttatcctggaaaattatttctctacgtaacaaaaaaatcttttttttatgttttaatttaagaagctagtgcatttttttgagagtatgagcccctatctacatctattttccttgagtgagcataatatagatttttttattcgattccaaattccaagataacttattagaattattaataagaccgtcctgatatattaggtaggaatatttggattgcccccccttttatttgctttattacttctgttctagagcctatccctgctgtttatccttatgaaatatgataaaaaatcgaaggtagaagaaagggatataatgaaattcttgatttgtttgatcttcctacctaaattatttgattaatggatcaacaaccaaaccacccattttatgaaaatggagagtggtcttattcaaattcaaagcgcttcgtaatcttcaaccagttctgtgcttcaatataatttcccggagtaagcgctatagcttgtttccaatactcagcagcttgatcaaaccaagcttccgcaatttccgaatcaccctgtagaatggcaaagaacaagtattcatccacattttcttactaaaaccccttttcttttatcttgaatctaattctacttattttttccaatattttttaaaaaatagatttctgcttttttggatccagtttcgcttattctcctcgatggattccatcttaaaacacgcattgctaacactagaaaacttcccttttctttctattctattgagatggcaaaggagaaaaagtgtatttccagtcacaggctgcaaaattcagaacaaattggaaccattaactagaattttctttttttttgaattgcagtcgtgaacgactcttaaatcggtattctctcccctcattccttttaatggcataataaaattgaataaatgtttccctaatctgtaatatagggaaactccaggtccgaacagcattattatctatggatcccccttatgtacatatctctatggggaatcatgctttaatttttcattgcattaaatatcttgaataaaaaaaagagggaatttgctctgatatagattatggcttggccttcttggcccacccaagtgaaattacgataaaagaaaggatatgtgaataggtggataactggattggcaagtacttaaagtacttactttattttaggattttacaacgaaatcctttattttccagcaattctactactacgatacgaaacaaaaaagaaccttcaaattctttttgaaaattaaactaagcgtgctattctaaatcgaactaaagtcaaactttctagtgcttataaattattatgactt------tttcatagaaaggagataaaacgagaaatctttgctatccaatctaattagaatatcataaagtttaagtggcagaatttttttctaggactgttttatcaattcattttcattccatttcgacccctgccaaattcgaacattcgtcaaaattatctcacaagcttgcaaatggagtcctgaactagccgcagcttgtgaaatatggaaagcgatcaaattcgagttcaagccggtagataccatcgattaagtggataaaactagatataaagaaggtctaaataaaaaagaagcaaaataaaaaaatcagttacgaaatgcagtaattcttctttattcttctaattgattccaatgaaattcggctcaatctttttataaaaagattgagccgaatttcaatagatcttgatacgatcatgagacttgacaaatcgagattcttctattctatatatctagaatatagaaaggtataataaaataaacaaatacaaatacaaatatagtattatcatacgataatggaaccaaatacgcagtatttacagaaaagagtcttcgtttattgggaaagaatcaatatacttctaatgtcgaatcgggattcactaagacagaaataaagcattgggtcgaactcttctttggtgttaaggtagtagctgtgaatagccatcgactacccggaaagggta-gaagaatgggacctattctgggacatacaatgcattacagacgtatgatcattacccttcaaccgggtattctatcccacttttactttttattaaaaggtattctgaaagaggtatttctttcattttaacaatagctttcttttgaatccaattttaagttcgattaaaaggatagaaaggtcatgagaatgggaaaagataaattaaatctttttaattagttccccttttttgcaactttcttattatccattccattcctttttttagatatggaatacttttctagttttatagaatatattctataaaaaatctttattttgcaaactcaaaaatacaatagtcaatattctttataatagatatacttaattatatcataagaatcttaagatatatttcgaatagatagaaatagtaaatttgaagttt-cgtgatatgacagaggcaagaaataacgattccaaaaaatccttccttttttcatttcaaaagtgcataaaaattatattgccaattccattttagttatattcttttttcttaatgttaataaaaaaaagaagaaaattcttgttttttctttctcaaattcgatataggctgagagacaatcagatatattttctcttcagcggacatttctgtataggacttgttagaataaaacaagcaggttatataaaaaaaattcttttttttatttatcaacaaagcaaaaaaggttcttatcaaacccactataaaattggaaagaaagataaagtaagtagacctgaccccttgaatgatgcctctatccgctattctgatatataaattcgatgtggatgaaattgttgtataagcggattttttgtatttccttacacttagaccgggcaaggcaagaatttttcgctatttacgatttcatattcttgttactagacgttctagaggaataagaagaaatcgcaactcttttccgttacacataaaatggatttcgaaagtcaatttttcttttcaatatctttcttttttttcagaatcccttttttgttcttccacccatgcaatagaaagcgaatgagaaaagaggggttattttcccttaaaagataggcttttaaataggaatcatggaataatgcggaattcaaatgtttatttacaaatagaaatatatataggaaatctgtaaaatgtcagatcttaattattaatcttagttattaactagttcgaaatttgaagttctacttcaaatgaaaaaaaaactcgaatttcataaagataaagttagcttgatatgcttaactaaatgatattcttaaataggatgatcgaatttattgaactttctttttatttctttaattcgcaaatccatttttctaatagaatctattccaatttctatattgaatttgatttcagatattttcaatttgatatggctcggacgaataatctaatacatagaaaagaataatatatatgaataatataataaagagaaaatgccaatctcttggcattttcattcgatcattctatacatttttgagatattttgtttttttttatttgttaataatttaaggattaatatttccctaaggagaagatagaatcatagcaaatgaaatttctaattttgattagaaaaaaaagaatgaatatcaagcgttatagtatgattttgaatactctaaaaaatgaaggtggggggaggtgggggagagaaaaacttttggatatattgattccgattgaattgcaaatagatcaacgatagaatcaattcaattctgaattgcaataagcggggtctctcaaatagagacgagctgctagactacgtcgaataatgaattcaatgattcaaaaaaaactaagagatggatgaaa
>Arufor_H17_W1
ccttagctattgttcttgagaaatgcccgggtctggcccattcctcaaaagatgtttttacaggatccctatccacaacaattttaacttctggttccggcgaacgaataatcattaagtcctcctctttccggacaagacatacaaagagacccgccaactgtctttttagtgaatctttgaaagatagatattatgattagtccttttctttactatctaccatccttctatttttttttagttattcactggagcaattatatattgaagtcaatccgaggcaagtgttcggatctattatgacataaggattaggtgcctaacggacattggctatcctggaaaattatttctcgacgtaacaaaaaaatcttttttttatgttttaatttaagaagctagtgcatttttttgagagtatgagcccctatctacatctattttccttgagtgagcataatatagatttttttattcgattccaaattccaagataacttattagaattattaataagaccgtcctgatatattaggtaggaatatttggattgcccccccttttatttgctttattacttctgttctagagcctatccctgctgtttatccttatgaaatatgataaaaaatcgaaggtagaagaaagggatataatgaaattcttgatttgtttgatcttcctacctaaattatttgattaatggatcaacgaccaaaccacccattttatgaaaatggagagtggtcttattcaaattcaaagcgcttcgtaatcttcaaccagttctgtgcttcaatataatttcccggagtaagcgctatagcttgtttccaatactcagcagcttgatcaaaccaagcttccgcaatttccgaatcaccctgtagaatggcaaagaacaagtattcatccacattttcttactaaaaccccttttcttttatcttgaatctaattctacttattttttccaatattttttaaaaaatagatttctgcttttttggatccagtttcgcttattctcctcgatggattccatcttaaaacacgcattgctaacactagaaaacttcccttttctttctattctattgagatggcaaaggagaaaaagtggatttccagtcacaggctgcaaaattcagaacaaattggaaccattaactagaattttctttttttttgaattgcagtcgtgaacgactcttaaatcggtattctctcccctcattccttttaatggcataataaaattgaataaatgtttccctaatctgtaatatagggaaactccaggtccgaacagcattattatctatggatcccccttatgtacatatctctatggggaatcatgctttaatttttcattgcattaaatatcttaaataaaaaaaagagggaatttgctctgatatagattatggcttggccttcttggcccacccaagtgaaattacgataaaagaaaggatatgtgaataggtggataactggattggcaagtacttaaagtacttactttattttaggattttacaacgaaatcctttattttccagcaattctactactacgatacgaaacaaaaaagaaccttcaaattctttttgaaaattaaactaagcgtgctattctaaatcgaactaaagtcaaactttctagtgcttataaattattatgactt------tttcatagaaaggagataaaacgagaaatctttgctatccaatctaattagaatatcataaagtttaagtggcagaatttttttctaggactgttttatcaattcattttcattccatttctacccctgccaaattcgaacattcgtcaaaattatctcacaagcttgcaaatggagtcctgaactagccgcagcttgtgaagtatggaaagcgatcaaattcgagttcaagccggtagataccatcgattaagtggataaaactagatataaagaaggtctaaataaaaaagaagcaaaataaaaaaatcagttacgaaatgcagtaattcttctttattcttctaattgattccaattaaattcggctcaatctttttataaaaagattgagccgaatttaaatagatcttgatacgatcatgagacttgacaaatcgagattcttctattctatatatctagaatatagaaaggtataataaaataaacaaatacaaataaaaatagagtattatcatacgataatggaatcaaatacgcagtatttacagaaaagagtcttcgtttattgggaaagaatcaatatacttctaatgtcgaatcgggattcactaagacagaaataaagcattgggtcgaactcttctttggtgttaaggtagtagctgtgaatagccatcgactacccggaaagggta-gaagaatgggacctattctgggacatacaatgcattacagacgtatgatcattacccttcaaccgggtattctatcccacttttactttttattaaaaggtattctgaaagaggtatttctttcattttaacaatagctttcttttgaatccaattttcagttcgattaaaaggatagaaaggtcatgagaatgggaaaagataaatcaaatctttttaattagttccccttttttgcaactttcttattatccattccattcctttttttagatatggaatacttttctagttttatagaatatattctataaaaaatctttattttgcaaactcaaaaatacaatagtcaatattctttataatagatatacttaattatatcataagaatcttaagatatatttcgaatagatagaaatagtaaatttgaagttttcgtgatatgacagaggcaagaaataacgattccaaaaaatccttccttttttcatttcaaaagtgcataaaaattatattgccaattccattttagttatattcttttttcttaatgttaataaaaaaaagaagaaaattcttgttttttctttctcaaattcgatataggctgagagacaatcagatatattttctcttcagcggacatttctgtataggacttgttagaataaaacaagcaggttatataaaaaaaattcttttttttatttatcaacaaagcaaaaaaggttcttatcaaacccaccataaaattggaaagaaagataaagtaagtagacctgaccccttgaatgatgcctctatccgctattctgatatataaattcgatgtggatgaaattgttgtataagcggattttttgtatttccttacacttagaccgggcaaggcaagaatttttcgctatttacgatttcatattcttgttactagacgttctagaggaataagaagaaatcgcaactcttttccgttacacataaaatggatttcgaaagtcaatttttcttttcaatatctttcttttttttcagaatcccttttttgttcttccacccatgcaatagaaagcgaatgagaaaagaggggttattttcccttaaaagataggcttttaaataggaatcatggaataatgcggaattcaaatgtttatttacaaatagaaatatatataggaaatctgtaaaatgtcagatcttaattattaatcttagttattaactagttcgaaatttgaagttctacttaaaatgaaaaaaaaactcgaatttcataaagataaagttagcttgatatgcttaactaaatgatattcttaaataggatgatcgaatttattgaactttctttttatttctttaattcgcaaatccatttttctaatagaatctattccaatttctatattgaatttgatttcagatattttcaatttgatatggctcggacgaataatctaatacatagaaaagaataatatatatgaataatataataaagagaaaatgccaatctcttggcattttcattcgatcattctatacatttttgagatattttgtttttttttatttgttaataatttaaggattaatatttccctaaggagaagatagaatcatagcaaatgaaatttcgaattttgattagaaaaaaaagaatgaatatcaagcgttatagtatgattttgaatactctaaaaaatgaaggtggggggaggtgggggagagaaaaacttttggatatattgattccgattgaattgcaaatagatcaacgatagaatcaattcaattctgaattgcaataagcggggtctctcaaatagagacgagctgctagactacgtcgaataatgaattcaatgattcaaaaaaaactaagagatggatgaaa
>Arufor_H17_W10
ccttagctattgttcttgagaaatgcccgggtctggcccattcctcaaaagatgtttttacaggatccctatccacaacaattttaacttctggttccggcgaacgaataatcattaagtcctcctctttccggacaagacatacaaagagacccgccaactgtctttttagtgaatctttgaaagatagatattatgattagtccttttctttactatctaccatccttctatttttttttagttattcactggagcaattatatattgaagtcaatccgaggcaagtgttcggatctattatgacataaggattaggtgcctaacggacattggctatcctggaaaattctttctcgacgtaacaaaaaaatcttttttttatgttttaatttaagaagctagtgcatttttttgagagtatgagcccctatctacatctattttccttgagtgagcataatatagatttttttattcgattccaaattccaagataacttattagaattattaataagaccgtcctgatatattaggtaggaatatttggattgcccccccttttatttgctttattacttctgttctagagcctatccctgctgtttatccttatgaaatatgataaaaaatcgaaggtagaagaaagggatataatgaaattcttgatttgtttgatcttcctacctaaattatttgattaatggatcaacgaccaaaccacccattttatgaaaatggagagtggtcttattcaaattcaaagcgcttcgtaatcttcaaccagttctgtgcttcaatataatttcccggagtaagcgctatagcttgtttccaatactcagcagcttgatcaaaccaagcttccgcaatttccgaatcaccctgtagaatggcaaagaacaagtattcatccacattttcttactaaaaccccttttcttttatcttgaatctaattctacttattttttccaatattttttaaaaaatagatttctgcttttttggatccagtttcgcttattctcctcgatggattccatcttaaaacacgcattgctaacactagaaaacttcccttttctttctattctattgagatggcaaaggagaaaaagtggatttccagtcacaggctgcaaaattcagaacaaattggaaccattaactagaattttctttttttttgaattgcagtcgtgaacgactcttaaatcggtattctctcccctcattccttttaatggcataataaaattgaataaatgtttccctaatctgtaatatagggaaactccaggtccgaacagcattattatctatggatcccccttatgtacatatctctatggggaatcatgctttaatttttcattgcattaaatatcttaaataaaaaaaagagggaatttgctctgatatagattatggcttggccttcttggcccacccaagtgaaattacgataaaagaaaggatatgtgaataggtggataactggattggcaagtacttaaagtacttactttattttaggattttacaacgaaatcctttattttccagcaattctactactacgatacgaaacaaaaaagaaccttcaaattctttttgaaaattaaactaagcgtgctattataaatcgaactaaagtcaaactttctagtgcttataaattattatgactt------tttcatagaaaggagataaaacgagaaatctttgctatccaatctaattagaatatcataaagtttaagtggcagaatttttttctaggactgttttatcaattcattttcattccatttctacccctgccaaattcgaacattcgtcaaaattatctcacaagcttgcaaatggagtcctgaactagccgcagcttgtgaagtatggaaagcgatcaaattcgagttcaagccggtagataccatcgattaagtggataaaactagatataaagaaggtctaaataaaaaagaagcaaaataaaaaaatcagttacgaaatgcagtaattcttctttattcttctaattgattccaattaaattcggctcaatctttttataaaaagattgagccgaatttaaatagatcttgatacgatcatgagacttgacaaatcgagattcttctattctatatatctagaatatagaaaggtataataaaataaacaaatacaaataaaaatagagtattatcatacgataatggaatcaaatacgcagtatttacagaaaagagtcttcgtttattgggaaagaatcaatatacttttaatgtcgaatcgggattcactaagacagaaataaagcattgggtcgaactcttctttggtgttaaggtagtagctgtgaatagccatcgactacccggaaagggta-gaagaatgggacctattctgggacatacaatgcattacagacgtatgatcattacccttcaaccgggtattctatcccacttttactttttattaaaaggtattctgaaagaggtatttctttcattttaacaatagctttcttttgaatccaattttcagttcgattaaaaggatagaaaggtcatgagaatgggaaaagataaatcaaatctttttaattagttccccttttttgcaactttcttattatccattccattcctttttttagatatggaatacttttctagttttatagaatatattctataaaaaatctttattttgcaaactcaaaaatacaatagtcaatattctttataatagatatacttaattatatcataagaatcttaagatatatttcgaatagatagaaatagtaaatttgaagttt-cgtgatatgacagaggcaagaaataacgattccaaaaaatccttccttttttcatttcaaaagtgcataaaaattatattgccaattccattttagttatattcttttttcttaatgttaataaaaaaaagaagaaaattcttgttttttctttctcaaattcgatataggctgagagacaatcagatatattttctcttcagcggacatttctgtataggacttgttagaataaaacaagcaggttatataaaaaaaattcttttttttatttatcaacaaagcaaaaaaggttcttatcaaacccaccataaaattggaaagaaagataaagtaagtagacctgaccccttgaatgatgcctctatccgctattctgatatataaattcgatgtggatgaaattgttgtataagcggattttttgtatttccttacacttagaccgggcaaggcaagaatttttcgctatttacgatttcatattcttgttactagacgttctagaggaataagaagaaatcgcaactcttttccgttacacataaaatggatttcgaaagtcaatttttcttttcaatatctttcttttttttcagaatcccttttttgttcttccacccatgcaatagaaagcgaatgagaaaagaggggttattttcccttaaaagataggcttttaaataggaatcatggaataatgcggaattcaaatgtttatttacaaatagaaatatatataggaaatctgtaaaatgtcagatcttaattattaatcttagttattaactagttcgaaatttgaagttctacttaaaatgaaaaaaaaactcgaatttcataaagataaagttagcttgatatgcttaactaaatgatattcttaaataggatgatcgaatttattgaactttctttttatttctttaattcgcaaatccatttttctaatagaatctattccaatttctatattgaatttgatttcagatattttcaatttgatatggctcggacgaataatctaatacatagaaaagaataatatatatgaataatataataaagagaaaatgccaatctcttggcattttcattcgatcattctatacatttttgagatattttgtttttttttatttgttaataatttaaggattaatatttccctaaggagaagatagaatcatagcaaatgaaatttctaattttgattagaaaaaaaagaatgaatatcaagcgttatagtatgattttgaatactctaaaaaatgaaggtggggggaggtgggggagagaaaaacttttggatatattgattccgattgaattgcaaatagatcaacgatagaatcaattcaattctgaattgcaataagcggggtctctcaaatagagacgagctgctagactacgtcgaataatgaattcaatgattcaaaaaaaactaagagatggatgaaa
>Arufor_H17_W12
ccttagctattgttcttgagaaatgcccgggtctggcccattcctcaaaagatgtttttacaggatccctatccacaacaattttaacttctggttccggcgaacgaataatcattaagtcctcctctttccggacaagacatacaaagagacccgccaactgtctttttagtgaatctttgaaagatagatattatgattagtccttttctttactatctaccatccttctatttttttttagttattcactggagcaattatatattgaagtcaatccgaggcaagtgttcggatctattatgacataaggattaggtgcctaacggacattggctatcctggaaaattctttctcgacgtaacaaaaaaatcttttttttatgttttaatttaagaagctagtgcatttttttgagagtatgagcccctatctacatctattttccttgagtgagcataatatagatttttttattcgattccaaattccaagataacttattagaattattaataagaccgtcctgatatattaggtaggaatatttggattgcccccccttttatttgctttattacttctgttctagagcctatccctgctgtttatccttatgaaatatgataaaaaatcgaaggtagaagaaagggatataatgaaattcttgatttgtttgatcttcctacctaaattatttgattaatggatcaacgaccaaaccacccattttatgaaaatggagagtggtcttattcaaattcaaagcgcttcgtaatcttcaaccagttctgtgcttcaatataatttcccggagtaagcgctatagcttgtttccaatactcagcagcttgatcaaaccaagcttccgcaatttccgaatcaccctgtagaatggcaaagaacaagtattcatccacattttcttactaaaaccccttttcttttatcttgaatctaattctacttattttttccaatattttttaaaaaatagatttctgcttttttggatccagtttcgcttattctcctcgatggattccatcttaaaacacgcattgctaacactagaaaacttcccttttctttctattctattgagatggcaaaggagaaaaagtggatttccagtcacaggctgcaaaattcagaacaaattggaaccattaactagaattttctttttttttgaattgcagtcgtgaacgactcttaaatcggtattctctcccctcattccttttaatggcataataaaattgaataaatgtttccctaatctgtaatatagggaaactccaggtccgaacagcattattatctatggatcccccttatgtacatatctctatggggaatcatgctttaatttttcattgcattaaatatcttaaataaaaaaaagagggaatttgctctgatatagattatggcttggccttcttggcccacccaagtgaaattacgataaaagaaaggatatgtgaataggtggataactggattggcaagtacttaaagtacttactttattttaggattttacaacgaaatcctttattttccagcaattctactactacgatacgaaacaaaaaagaaccttcaaattctttttgaaaattaaactaagcgtgctattctaaatcgaactaaagtcaaactttctagtgcttataaattattatgactt------tttcatagaaaggagataaaacgagaaatctttgctatccaatctaattagaatatcataaagtttaagtggcagaatttttttctaggactgttttatcaattcattttcattccatttctacccctgccaaattcgaacattcgtcaaaattatctcacaagcttgcaaatggagtcctgaactagccgcagcttgtgaagtatggaaagcgatcaaattcgagttcaagccggtagataccatcgattaagtggataaaactagatataaagaaggtctaaataaaaaagaagcaaaataaaaaaatcagttacgaaatgcagtaattcttctttattcttctaattgattccaattaaattcggctcaatctttttataaaaagattgagccgaatttaaatagatcttgatacgatcatgagacttgacaaatcgagattcttctattctatatatctagaatatagaaaggtataataaaataaacaaatacaaataaaaatagagtattatcatacgataatggaatcaaatacgcagtatttacagaaaagagtcttcgtttattgggaaagaatcaatatacttttaatgtcgaatcgggattcactaagacagaaataaagcattgggtcgaactcttctttggtgttaaggtagtagctgtgaatagccatcgactacccggaaagggta-gaagaatgggacctattctgggacatacaatgcattacagacgtatgatcattacccttcaaccgggtattctatcccacttttactttttattaaaaggtattctgaaagaggtatttctttcattttaacaatagctttcttttgaatccaattttcagttcgattaaaaggatagaaaggtcatgagaatgggaaaagataaatcaaatctttttaattagttccccttttttgcaactttcttattatccattccattcctttttttagatatggaatacttttctagttttatagaatatattctataaaaaatctttattttgcaaactcaaaaatacaatagtcaatattctttataatagatatacttaattatatcataagaatcttaagatatatttcgaatagatagaaatagtaaatttgaagttt-cgtgatatgacagaggcaagaaataacgattccaaaaaatccttccttttttcatttcaaaagtgcataaaaattatattgccaattccattttagttatattcttttttcttaatgttaataaaaaaaagaagaaaattcttgttttttctttctcaaattcgatataggctgagagacaatcagatatattttctcttcagcggacatttctgtataggacttgttagaataaaacaagcaggttatataaaaaaaattcttttttttatttatcaacaaagcaaaaaaggttcttatcaaacccaccataaaattggaaagaaagataaagtaagtagacctgaccccttgaatgatgcctctatccgctattctgatatataaattcgatgtggatgaaattgttgtataagcggattttttgtatttccttacacttagaccgggcaaggcaagaatttttcgctatttacgatttcatattcttgttactagacgttctagaggaataagaagaaatcgcaactcttttccgttacacataaaatggatttcgaaagtcaatttttcttttcaatatctttcttttttttcagaatcccttttttgttcttccacccatgcaatagaaagcgaatgagaaaagaggggttattttcccttaaaagataggcttttaaataggaatcatggaataatgcggaattcaaatgtttatttacaaatagaaatatatataggaaatctgtaaaatgtcagatcttaattattaatcttagttattaactagttcgaaatttgaagttctacttcaaatgaaaaaaaaactcgaatttcataaagataaagttagcttgatatgcttaactaaatgatattcttaaataggatgatcgaatttattgaactttctttttatttctttaattcgcaaatccatttttctaatagaatctattccaatttctatattgaatttgatttcagatattttcaatttgatatggctcggacgaataatctaatacatagaaaagaataatatatatgaataatataataaagagaaaatgccaatctcttggcattttcattcgatcattctatacatttttgagatattttgtttttttttatttgttaataatttaaggattaatatttccctaaggagaagatagaatcatagcaaatgaaatttctaattttgattagaaaaaaaagaatgaatatcaagcgttatagtatgattttgaatactctaaaaaatgaaggtggggggaggtgggggagagaaaaacttttggatatattgattccgattgaattgcaaatagatcaacgatagaatcaattcaattctgaattgcaataagcggggtctctcaaatagagacgagctgctagactacgtcgaataatgaattcaatgattcaaaaaaaactaagagatggatgaaa
>Arufor_H17_W13
ccttagctattgttcttgagaaatgcccgggtctggcccattcctcaaaagatgtttttacaggatccctatccacaacaattttaacttctggttccggcgaacgaataatcattaagtcctcctctttccggacaagacatacaaagagacccgccaactgtctttttagtgaatctttgaaagatagatattatgattagtccttttctttactatctaccatccttctatttttttttagttattcactggagcaattatatattgaagtcaatccgaggcaagtgttcggatctattatgacataaggattaggtgcctaacggacattggttatcctggaaaattatttctcgacgtaacaaaaaaatcttttttttatgttttaatttaagaagctagtgcatttttttgagagtatgagcccctatctacatctattttccttgagtgagcataatatagatttttttattcgattccaaattccaagataacttattagaattattaataagaccgtcctgatatattaggtaggaatatttggattgcccccccttttatttgctttattacttctgttctagagcctatccctgctgtttatccttatgaaatatgataaaaaatcgaaggtagaagaaagggatataatgaaattcttgatttgtttgatcttcctacctaaattatttgattaatggatcaacaaccaaaccacccattttatgaaaatggagagtggtcttattcaaattcaaagcgcttcgtaatcttcaaccagttctgtgcttcaatataatttcccggagtaagcgctatagcttgtttccaatactcagcagcttgatcaaaccaagcttccgcaatttccgaatcaccctgtagaatggcaaagaacaagtattcatccacattttcttactaaaaccccttttcttttatcttgaatctaattctacttattttttccaatattttttaaaaaatagatttctgcttttttggatccagtttcgcttattctcctcgatggattccatcttaaaacacgcattgctaacactagaaaacttcccttttctttctattctattgagatggcaaaggagaaaaagtgtatttccagtcacaggctgcaaaattcagaacaaattggaaccattaactagaattttctttttttttgaattgcagtcgtgaacgactcttaaatcggtattctctcccctcattccttttaatggcataataaaattgaataaatgtttccctaatctgtaatatagggaaactccaggtccgaacagcattattatctatggatcccccttatgtacatatctctatggggaatcatgctttaatttttcattgcattaaatatcttgaataaaaaaaagagggaatttgctctgatatagattatggcttggccttcttggcccacccaagtgaaattacgataaaagaaaggatatgtgaataggtggataactggattggcaagtacttaaagtacttactttattttaggattttacaacgaaatcctttattttccagcaattctactactacgatacgaaacaaaaaagaaccttcaaattctttttgaaaattaaactaagtgtgctattcgaaatcgaactaaagtcaaactttctagtgcttataaattattatgactt------tttcatagaaaggagataaaacgagaaatctttgctatccaatctaattagaatatcataaagtttaagtggcagaatttttttctaggactgttttatcaattcattttcattccatttcgacccctgccaaattcgaacattcgtcaaaattatctcacaagcttgcaaatggagtcctgaactagccgcagcttgtgaaatatggaaagcgatcaaattcgagttcaagccggtagataccatcgattaagtggataaaactagatataaagaaggtctaaataaaaaagaagcaaaataaaaaaatcagttacgaaatgcagtaattcttctttattcttctaattgattccaatgaaattcggctcaatctttttataaaaagattgagccgaatttcaatagatcttgatacgatcatgagacttgacaaatcgagattcttctattctatatatctagaatatagaaaggtataataaaataaacaaatacaaatacaaatatagtattatcatacgataatggaatcaaatacgcagtatttacagaaaagagtcttcgtttattgggaaagaatcaatatacttctaatgtcgaatcgggattcactaagacagaaataaagcattgggtcgaactcttctttggtgttaaggtagtagctgtgaatagccatcgactacccggaaagggta-gaagaatgggacctattctgggacatacaatgcattacagacgtatgatcattacccttcaaccgggtattctatcccacttttactttttattaaaaggtattctgaaagaggtatttctttcattttaacaatagctttcttttgaatccaatttgaagttcgattaaaaggatagaaaggtcatgagaatgggaaaagataaattaaatctttttaattagttccccttttttgcaactttcttattatccattccattcctttttttagatatggaatacttttctagttttatagaatatattctataaaaaatctttattttgcaaactcaaaaatacaatagtcaatattctttataatagatatacttaattatatcataagaatcttaagatatatttcgaatagatagaaatagtaaatttgaagttt-cgtgatatgacagaggcaagaaataacgattccaaaaaatccttccttttttcatttcaaaagtgcataaaaattatattgccaattccattttagttatattcttttttcttaatgttaataaaaaaaagaagaaaattcttgttttttctttctcaaattcgatataggctgagagacaatcagatatattttctcttcagcggacatttctgtataggacttgttagaataaaacaagcaggttatataaaaaaaattcttttttttatttatcaacaaagcaaaaaaggttcttatcaaacccactataaaattggaaagaaagataaagtaagtagacctgaccccttgaatgatgcctctatccgctattctgatatataaattcgatgtggatgaaattgttgtataagcggattttttgtatttccttacacttagaccgggcaaggcaagaatttttcgctatttacgatttcatattcttgttactagacgttctagaggaataagaagaaatcgcaactcttttccgttacacataaaatggatttcgaaagtcaatttttcttttcaatatctttcttttttttcagaatcccttttttgttcttccacccatgcaatagaaagcgaatgagaaaagaggggttattttcccttaaaagataggcttttaaataggaatcatggaataatgcggaattcaaatgtttatttacaaatagaaatatatataggaaatctgtaaaatgtcagatcttaattattaatcttagttattaactagttcgaaatttgaagttctacttcaaatgaaaaaaaaactcgaatttcataaagataaagttagcttgatatgcttaactaaatgatattcttaaataggatgatcgaatttattgaactttctttttatttctttaattcgcaaatccatttttctaatagaatctattccaatttctatattgaatttgatttcagatattttcaatttgatatggctcggacgaataatctaatacatagaaaagaataatatatatgaataatataataaagagaaaatgccaatctcttggcattttcattcgatcattctatacatttttgagatattttgtttttttttatttgttaataatttaaggattaatatttccctaaggagaagatagaatcatagcaaatgaaatttctaattttgattagaaaaaaaagaatgaatatcaagcgttatagtatgattttgaatactctaaaaaatgaaggtggggggaggtgggggagagaaaaacttttggatatattgattccgattgaattgcaaatagatcaacgatagaatcaattcaattctgaattgcaataagcggggtctctcaaatagagacgagctgctagactacgtcgaataatgaattcaatgattcaaaaaaaactaagagatggatgaaa
>Arufor_H17_W15
ccttagctattgttcttgagaaatgcccgggtctggcccattcctcaaaagatgtttttacaggatccctatccacaacaattttaacttctggttccggcgaacgaataatcattaagtcctcctctttccggacaagacatacaaagagacccgccaactgtctttttagtgaatctttgaaagatagatattatgattagtccttttctttactatctaccatccttctatttttttttagttattcactggagcaattatatattgaagtcaatccgaggcaagtgttcggatctattatgacataaggattaggtgcctaacggacattggttatcctggaaaattatttctctacgtaacaaaaaaatcttttttttatgttttaatttaagaagctagtgcatttttttgagagtatgagcccctatctacatctattttccttgagtgagcataatatagatttttttattcgattccaaattccaagataacttattagaattattaataagaccgtcctgatatattaggtaggaatatttggattgcccccccttttatttgctttattacttctgttctagagcctatccctgctgtttatccttatgaaatatgataaaaaatcgaaggtagaagaaagggatataatgaaattcttgatttgtttgatcttcctacctaaattatttgattaatggatcaacaaccaaaccacccattttatgaaaatggagagtggtcttattcaaattcaaagcgcttcgtaatcttcaaccagttctgtgcttcaatataatttcccggagtaagcgctatagcttgtttccaatactcagcagcttgatcaaaccaagcttccgcaatttccgaatcaccctgtagaatggcaaagaacaagtattcatccacattttcttactaaaaccccttttcttttatcttgaatctaattctacttattttttccaatattttttaaaaaatagatttctgcttttttggatccagtttcgcttattctcctcgatggattccatcttaaaacacgcattgctaacactagaaaacttcccttttctttctattctattgagatggcaaaggagaaaaagtgtatttccagtcacaggctgcaaaattcagaacaaattggaaccattaactagaattttctttttttttgaattgcagtcgtgaacgactcttaaatcggtattctctcccctcattccttttaatggcataataaaattgaataaatgtttccctaatctgtaatatagggaaactccaggtccgaacagcattattatctatggatcccccttatgtacatatctctatggggaatcatgctttaatttttcattgcattaaatatcttgaataaaaaaaagagggaatttgctctgatatagattatggcttggccttcttggcccacccaagtgaaattacgataaaagaaaggatatgtgaataggtggataactggattggcaagtacttaaagtacttactttattttaggattttacaacgaaatcctttattttccagcaattctactactacgatacgaaacaaaaaagaaccttcaaattctttttgaaaattaaactaagcgtgctattctaaatcgaactaaagtcaaactttctagtgcttataaattattatgactt------tttcatagaaaggagataaaacgagaaatctttgctatccaatctaattagaatatcataaagtttaagtggcagaatttttttctaggactgttttatcaattcattttcattccatttcgacccctgccaaattcgaacattcgtcaaaattatctcacaagcttgcaaatggagtcctgaactagccgcagcttgtgaaatatggaaagcgatcaaattcgagttcaagccggtagataccatcgattaagtggataaaactagatataaagaaggtctaaataaaaaagaagcaaaataaaaaaatcagttacgaaatgcagtaattcttctttattcttctaattgattccaatgaaattcggctcaatctttttataaaaagattgagccgaatttcaatagatcttgatacgatcatgagacttgacaaatcgagattcttctattctatatatctagaatatagaaaggtataataaaataaacaaatacaaatacaaatatagtattatcatacgataatggaaccaaatacgcagtatttacagaaaagagtcttcgtttattgggaaagaatcaatatacttctaatgtcgaatcgggattcactaagacagaaataaagcattgggtcgaactcttctttggtgttaaggtagtagctgtgaatagccatcgactacccggaaagggta-gaagaatgggacctattctgggacatacaatgcattacagacgtatgatcattacccttcaaccgggtattctatcccacttttactttttattaaaaggtattctgaaagaggtatttctttcattttaacaatagctttcttttgaatccaattttaagttcgattaaaaggatagaaaggtcatgagaatgggaaaagataaattaaatctttttaattagttccccttttttgcaactttcttattatccattccattcctttttttagatatggaatacttttctagttttatagaatatattctataaaaaatctttattttgcaaactcaaaaatacaatagtcaatattctttataatagatatacttaattatatcataagaatcttaagatatatttcgaatagatagaaatagtaaatttgaagttt-cgtgatatgacagaggcaagaaataacgattccaaaaaatccttccttttttcatttcaaaagtgcataaaaattatattgccaattccattttagttatattcttttttcttaatgttaataaaaaaaagaagaaaattcttgttttttctttctcaaattcgatataggctgagagacaatcagatatattttctcttcagcggacatttctgtataggacttgttagaataaaacaagcaggttatataaaaaaaattcttttttttatttatcaacaaagcaaaaaaggttcttatcaaacccactataaaattggaaagaaagataaagtaagtagacctgaccccttgaatgatgcctctatccgctattctgatatataaattcgatgtggatgaaattgttgtataagcggattttttgtatttccttacacttagaccgggcaaggcaagaatttttcgctatttacgatttcatattcttgttactagacgttctagaggaataagaagaaatcgcaactcttttccgttacacataaaatggatttcgaaagtcaatttttcttttcaatatctttcttttttttcagaatcccttttttgttcttccacccatgcaatagaaagcgaatgagaaaagaggggttattttcccttaaaagataggcttttaaataggaatcatggaataatgcggaattcaaatgtttatttacaaatagaaatatatataggaaatctgtaaaatgtcagatcttaattattaatcttagttattaactagttcgaaattggaagttctacttcaaatgaaaaaaaaactcgaatttcataaagataaagttagcttgatatgcttaactaaatgatattcttaaataggatgatcgaatttattgaactttctttttatttctttaattcgcaaatccatttttctaatagaatctattccaatttctatattgaatttgatttcagatattttcaatttgatatggctcggacgaataatctaatacatagaaaagaataatatatatgaataatataataaagagaaaatgccaatctcttggcattttcattcgatcattctatacatttttgagatattttttttttttttatttgttaataatttaaggattaatatttccctaaggagaagatagaatcatagcaaatgaaatttctaattttgattagaaaaaaaagaatgaatatcaagcgttatagtatgattttgaatactctaaaaaatgaaggtggggggaggtgggggagagaaaaacttttggatatattgattccgattgaattgcaaatagatcaacgatagaatcaattcaattctgaattgcaataagcggggtctctcaaatagagacgagctgctagactacgtcgaataatgaattcaatgattcaaaaaaaactaagagatggatgaaa
>Arufor_H17_W16
ccttagctattgttcttgagaaatgcccgggtctggcccattcctcaaaagatgtttttacaggatccctatccacaacaattttaacttctggttccggcgaacgaataatcattaagtcctcctctttccggacaagacatacaaagagacccgccaactgtctttttagtgaatctttgaaagatagatattatgattagtccttttctttactatctaccatccttctatttttttttagttattcactggagcaattatatattgaagtcaatccgaggcaagtgttcggatctattatgacataaggattaggtgcctaacggacattggctatcctggaaaattctttctcgacgtaacaaaaaaatcttttttttatgttttaatttaagaagctagtgcatttttttgagagtatgagcccctatctacatctattttccttgagtgagcataatatagatttttttattcgattccaaattccaagataacttattagaattattaataagaccgtcctgatatattaggtaggaatatttggattgcccccccttttatttgctttattacttctgttctagagcctatccctgctgtttatccttatgaaatatgataaaaaatcgaaggtagaagaaagggatataatgaaattcttgatttgtttgatcttcctacctaaattatttgattaatggatcaacgaccaaaccacccattttatgaaaatggagagtggtcttattcaaattcaaagcgcttcgtaatcttcaaccagttctgtgcttcaatataatttcccggagtaagcgctatagcttgtttccaatactcagcagcttgatcaaaccaagcttccgcaatttccgaatcaccctgtagaatggcaaagaacaagtattcatccacattttcttactaaaaccccttttcttttatcttgaatctaattctacttattttttccaatattttttaaaaaatagatttctgcttttttggatccagtttcgcttattctcctcgatggattccatcttaaaacacgcattgctaacactagaaaacttcccttttctttctattctattgagatggcaaaggagaaaaagtggatttccagtcacaggctgcaaaattcagaacaaattggaaccattaactagaattttctttttttttgaattgcagtcgtgaacgactcttaaatcggtattctctcccctcattccttttaatggcataataaaattgaataaatgtttccctaatctgtaatatagggaaactccaggtccgaacagcattattatctatggatcccccttatgtacatatctctatggggaatcatgctttaatttttcattgcattaaatatcttaaataaaaaaaagagggaatttgctctgatatagattatggcttggccttcttggcccacccaagtgaaattacgataaaagaaaggatatgtgaataggtggataactggattggcaagtacttaaagtacttactttattttaggattttacaacgaaatcctttattttccagcaattctactactacgatacgaaacaaaaaagaaccttcaaattctttttgaaaattaaactaagcgtgctattctaaatcgaactaaagtcaaactttctagtgcttataaattattatgactt------tttcatagaaaggagataaaacgagaaatctttgctatccaatctaattagaatatcataaagtttaagtggcagaatttttttctaggactgttttatcaattcattttcattccatttctacccctgccaaattcgaacattcgtcaaaattatctcacaagcttgcaaatggagtcctgaactagccgcagcttgtgaagtatggaaagcgatcaaattcgagttcaagccggtagataccatcgattaagtggataaaactagatataaagaaggtctaaataaaaaagaagcaaaataaaaaaatcagttacgaaatgcagtaattcttctttattcttctaattgattccaattaaattcggctcaatctttttataaaaagattgagccgaatttaaatagatcttgatacgatcatgagacttgacaaatcgagattcttctattctatatatctagaatatagaaaggtataataaaataaacaaatacaaataaaaatagagtattatcatacgataatggaatcaaatacgcagtatttacagaaaagagtcttcgtttattgggaaagaatcaatatacttttaatgtcgaatcgggattcactaagacagaaataaagcattgggtcgaactcttctttggtgttaaggtagtagctgtgaatagccatcgactacccggaaagggta-gaagaatgggacctattctgggacatacaatgcattacagacgtatgatcattacccttcaaccgggtattctatcccacttttactttttattaaaaggtattctgaaagaggtatttctttcattttaacaatagctttcttttgaatccaattttcagttcgattaaaaggatagaaaggtcatgagaatgggaaaagataaatcaaatctttttaattagttccccttttttgcaactttcttattatccattccattcctttttttagatatggaatacttttctagttttatagaatatattctataaaaaatctttattttgcaaactcaaaaatacaatagtcaatattctttataatagatatacttaattatatcataagaatcttaagatatatttcgaatagatagaaatagtaaatttgaagttt-cgtgatatgacagaggcaagaaataacgattccaaaaaatccttccttttttcatttcaaaagtgcataaaaattatattgccaattccatttgagttatattcttttttcttaatgttaataaaaaaaagaagaaaattcttgttttttctttctcaaattcgatataggctgagagacaatcagatatattttctcttcagcggacatttctgtataggacttgttagaataaaacaagcaggttatataaaaaaaattcttttttttatttatcaacaaagcaaaaaaggttcttatcaaacccaccataaaattggaaagaaagataaagtaagtagacctgaccccttgaatgatgcctctatccgctattctgatatataaattcgatgtggatgaaattgttgtataagcggattttttgtatttccttacacttagaccgggcaaggcaagaatttttcgctatttacgatttcatattcttgttactagacgttctagaggaataagaagaaatcgcaactcttttccgttacacataaaatggatttcgaaagtcaatttttcttttcaatatctttcttttttttcagaatcccttttttgttcttccacccatgcaatagaaagcgaatgagaaaagaggggttattttcccttaaaagataggcttttaaataggaatcatggaataatgcggaattcaaatgtttatttacaaatagaaatatatataggaaatctgtaaaatgtcagatcttaattattaatcttagttattaactagttcgaaatttgaagttctacttaaaatgaaaaaaaaactcgaatttcataaagataaagttagcttgatatgcttaactaaatgatattcttaaataggatgatcgaatttattgaactttctttttatttctttaattcgcaaatccatttttctaatagaatctattccaatttctatattgaatttgatttcagatattttcaatttgatatggctcggacgaataatctaatacatagaaaagaataatatatatgaataatataataaagagaaaatgccaatctcttggcattttcattcgatcattctatacatttttgagatattttgtttttttttatttgttaataatttaaggattaatatttccctaaggagaagatagaatcatagcaaatgaaatttctaattttgattagaaaaaaaagaatgaatatcaagcgttatagtatgattttgaatactctaaaaaatgaaggtggggggaggtgggggagagaaaaacttttggatatattgattccgattgaattgcaaatagatcaacgatagaatcaattcaattctgaattgcaataagcggggtctctcaaatagagacgagctgctagactacgtcgaataatgaattcaatgattcaaaaaaaactaagagatggatgaaa
>Arufor_H17_W3
ccttagctattgttcttgagaaatgcccgggtctggcccattcctcaaaagatgtttttacaggatccctatccacaacaattttaacttctggttccggcgaacgaataatcattaagtcctcctctttccggacaagacatacaaagagacccgccaactgtctttttagtgaatctttgaaagatagatattatgattagtccttttctttactatctaccatccttctatttttttttagttattcactggagcaattatatattgaagtcaatccgaggcaagtgttcggatctattatgacataaggattaggtgcctaacggacattggctatcctggaaaattctttctcgacgtaacaaaaaaatcttttttttatgttttaatttaagaagctagtgcatttttttgagagtatgagcccctatctacatctattttccttgagtgagcataatatagatttttttattcgattccaaattccaagataacttattagaattattaataagaccgtcctgatatattaggtaggaatatttggattgcccccccttttatttgctttattacttctgttctagagcctatccctgctgtttatccttatgaaatatgataaaaaatcgaaggtagaagaaagggatataatgaaattcttgatttgtttgatcttcctacctaaattatttgattaatggatcaacgaccaaaccacccattttatgaaaatggagagtggtcttattcaaattcaaagcgcttcgtaatcttcaaccagttctgtgcttcaatataatttcccggagtaagcgctatagcttgtttccaatactcagcagcttgatcaaaccaagcttccgcaatttccgaatcaccctgtagaatggcaaagaacaagtattcatccacattttcttactaaaaccccttttcttttatcttgaatctaattctacttattttttccaatattttttaaaaaatagatttctgcttttttggatccagtttcgcttattctcctcgatggattccatcttaaaacacgcattgctaacactagaaaacttcccttttctttctattctattgagatggcaaaggagaaaaagtggatttccagtcacaggctgcaaaattcagaacaaattggaaccattaactagaattttctttttttttgaattgcagtcgtgaacgactcttaaatcggtattctctcccctcattccttttaatggcataataaaattgaataaatgtttccctaatctgtaatatagggaaactccaggtccgaacagcattattatctatggatcccccttatgtacatatctctatggggaatcatgctttaatttttcattgcattaaatatcttaaataaaaaaaagagggaatttgctctgatatagattatggcttggccttcttggcccacccaagtgaaattacgataaaagaaaggatatgtgaataggtggataactggattggcaagtacttaaagtacttactttattttaggattttacaacgaaatcctttattttccagcaattctactactacgatacgaaacaaaaaagaaccttcaaattctttttgaaaattaaactaagcgtgctattctaaatcgaactaaagtcaaactttctagtgcttataaattattatgactt------tttcatagaaaggagataaaacgagaaatctttgctatccaatctaattagaatatcataaagtttaagtggcagaatttttttctaggactgttttatcaattcattttcattccatttctacccctgccaaattcgaacattcgtcaaaattatctcacaagcttgcaaatggagtcctgaactagccgcagcttgtgaagtatggaaagcgatcaaattcgagttcaagccggtagataccatcgattaagtggataaaactagatataaagaaggtctaaataaaaaagaagcaaaataaaaaaatcagttacgaaatgcagtaattcttctttattcttctaattgattccaattaaattcggctcaatctttttataaaaagattgagccgaatttaaatagatcttgatacgatcatgagacttgacaaatcgagattcttctattctatatatctagaatatagaaaggtataataaaataaacaaatacaaataaaaatagagtattatcatacgataatggaatcaaatacgcagtatttacagaaaagagtcttcgtttattgggaaagaatcaatatacttttaatgtcgaatcgggattcactaagacagaaataaagcattgggtcgaactcttctttggtgttaaggtagtagctgtgaatagccatcgactacccggaaagggta-gaagaatgggacctattctgggacatacaatgcattacagacgtatgatcattacccttcaaccgggtattctatcccacttttactttttattaaaaggtattctgaaagaggtatttctttcattttaacaatagctttcttttgaatccaattttcagttcgattaaaaggatagaaaggtcatgagaatgggaaaagataaatcaaatctttttaattagttccccttttttgcaactttcttattatccattccattcctttttttagatatggaatacttttctagttttatagaatatattctataaaaaatctttattttgcaaactcaaaaatacaatagtcaatattctttataatagatatacttaattatatcataagaatcttaagatatatttcgaatagatagaaatagtaaatttgaagttt-cgtgatatgacagaggcaagaaataacgattccaaaaaatccttccttttttcatttcaaaagtgcataaaaattatattgccaattccattttagttatattcttttttcttaatgttaataaaaaaaagaagaaaattcttgttttttctttctcaaattcgatataggctgagagacaatcagatatattttctcttcagcggacatttctgtataggacttgttagaataaaacaagcaggttatataaaaaaaattcttttttttatttatcaacaaagcaaaaaaggttcttatcaaacccaccataaaattggaaagaaagataaagtaagtagacctgaccccttgaatgatgcctctatccgctattctgatatataaattcgatgtggatgaaattgttgtataagcggattttttgtatttccttacacttagaccgggcaaggcaagaatttttcgctatttacgatttcatattcttgttactagacgttctagaggaataagaagaaatcgcaactcttttccgttacacataaaatggatttcgaaagtcaatttttcttttcaatatctttcttttttttcagaatcccttttttgttcttccacccatgcaatagaaagcgaatgagaaaagaggggttattttcccttaaaagataggcttttaaataggaatcatggaataatgcggaattcaaatgtttatttacaaatagaaatatatataggaaatctgtaaaatgtcagatcttaattattaatcttagttattaactagttcgaaatttgaagttctacttaaaatgaaaaaaaaactcgaatttcataaagataaagttagcttgatatgcttaactaaatgatattcttaaataggatgatcgaatttattgaactttctttttatttctttaattcgcaaatccatttttctaatagaatctattccaatttctatattgaatttgatttcagatattttcaatttgatatggctcggacgaataatctaatacatagaaaagaataatatatatgaataatataataaagagaaaatgccaatctcttggcattttcattcgatcattctatacatttttgagatattttgtttttttttatttgttaataatttaaggattaatatttccctaaggagaagatagaatcatagcaaatgaaatttctaattttgattagaaaaaaaagaatgaatatcaagcgttatagtatgattttgaatactctaaaaaatgaaggtggggggaggtgggggagagaaaaacttttggatatattgattccgattgaattgcaaatagatcaacgatagaatcaattcaattctgaattgcaataagcggggtctctcaaatagagacgagctgctagactacgtcgaataatgaattcaatgattcaaaaaaaactaagagatggatgaaa
>Arufor_H17_W4
ccttagctattgttcttgagaaatgcccgggtctggcccattcctcaaaagatgtttttacaggatccctatccacaacaattttaacttctggttccggcgaacgaataatcattaagtcctcctctttccggacaagacatacaaagagacccgccaactgtctttttagtgaatctttgaaagatagatattatgattagtccttttctttactatctaccatccttctatttttttttagttattcactggagcaattatatattgaagtcaatccgaggcaagtgttcggatctattatgacataaggattaggtgcctaacggacattggctatcctggaaaattctttctcgacgtaacaaaaaaatcttttttttatgttttaatttaagaagctagtgcatttttttgagagtatgagcccctatctacatctattttccttgagtgagcataatatagatttttttattcgattccaaattccaagataacttattagaattattaataagaccgtcctgatatattaggtaggaatatttggattgcccccccttttatttgctttattacttctgttctagagcctatccctgctgtttatccttatgaaatatgataaaaaatcgaaggtagaagaaagggatataatgaaattcttgatttgtttgatcttcctacctaaattatttgattaatggatcaacgaccaaaccacccattttatgaaaatggagagtggtcttattcaaattcaaagcgcttcgtaatcttcaaccagttctgtgcttcaatataatttcccggagtaagcgctatagcttgtttccaatactcagcagcttgatcaaaccaagcttccgcaatttccgaatcaccctgtagaatggcaaagaacaagtattcatccacattttcttactaaaaccccttttcttttatcttgaatctaattctacttattttttccaatattttttaaaaaatagatttctgcttttttggatccagtttcgcttattctcctcgatggattccatcttaaaacacgcattgctaacactagaaaacttcccttttctttctattctattgagatggcaaaggagaaaaagtggatttccagtcacaggctgcaaaattcagaacaaattggaaccattaactagaattttctttttttttgaattgcagtcgtgaacgactcttaaatcggtattctctcccctcattccttttaatggcataataaaattgaataaatgtttccctaatctgtaatatagggaaactccaggtccgaacagcattattatctatggatcccccttatgtacatatctctatggggaatcatgctttaatttttcattgcattaaatatcttaaataaaaaaaagagggaatttgctctgatatagattatggcttggccttcttggcccacccaagtgaaattacgataaaagaaaggatatgtgaataggtggataactggattggcaagtacttaaagtacttactttattttaggattttacaacgaaatcctttattttccagcaattctactactacgatacgaaacaaaaaagaaccttcaaattctttttgaaaattaaactaagcgtgctattctaaatcgaactaaagtcaaactttctagtgcttataaattattatgactt------tttcatagaaaggagataaaacgagaaatctttgctatccaatctaattagaatatcataaagtttaagtggcagaatttttttctaggactgttttatcaattcattttcattccatttctacccctgccaaattcgaacattcgtcaaaattatctcacaagcttgcaaatggagtcctgaactagccgcagcttgtgaagtatggaaagcgatcaaattccagttcaagccggtagataccatcgattaagtggataaaactagatataaagaaggtctaaataaaaaagaagcaaaataaaaaaatcagttacgaaatgcagtaattcttctttattcttctaattgattccaattaaattcggctcaatctttttataaaaagattgagccgaatttaaatagatcttgatacgatcatgagacttgacaaatcgagattcttctattctatatatctagaatatagaaaggtataataaaataaacaaatacaaataaaaatagagtattatcatacgataatggaatcaaatacgcagtatttacagaaaagagtcttcgtttattgggaaagaatcaatatacttttaatgtcgaatcgggattcactaagacagaaataaagcattgggtcgaactcttctttggtgttaaggtagtagctgtgaatagccatcgactacccggaaagggta-gaagaatgggacctattctgggacatacaatgcattacagacgtatgatcattacccttcaaccgggtattctatcccacttttactttttattaaaaggtattctgaaagaggtatttctttcattttaacaatagctttcttttgaatccaattttcagttcgattaaaaggatagaaaggtcatgagaatgggaaaagataaatcaaatctttttaattagttccccttttttgcaactttcttattatccattccattcctttttttagatatggaatacttttctagttttatagaatatattctataaaaaatctttattttgcaaactcaaaaatacaatagtcaatattctttataatagatatacttaattatatcataagaatcttaagatatatttcgaatagatagaaatagtaaatttgaagttt-cgtgatatgacagaggcaagaaataacgattccaaaaaatccttccttttttcatttcaaaagtgcataaaaattatattgccaattccattttagttatattcttttttcttaatgttaataaaaaaaagaagaaaattcttgttttttctttctcaaattcgatataggctgagagacaatcagatatattttctcttcagcggacatttctgtataggacttgttagaataaaacaagcaggttatataaaaaaaattcttttttttatttatcaacaaagcaaaaaaggttcttatcaaacccaccataaaattggaaagaaagataaagtaagtagacctgaccccttgaatgatgcctctatccgctattctgatatataaattcgatgtggatgaaattgttgtataagcggattttttgtatttccttacacttagaccgggcaaggcaagaatttttcgctatttacgatttcatattcttgttactagacgttctagaggaataagaagaaatcgcaactcttttccgttacacataaaatggatttcgaaagtcaatttttcttttcaatatctttcttttttttcagaatcccttttttgttcttccacccatgcaatagaaagcgaatgagaaaagaggggttattttcccttaaaagataggcttttaaataggaatcatggaataatgcggaattcaaatgtttatttacaaatagaaatatatataggaaatctgtaaaatgtcagatcttaattattaatcttagttattaactagttcgaaatttgaagttctacttaaaatgaaaaaaaaactcgaatttcataaagataaagttagcttgatatgcttaactaaatgatattcttaaataggatgatcgaatttattgaactttctttttatttctttaattcgcaaatccatttttctaatagaatctattccaatttctatattgaatttgatttcagatattttcaatttgatatggctcggacgaataatctaatacatagaaaagaataatatatatgaataatataataaagagaaaatgccaatctcttggcattttcattcgatcattctatacatttttgagatattttgtttttttttatttgttaataatttaaggattaatatttccctaaggagaagatagaatcatagcaaatgaaatttctaattttgattagaaaaaaaagaatgaatatcaagcgttatagtatgattttgaatactctaaaaaatgaaggtggggggaggtgggggagagaaaaacttttggatatattgattccgattgaattgcaaatagatcaacgatagaatcaattcaattctgaattgcaataagcggggtctctcaaatagagacgagctgctagactacgtcgaataatgaattcaatgattcaaaaaaaactaagagatggatgaaa
>Arufor_H17_W6
ccttagctattgttcttgagaaatgcccgggtctggcccattcctcaaaagatgtttttacaggatccctatccacaacaattttaacttctggttccggcgaacgaataatcattaagtcctcctctttccggacaagacatacaaagagacccgccaactgtctttttagtgaatctttgaaagatagatattatgattagtccttttctttactatctaccatccttctatttttttttagttattcactggagcaattatatattgaagtcaatccgaggcaagtgttcggatctattatgacataaggattaggtgcctaacggacattggctatcctggaaaattctttctcgacgtaacaaaaaaatcttttttttatgttttaatttaagaagctagtgcatttttttgagagtatgagcccctatctacatctattttccttgagtgagcataatatagatttttttattcgattccaaattccaagataacttattagaattattaataagaccgtcctgatatattaggtaggaatatttggattgcccccccttttatttgctttattacttctgttctagagcctatccctgctgtttatccttatgaaatatgataaaaaatcgaaggtagaagaaagggatataatgaaattcttgatttgtttgatcttcctacctaaattatttgattaatggatcaacgaccaaaccacccattttatgaaaatggagagtggtcttattcaaattcaaagcgcttcgtaatcttcaaccagttctgtgcttcaatataatttcccggagtaagcgctatagcttgtttccaatactcagcagcttgatcaaaccaagcttccgcaatttccgaatcaccctgtagaatggcaaagaacaagtattcatccacattttcttactaaaaccccttttcttttatcttgaatctaattctacttattttttccaatattttttaaaaaatagatttctgcttttttggatccagtttcgcttattctcctcgatggattccatcttaaaacacgcattgctaacactagaaaacttcccttttctttctattctattgagatggcaaaggagaaaaagtggatttccagtcacaggctgcaaaattcagaacaaattggaaccattaactagaattttctttttttttgaattgcagtcgtgaacgactcttaaatcggtattctctcccctcattccttttaatggcataataaaattgaataaatgtttccctaatctgtaatatagggaaactccaggtccgaacagcattattatctatggatcccccttatgtacatatctctatggggaatcatgctttaatttttcattgcattaaatatcttaaataaaaaaaagagggaatttgctctgatatagattatggcttggccttcttggcccacccaagtgaaattacgataaaagaaaggatatgtgaataggtggataactggattggcaagtacttaaagtacttactttattttaggattttacaacgaaatcctttattttccagcaattctactactacgatacgaaacaaaaaagaaccttcaaattctttttgaaaattaaactaagcgtgctattctaaatcgaactaaagtcaaactttctagtgcttataaattattatgactt------tttcatagaaaggagataaaacgagaaatctttgctatccaatctaattagaatatcataaagtttaagtggcagaatttttttctaggactgttttatcaattcattttcattccatttctacccctgccaaattcgaacattcgtcaaaattatctcacaagcttgcaaatggagtcctgaactagccgcagcttgtgaagtatggaaagcgatcaaattcgagttcaagccggtagataccatcgattaagtggataaaactagatataaagaaggtctaaataaaaaagaagcaaaataaaaaaatcagttacgaaatgcagtaattcttctttattcttctaattgattccaattaaattcggctcaatctttttataaaaagattgagccgaatttaaatagatcttgatacgatcatgagacttgacaaatcgagattcttctattctatatatctagaatatagaaaggtataataaaataaacaaatacaaataaaaatagagtattatcatacgataatggaatcaaatacgcagtatttacagaaaagagtcttcgtttattgggaaagaatcaatatacttttaatgtcgaatcgggattcactaagacagaaataaagcattgggtcgaactcttctttggtgttaaggtagtagctgtgaatagccatcgactacccggaaagggta-gaagaatgggacctattctgggacatacaatgcattacagacgtatgatcattacccttcaaccgggtattctatcccacttttactttttattaaaaggtattctgaaagaggtatttctttcattttaacaatagctttcttttgaatccaattttcagttcgattaaaaggatagaaaggtcatgagaatgggaaaagataaatcaaatctttttaattagttccccttttttgcaactttcttattatccattccattcctttttttagatatggaatacttttctagttttatagaatatattctataaaaaatctttattttgcaaactcaaaaatacaatagtcaatattctttataatagatatacttaattatatcataagaatcttaagatatatttcgaatagatagaaatagtaaatttgaagttt-cgtgatatgacagaggcaagaaataacgattccaaaaaatccttccttttttcatttcaaaagtgcataaaaattatattgccaattccattttagttatattcttttttcttaatgttaataaaaaaaagaagaaaattcttgttttttctttctcaaattcgatataggctgagagacaatcagatatattttctcttcagcggacatttctgtataggacttgttagaataaaacaagcaggttatataaaaaaaattcttttttttatttatcaacaaagcaaaaaaggttcttatcaaacccaccataaaattggaaagaaagataaagtaagtagacctgaccccttgaatgatgcctctatccgctattctgatatataaattcgatgtggatgaaattgttgtataagcggattttttgtatttccttacacttagaccgggcaaggcaagaatttttcgctatttacgatttcatattcttgttactagacgttctagaggaataagaagaaatcgcaactcttttccgttacacataaaatggatttcgaaagtcaatttttcttttcaatatctttcttttttttcagaatcccttttttgttcttccacccatgcaatagaaagcgaatgagaaaagaggggttattttcccttaaaagataggcttttaaataggaatcatggaataatgcggaattcaaatgtttatttacaaatagaaatatatataggaaatctgtaaaatgtcagatcttaattattaatcttagttattaactagttcgaaatttgaagttctacttaaaatgaaaaaaaaactcgaatttcataaagataaagttagcttgatatgcttaactaaatgatattcttaaataggatgatcgaatttattgaactttctttttatttctttaattcgcaaatccatttttctaatagaatctattccaatttctatattgaatttgatttcagatattttcaatttgatatggctcggacgaataatctaatacatagaaaagaataatatatatgaataatataataaagagaaaatgccaatctcttggcattttcattcgatcattctatacatttttgagatattttgtttttttttatttgttaataatttaaggattaatatttccctaaggagaagatagaatcatagcaaatgaaatttataattttgattagaaaaaaaagaatgaatatcaagcgttatagtatgattttgaatactctaaaaaatgaaggtggggggaggtgggggagagaaaaacttttggatatattgattccgattgaattgcaaatagatcaacgatagaatcaattcaattctgaattgcaataagcggggtctctcaaatagagacgagctgctagactacgtcgaataatgaattcaatgattcaaaaaaaactaagagatggatgaaa
>Arufor_H17_W7
ccttagctattgttcttgagaaatgcccgggtctggcccattcctcaaaagatgtttttacaggatccctatccacaacaattttaacttctggttccggcgaacgaataatcattaagtcctcctctttccggacaagacatacaaagagacccgccaactgtctttttagtgaatctttgaaagatagatattatgattagtccttttctttactatctaccatccttctatttttttttagttattcactggagcaattatatattgaagtcaatccgaggcaagtgttcggatctattatgacataaggattaggtgcctaacggacattggctatcctggaaaattctttctcgacgtaacaaaaaaatcttttttttatgttttaatttaagaagctagtgcatttttttgagagtatgagcccctatctacatctattttccttgagtgagcataatatagatttttttattcgattccaaattccaagataacttattagaattattaataagaccgtcctgatatattaggtaggaatatttggattgcccccccttttatttgctttattacttctgttctagagcctatccctgctgtttatccttatgaaatatgataaaaaatcgaaggtagaagaaagggatataatgaaattcttgatttgtttgatcttcctacctaaattatttgattaatggatcaacgaccaaaccacccattttatgaaaatggagagtggtcttattcaaattcaaagcgcttcgtaatcttcaaccagttctgtgcttcaatataatttcccggagtaagcgctatagcttgtttccaatactcagcagcttgatcaaaccaagcttccgcaatttccgaatcaccctgtagaatggcaaagaacaagtattcatccacattttcttactaaaaccccttttcttttatcttgaatctaattctacttattttttccaatattttttaaaaaatagatttctgcttttttggatccagtttcgcttattctcctcgatggattccatcttaaaacacgcattgctaacactagaaaacttcccttttctttctattctattgagatggcaaaggagaaaaagtggatttccagtcacaggctgcaaaattcagaacaaattggaaccattaactagaattttctttttttttgaattgcagtcgtgaacgactcttaaatcggtattctctcccctcattccttttaatggcataataaaattgaataaatgtttccctaatctgtaatatagggaaactccaggtccgaacagcattattatctatggatcccccttatgtacatatctctatggggaatcatgctttaatttttcattgcattaaatatcttaaataaaaaaaagagggaatttgctctgatatagattatggcttggccttcttggcccacccaagtgaaattacgataaaagaaaggatatgtgaataggtggataactggattggcaagtacttaaagtacttactttattttaggattttacaacgaaatcctttattttccagcaattctactactacgatacgaaacaaaaaagaaccttcaaattctttttgaaaattaaactaagcgtgctattataaatcgaactaaagtcaaactttctagtgcttataaattattatgagtt------tttcatagaaaggagataaaacgagaaatctttgctatccaatctaattagaatatcataaagtttaagtggcagaatttttttctaggactgttttatcaattcattttcattccatttctacccctgccaaattcgaacattcgtcaaaattatctcacaagcttgcaaatggagtcctgaactagccgcagcttgtgaagtatggaaagcgatcaaattcgagttcaagccggtagataccatcgattaagtggataaaactagatataaagaaggtctaaataaaaaagaagcaaaataaaaaaatcagttacgaaatgcagtaattcttctttattcttctaattgattccaattaaattcggctcaatctttttataaaaagattgagccgaatttaaatagatcttgatacgatcatgagacttgacaaatcgagattcttctattctatatatctagaatatagaaaggtataataaaataaacaaatacaaataaaaatagagtattatcatacgataatggaatcaaatacgcagtatttacagaaaagagtcttcgtttattgggaaagaatcaatatacttttaatgtcgaatcgggattcactaagacagaaataaagcattgggtcgaactcttctttggtgttaaggtagtagctgtgaatagccatcgactacccggaaagggta-gaagaatgggacctattctgggacatacaatgcattacagacgtatgatcattacccttcaaccgggtattctatcccacttttactttttattaaaaggtattctgaaagaggtatttctttcattttaacaatagctttcttttgaatccaattttcagttcgattaaaaggatagaaaggtcatgagaatgggaaaagataaatcaaatctttttaattagttccccttttttgcaactttcttattatccattccattcctttttttagatatggaatacttttctagttttatagaatatattctataaaaaatctttattttgcaaactcaaaaatacaatagtcaatattctttataatagatatacttaattatatcataagaatcttaagatatatttcgaatagatagaaatagtaaatttgaagttt-cgtgatatgacagaggcaagaaataacgattccaaaaaatccttccttttttcatttcaaaagtgcataaaaattatattgccaattccatttgagttatattcttttttcttaatgttaataaaaaaaagaagaaaattcttgttttttctttctcaaattcgatataggctgagagacaatcagatatattttctcttcagcggacatttctgtataggacttgttagaataaaacaagcaggttatataaaaaaaattcttttttttatttatcaacaaagcaaaaaaggttcttatcaaacccaccataaaattggaaagaaagataaagtaagtagacctgaccccttgaatgatgcctctatccgctattctgatatataaattcgatgtggatgaaattgttgtataagcggattttttgtatttccttacacttagaccgggcaaggcaagaatttttcgctatttacgatttcatattcttgttactagacgttctagaggaataagaagaaatcgcaactcttttccgttacacataaaatggatttcgaaagtcaatttttcttttcaatatctttcttttttttcagaatcccttttttgttcttccacccatgcaatagaaagcgaatgagaaaagaggggttattttcccttaaaagataggcttttaaataggaatcatggaataatgcggaattcaaatgtttatttacaaatagaaatatatataggaaatctgtaaaatgtcagatcttaattattaatcttagttattaactagttcgaaatttgaagttctacttaaaatgaaaaaaaaactcgaatttcataaagataaagttagcttgatatgcttaactaaatgatattcttaaataggatgatcgaatttattgaactttctttttatttctttaattcgcaaatccatttttctaatagaatctattccaatttctatattgaatttgatttcagatattttcaatttgatatggctcggacgaataatctaatacatagaaaagaataatatatatgaataatataataaagagaaaatgccaatctcttggcattttcattcgatcattctatacatttttgagatattttgtttttttttatttgttaataatttaaggattaatatttccctaaggagaagatagaatcatagcaaatgaaatttctaattttgattagaaaaaaaagaatgaatatcaagcgttatagtatgattttgaatactctaaaaaatgaaggtggggggaggtgggggagagaaaaacttttggatatattgattccgattgaattgcaaatagatcaacgatagaatcaattcaattctgaattgcaataagcggggtctctcaaatagagacgagctgctagactacgtcgaataatgaattcaatgattcaaaaaaaactaagagatggatgaaa
>Arufor_H17_W9
ccttagctattgttcttgagaaatgcccgggtctggcccattcctcaaaagatgtttttacaggatccctatccacaacaattttaacttctggttccggcgaacgaataatcattaagtcctcctctttccggacaagacatacaaagagacccgccaactgtctttttagtgaatctttgaaagatagatattatgattagtccttttctttactatctaccatccttctatttttttttagttattcactggagcaattatatattgaagtcaatccgaggcaagtgttcggatctattatgacataaggattaggtgcctaacggacattggttatcctggaaaattatttctcgacgtaacaaaaaaatcttttttttatgttttaatttaagaagctagtgcatttttttgagagtatgagcccctatctacatctattttccttgagtgagcataatatagatttttttattcgattccaaattccaagataacttattagaattattaataagaccgtcctgatatattaggtaggaatatttggattgcccccccttttatttgctttattacttctgttctagagcctatccctgctgtttatccttatgaaatatgataaaaaatcgaaggtagaagaaagggatataatgaaattcttgatttgtttgatcttcctacctaaattatttgattaatggatcaacaaccaaaccacccattttatgaaaatggagagtggtcttattcaaattcaaagcgcttcgtaatcttcaaccagttctgtgcttcaatataatttcccggagtaagcgctatagcttgtttccaatactcagcagcttgatcaaaccaagcttccgcaatttccgaatcaccctgtagaatggcaaagaacaagtattcatccacattttcttactaaaaccccttttcttttatcttgaatctaattctacttattttttccaatattttttaaaaaatagatttctgcttttttggatccagtttcgcttattctcctcgatggattccatcttaaaacacgcattgctaacactagaaaacttcccttttctttctattctattgagatggcaaaggagaaaaagtgtatttccagtcacaggctgcaaaattcagaacaaattggaaccattaactagaattttctttttttttgaattgcagtcgtgaacgactcttaaatcggtattctctcccctcattccttttaatggcataataaaattgaataaatgtttccctaatctgtaatatagggaaactccaggtccgaacagcattattatctatggatcccccttatgtacatatctctatggggaatcatgctttaatttttcattgcattaaatatcttgaataaaaaaaagagggaatttgctctgatatagattatggcttggccttcttggcccacccaagtgaaattacgataaaagaaaggatatgtgaataggtggataactggattggcaagtacttaaagtacttactttattttaggattttacaacgaaatcctttattttccagcaattctactactacgatacgaaacaaaaaagaaccttcaaattctttttgaaaattaaactaagcgtgctattctaaatcgaactaaagtcaaactttctagtgcttataaattattatgactt------tttcatagaaaggagataaaacgagaaatctttgctatccaatctaattagaatatcataaagtttaagtggcagaatttttttctaggactgttttatcaattcattttcattccatttcgacccctgccaaattcgaacattcgtcaaaattatctcacaagcttgcaaatggagtcctgaactagccgcagcttgtgaaatatggaaagcgatcaaattcgagttcaagccggtagataccatcgattaagtggataaaactagatataaagaaggtctaaataaaaaagaagcaaaataaaaaaatcagttacgaaatgcagtaattcttctttattcttctaattgattccaatgaaattcggctcaatctttttataaaaagattgagccgaatttcaatagatcttgatacgatcatgagacttgacaaatcgagattcttctattctatatatctagaatatagaaaggtataataaaataaacaaatacaaatacaaatatagtattatcatacgataatggaatcaaatacgcagtatttacagaaaagagtcttcgtttattgggaaagaatcaatatacttctaatgtcgaatcgggattcactaagacagaaataaagcattgggtcgaactcttctttggtgttaaggtagtagctgtgaatagccatcgactacccggaaagggta-gaagaatgggacctattctgggacatacaatgcattacagacgtatgatcattacccttcaaccgggtattctatcccacttttactttttattaaaaggtattctgaaagaggtatttctttcattttaacaatagctttcttttgaatccaatttgaagttcgattaaaaggatagaaaggtcatgagaatgggaaaagataaattaaatctttttaattagttccccttttttgcaactttcttattatccattccattcctttttttagatatggaatacttttctagttttatagaatatattctataaaaaatctttattttgcaaactcaaaaatacaatagtcaatattctttataatagatatacttaattatatcataagaatcttaagatatatttcgaatagatagaaatagtaaatttgaagttt-cgtgatatgacagaggcaagaaataacgattccaaaaaatccttccttttttcatttcaaaagtgcataaaaattatattgccaattccattttagttatattcttttttcttaatgttaataaaaaaaagaagaaaattcttgttttttctttctcaaattcgatataggctgagagacaatcagatatattttctcttcagcggacatttctgtataggacttgttagaataaaacaagcaggttatataaaaaaaattcttttttttatttatcaacaaagcaaaaaaggttcttatcaaacccactataaaattggaaagaaagataaagtaagtagacctgaccccttgaatgatgcctctatccgctattctgatatataaattcgatgtggatgaaattgttgtataagcggattttttgtatttccttacacttagaccgggcaaggcaagaatttttcgctatttacgatttcatattcttgttactagacgttctagaggaataagaagaaatcgcaactcttttccgttacacataaaatggatttcgaaagtcaatttttcttttcaatatctttcttttttttcagaatcccttttttgttcttccacccatgcaatagaaagcgaatgagaaaagaggggttattttcccttaaaagataggcttttaaataggaatcatggaataatgcggaattcaaatgtttatttacaaatagaaatatatataggaaatctgtaaaatgtcagatcttaattattaatcttagttattaactagttcgaaatttgaagttctacttcaaatgaaaaaaaaactcgaatttcataaagataaagttagcttgatatgcttaactaaatgatattcttaaataggatgatcgaatttattgaactttctttttatttctttaattcgcaaatccatttttctaatagaatctattccaatttctatattgaatttgatttcagatattttcaatttgatatggctcggacgaataatctaatacatagaaaagaataatatatatgaataatataataaagagaaaatgccaatctcttggcattttcattcgatcattctatacatttttgagatattttgtttttttttatttgttaataatttaaggattaatatttccctaaggagaagatagaatcatagcaaatgaaatttctaattttgattagaaaaaaaagaatgaatatcaagcgttatagtatgattttgaatactctaaaaaatgaaggtggggggaggtgggggagagaaaaacttttggatatattgattccgattgaattgcaaatagatcaacgatagaatcaattcaattctgaattgcaataagcggggtctctcaaatagagacgagctgctagactacgtcgaataatgaattcaatgattcaaaaaaaactaagagatggatgaaa
>Arufor_J19
ccttagctattgttcttgagaaatgcccgggtctggcccattcctcaaaagatgtttttacaggatccctatccacaacaattttaacttctggttccggcgaacgaataatcattaagtcctcctctttccggacaagacatacaaagagacccgccaactgtctttttagtgaatctttgaaagatagatattatgattagtccttttctttactatctaccatccttctatttttttttagttattcactggagcaattatatattgaagtcaatccgaggcaagtgttcggatctattatgacataaggattaggtgcctaacggacattggctatcctggaaaattctttctcgacgtaacaaaaaaatcttttttttatgttttaatttaagaagctagtgcatttttttgagagtatgagcccctatctacatctattttccttgagtgagcataatatagatttttttattcgattccaaattccaagataacttattagaattattaataagaccgtcctgatatattaggtaggaatatttggattgcccccccttttatttgctttattacttctgttctagagcctatccctgctgtttatccttatgaaatatgataaaaaatcgaaggtagaagaaagggatataatgaaattcttgatttgtttgatcttcctacctaaattatttgattaatggatcaacgaccaaaccacccattttatgaaaatggagagtggtcttattcaaattcaaagcgcttcgtaatcttcaaccagttctgtgcttcaatataatttcccggagtaagcgctatagcttgtttccaatactcagcagcttgatcaaaccaagcttccgcaatttccgaatcaccctgtagaatggcaaagaacaagtattcatccacattttcttactaaaaccccttttcttttatcttgaatctaattctacttattttttccaatattttttaaaaaatagatttctgcttttttggatccagtttcgcttattctcctcgatggattccatcttaaaacacgcattgctaacactagaaaacttcccttttctttctattctattgagatggcaaaggagaaaaagtggatttccagtcacaggctgcaaaattcagaacaaattggaaccattaactagaattttctttttttttgaattgcagtcgtgaacgactcttaaatcggtattctctcccctcattccttttaatggcataataaaattgaataaatgtttccctaatctgtaatatagggaaactccaggtccgaacagcattattatctatggatcccccttatgtacatatctctatggggaatcatgctttaatttttcattgcattaaatatcttaaataaaaaaaagagggaatttgctctgatatagattatggcttggccttcttggcccacccaagtgaaattacgataaaagaaaggatatgtgaataggtggataactggattggcaagtacttaaagtacttactttattttaggattttacaacgaaatcctttattttccagcaattctactactacgatacgaaacaaaaaagaaccttcaaattctttttgaaaattaaactaagcgtgctattctaaatcgaactaaagtcaaactttctagtgcttataaattattatgactt------tttcatagaaaggagataaaacgagaaatctttgctatccaatctaattagaatatcataaagtttaagtggcagaatttttttctaggactgttttatcaattcattttcattccatttctacccctgccaaattcgaacattcgtcaaaattatctcacaagcttgcaaatggagtcctgaactagccgcagcttgtgaagtatggaaagcaatcaaattcgagttcaagccggtagataccatcgattaagtggataaaactagatataaagaaggtctaaataaaaaagaagcaaaataaaaaaatcagttacgaaatgcagtaattcttctttattcttctaattgattccaattaaattcggctcaatctttttataaaaagattgagccgaatttaaatagatcttgatacgatcatgagacttgacaaatcgagattcttctattctatatatctagaatatagaaaggtataataaaataaacaaatacaaataaaaatagagtattatcatacgataatggaatcaaatacgcagtatttacagaaaagagtcttcgtttattgggaaagaatcaatatacttttaatgtcgaatcgggattcactaagacagaaataaagcattgggtcgaactcttctttggtgttaaggtagtagctgtgaatagccatcgactacccggaaagggta-gaagaatgggacctattctgggacatacaatgcattacagacgtatgatcattacccttcaaccgggtattctatcccacttttactttttattaaaaggtattctgaaagaggtatttctttcattttaacaatagctttcttttgaatccaattttcagttcgattaaaaggatagaaaggtcatgagaatgggaaaagataaatcaaatctttttaattagttccccttttttgcaactttcttattatccattccattcctttttttagatatggaatacttttctagttttatagaatatattctataaaaaatctttattttgcaaactcaaaaatacaatagtcaatattctttataatagatatacttaattatatcataagaatcttaagatatatttcgaatagatagaaatagtaaatttgaagttttcgtgatatgacagaggcaagaaataacgattccaaaaaatccttccttttttcatttcaaaagtgcataaaaattatattgccaattccatttgagttatattcttttttcttaatgttaataaaaaaaagaagaaaattcttgttttttctttctcaaattcgatataggctgagagacaatcagatatattttctcttcagcggacatttctgtataggacttgttagaataaaacaagcaggttatataaaaaaaattcttttttttatttatcaacaaagcaaaaaaggttcttatcaaacccaccataaaattggaaagaaagataaagtaagtagacctgaccccttgaatgatgcctctatccgctattctgatatataaattcgatgtggatgaaattgttgtataagcggattttttgtatttccttacacttagaccgggcaaggcaagaatttttcgctatttacgatttcatattcttgttactagacgttctagaggaataagaagaaatcgcaactcttttccgttacacataaaatggatttcgaaagtcaatttttcttttcaatatctttcttttttttcagaatcccttttttgttcttccacccatgcaatagaaagcgaatgagaaaagaggggttattttcccttaaaagataggcttttaaataggaatcatggaataatgcggaattcaaatgtttatttacaaatagaaatatatataggaaatctgtaaaatgtcagatcttaattattaatcttagttattaactagttcgaaatttgaagttctacttaaaatgaaaaaaaaactcgaatttcataaagataaagttagcttgatatgcttaactaaatgatattcttaaataggatgatcgaatttattgaactttctttttatttctttaattcgcaaatccatttttctaatagaatctattccaatttctatattgaatttgatttcagatattttcaatttgatatggctcggacgaataatctaatacatagaaaagaataatatatatgaataatataataaagagaaaatgccaatctcttggcattttcattcgatcattctatacatttttgagatattttgtttttttttatttgttaataatttaaggattaatatttcactaaggagaagatagaatcatagcaaatgaaatttctaattctgattagaaaaaaaagaatgaatatcaagcgttatagtatgattttgaatactctaaaaaatgaaggtggggggaggtgggggagagaaaaacttttggatatattgattccgattgaattgcaaatagatcaacgatagaatcaattcaattctgaattgcaataagcggggtctctcaaatagagacgagctgctagactacgtcgaataatgaattcaatgattcaaaaaaaactaagagatggatgaaa
>Arumac_J19
ccttagctattgttcttgagaaatgcccgggtctggcccattcctcaaaagatgtttttacaggatccctatccacaacaattttaacttctggttccggcgaacgaataatcattaagtcctcctctttccggacaagacatacaaagagacccgccaactgtctttttagtgaatctttgaaagatagatattatgattagtccttttctttactatctaccatccttctatttttttttagttattcactggagcaattatatattgaagtcaatccgaggcaagtgttcggatctattatgacataaggattaggtgcctaacggacattggttatcctggaaaattatttctcgacgtaacaaaaaaatcttttttttatgttttaatttaagaagctagtgcatttttttgagagtataagcccctatctacatctattttccttgagtgagcataatatagatttttttattcgattccaaattccaagataacttattagaattattaataagaccgtcctgatatattaggtaggaatatttggattgcccccccttttatttgctttattacttctgttctagagcctatccctgctgtttatccttatgaaatatgataaaaaatcgaaggtagaagaaagggatataatgaaattcttgatttgtttgatcttcctacctaaattatttgattaatggatcaacaaccaaaccacccattttatgaaaatggagagtggtcttattcaaattcaaagcgcttcgtaatcttcaaccagttctgtgcttcaatataatttcccggagtaagcgctatagcttgtttccaatactcagcagcttgatcaaaccaagcttccgcaatttccgaatcaccctgtagaatggcaaagaacaagtattcatccacattttcttactaaaaccccttttcttttatcttgaatctaattctacttattttttccaatattttttaaaaaatcgatttctgcttttttggatccagtttcgcttattctcctcgatggattccatcttaaaacacgcattgctaacactagaaaacttcccttttctttctattctattgagatggcaaaggagaaaaagtggatttccagtcacaggctgcaaaattcagaacaaattggaaccattaactagaattttctttttttttgaattgcagtcgtgaacgactcttaaatcggtattctctcccctcattccttttaatggcataataaaattgaataaatgtttccctaatctgtaatataggtaaactccaggtccgaacagcattattatctatggatcccccttatgtacatatctctatggggaatcgtgctttaatttttcattgcattaaatatcttgaataaaaaaaagagggaatttgctctgatatagattatggcttggccttcttggcccacccaagtgaaattacgataaaagaaaggatatgtgaataggtggataactagattggcaagtacttaaagtacttactttattttaggattttacaacgaaatcctttattttccagcaattctactactacgatacgaaacaaaaaagaaccttcaaattctttttgaaaattaaactaagcgtgctattctaaatcgaactaaagtcaaactttctagtgcttataaattattatgactt------tttcatagaaaggagataaaacgagaaatctttgctatccaatctaattagaatatcataaagtttaagtggcagaatttttttctaggactgttttatcaattcattttcattccatttctacccctgccaaattcgaacattcgtaaaaattatctcacaagcttccaaatggagtcctgaactagccgcagcttgtgaaatatggaaagcgatcaaattcgagttcaagccggtagataccatcgattaagtggataaaactagatataaagaaggtctaaataaaaaagaagcaaaataaaaaaatcagttacgaaatgcagtaattcttctttattcttctaattgattccaattaaattcggctcaatctttttataaaaagattgagccgaatttaaatagatcttgatacgatcatgagacttgacaaatcgagattcttctattctatatatctagaatatagaaaggtataataaaataaacaaatacaaataaaaatatagtattatcatacgataatggaatcaaatacgcagtatttacagaaaagagtcttcgtttattgagaaagaatcaatatacttctaatatcgaatcgggattcactaagacagaaataaagcattgggtcgaactcttctttggtgttaaggtagtagctgtgaatagccatcgactacccggaaagggta-gaagaatgggacctattctgggacatacaatgcattacagacgtatgatcattacccttcaaccgggtattctatcccacttttactttttattaaaaggtattctgaaagaggtatttctttcattttaacaatagctttcttttgaatccaatttgaagttcgattagaaggatagaaaggtcatgagaatgggaaaagataaatcaaatctttttaattagttccccttttttgcaactttcttattatccattccattcatttttttagatatggaatacttttctagttttatagaatatattctataaaaaatctttattttgcaaactcaaaaatacaatagtcaatattctttataatagatatacttaattatatcataagaatcttaagatatatttcgaatagatagaaatagtaaatttgaagttttcgtgatatgacagaggcaagaaataacgattccaaaaaatccttccttttttcatttcaaaagtgcataaaaattatattgccaattccattttagttatattcttttttcttaatgttaataaaaaaaagaagaaaattcttgttttttctttctcaaattcgatataggctgagagacaatcagatatattttctcttcagcggacatttctgtataggacttgttagaataaaacaagcaggttatataaaaaaaattcttttttttatttatcaacaaagcaaaaaaggttcttatcaaacccaccataaaattggaaagaaagataaagtaagtagacctgaccccttgaatgatgcctctatccgctattctgatatataaattcgatgtggatgaaattgttgtataagcggattttttgtatttccttacacttagaccgggcaaggcaagaatttttcgctatttacgatttcatattcttgttactagacgttctagaggaataagaagaaatcgcaactcttttccgttacacataaaatggatttcgaaagtcaatttttcttttcaatatctttcttttttttcagaatcccttttttgttcttccacccatgcaatagaaagcgaatgagaaaagaggggttattttcccttaaaagataggcttttaaataggaatcatggaataatgcggaattcaaatgtttatttacaaatagaaatatatataggaaatctgtaaaatgtcagatcttaattattaatcttagttattaactagttcgaaatttgaagttctacttaaaatgaaaaaaaaactcgaatttcataaagataaagttagcttgatatgcttaactaaatcatattcttaaataggatgatcgaatttattgaactttctttttatttctttaattcgcaaatccatttttctaatagaatctattccaatttctatattgaatttgatttcagatattttcaatttgatatggctcggacgaataatctaatacatagaaaagaataatatatatgaataatataataaagagaaaatgccaatctcttggcattttcattcgatcattatatacatttttgagatattttgtttttttttatttgttaataatttaaggattaatatttcactaaggagaagatagaatcatagcaaatgaaatttcgaattctgattagaaaaaaaagaatgaatatcaagcgttatagtatgattttgaatactctaaaaaatgaaggtggggggaggtgggggagagaaaaacttttggatatattgattccgattgaattgcaaatagatcaacgatagaatcaattcaattctgaattgcaataagcggggtctctcaaatagagacgagctgctagactacgtcgaataatgaattcaatgattcaaaaaaaactaagagatggatgaaa
>Arumic_H14A
ccttagctattgttcttgagaaatgcccgggtctggcccattcctcaaaagatgtttttacaggatccctatccacaacaattttaacttctggttccggcgaacgaataatcattaagtcctcctctttccggacaagacatacaaagagacccgccaactgtctttttagtgaatctttgaaagatagatattatgattagtccttttctttactatctaccatccttctatttttttttagttattcactggagcaattatatattgaagtcaatccgaggcaagtgttcggatctattatgacataaggattaggtgcctaacggacattggttatcctggaaaattatttctcgacgtaacaaaaaaatcttttttttatgttttaatttaagaagctagtgcatttttttgagagtataagcccctatctacatctattttccttgagtgagcataatatagatttttttattcgattccaaattccaagataacttattagaattattaataagaccgtcctgatatattaggtaggaatatttggattgcccccccttttatttgctttattacttctgttctagagcctatccctgctgtttatccttatgaaatatgataaaaaatcgaaggtagaagaaagggatataatgaaattcttgatttgtttgatcttcctacctaaattatttgattaatggatcaacaaccaaaccacccattttatgaaaatggagagtggtcttattcaaattcaaagcgcttcgtaatcttcaaccagttctgtgcttcaatataatttcccggagtaagcgctatagcttgtttccaatactcagcagcttgatcaaaccaagcttccgcaatttccgaatcaccctgtagaatggcaaagaacaagtattcatccacattttcttactaaaaccccttttcttttatcttgaatctaattctacttattttttccaatattttttaaaaaatcgatttctgcttttttggatccagtttcgcttattctcctcgatggattccatcttaaaacacgcattgctaacactagaaaacttcccttttctttctattctattgagatggcaaaggagaaaaagtggatttccagtcacaggctgcaaaattcagaacaaattggaaccattaactagaattttcttttttttttaattgcagtcgttcacgactcttaaatcggtattctctcccctcattccttttaatggcataataaaattgaataaatgtttccctaatctgtaatataggtaaactccaggtccgaacagcattattatctatggatcccccttatgtacatatctctatggggaatcgtgctttaatttttcattgcattaaatatcttgaataaaaaaaagagggaatttgctctgatatagattatggcttggccttcttggcccacccaagtgaaattacgataaaagaaaggatatgtgaataggtggataactagattggcaagtacttaaagtacttactttattttaggattttacaacgaaatcctttattttccagcaattctactactacgatacgaaacaaaaaagaaccttcaaattctttttgaaaattaaactaagcgtgctattctaaatcgaactaaagtcaaactttctagtgcttataaattattatgactt------tttcatagaaaggagataaaacgagaaatctttgctatccaatctaattagaatatcataaagtttaagtggcagaatttttttctaggactgttttatcaattcattttcattccatttctacccctgccaaattcgaacattcgtcaaaattatctcacaagcttccaaatggagtcctgaactagccgcagcttgtgaagtatggaaagcgatcaaattcgagttcaagccggtagataccatcgattaagtggataaaactagatataaagaaggtctaaataaaaaagaagcaaaataaaaaaataagttacgaaatgcagtaattcttctttattcttctaattgattccaattaaattcggctcaatctttttataaaaagattgagccgaatttaaatagatcttgatacgatcatgagacttgacaaatcgagattcttctattctatatatctagaatatagaaaggtataataaaataaacaaatacaaataaaaatatagtattatcatacgataatggaatcaaatacgcagtatttacagaaaagagtcttcgtttattgagaaagaatcaatatacttctaatatcgaatcgggattcactaagacagaaataaagcattgggtcgaactcttctttggtgttaaggtagtagctgtgaatagccatcgactacccggaaagggta-gaagaatgggacctattctgggacatacaatgcattacagacgtatgatcattacccttcaaccgggtattctatcccacttttactttttattaaaaggtattctgaaagaggtatttctttcattttaacaatagctttcttttgaatccaatttgaagttcgattagaaggatagaaaggtcatgagaatgggaaaagagaaatcaaatctttttaattagttccccttttttgcaactttcttattatccattccattcatttttttagatatggaatacttttctagttttatagaatatattctataaaaaatctttattttgcaaactcaaaaatacaatagtcaatattctttataatagatatacttaattatatcataagaatcttaagatatatttcgaatagatagaaatagtaaatttgaagttttcgtgatatgacagaggcaagaaataacgattccaaaaaatccttccttttttcatttcaaaagtgcataaaaattatattgccaattccattttagttatattcttttttcttaatgttaataaaaaaaagaagaaaattcttgttttttctttctcaaattcgatataggctgagagacaatcagatatattttctcttcagcggacatttctgtataggacttgttagaataaaacaagcaggttatataaaaaaaattcttttttttatttatcaacaaagcaaaaaaggttcttatcaaacccaccataaaattggaaagaaagataaagtaagtagacctgaccccttgaatgatgcctctatccgctattctgatatataaattcgatgtggatgaaattgttgtataagcggattttttgtatttccttacacttagaccgggcaaggcaagaatttttcgctatttacgatttcatattcttgttactagacgttctagaggaataagaagaaatcgcaactcttttccgttacacataaaatggatttcgaaagtcaatttttcttttcaatatctttcttttttttcagaatcccttttttgttcttccacccatgcaatagaaagcgaatgagaaaagaggggttattttcccttaaaagataggcttttaaataggaatcatggaataatgcggaattcaaatgtttatttacaaatagaaatatatataggaaatctgtaaaatgtcagatcttaattattaatcttagttattaactagttcgaaatttgaagttctacttaaaatgaaaaaaaaactcgaatttcataaagataaagttagcttgatatgcttaactaaatgatattcttaaataggatgatcgaatttattgaactttctttttatttctttaattcgcaaatccatttttctaatagaatctattccaatttctatattgaatttgatttcagatattttcaatttgatatggctcagacgaataatctaatacatagaaaagaataatatatatgaataatataataaagagaaaatgccaatctcttggcattttcattcgatcattatatacatttttgagatattttgtttttttttatttgttaataatttaaggattaatatttcactaaggagaagatagaatcatagcaaatgaaatttcgaattctgattagaaaaaaaagaatgaatatcaagcgttatagtatgattttgaatactctaaaaaatgaaggtggggggaggtgggggagagaaaaacttttggatatattgattccgattgaattgcaaatagatcaacgatagaatcaattcaattctgaattgcaataagcggggtctctcaaatagagacgagctgctagactacgtcgaataatgaattcaatgattcaaaaaaaactaagagatggatgaaa
>Arumic_H14B
ccttagctattgttcttgagaaatgcccgggtctggcccattcctcaaaagatgtttttacaggatccctatccacaacaattttaacttctggttccggcgaacgaataatcattaagtcctcctctttccggacaagacatacaaagagacccgccaactgtctttttagtgaatctttgaaagatagatattatgattagtccttttctttactatctaccatccttctatttttttttagttattcactggagcaattatatattgaagtcaatccgaggcaagtgttcggatctattatgacataaggattaggtgcctaacggacattggttatcctggaaaattatttctcgacgtaacaaaaaaatcttttttttatgttttaatttaagaagctagtgcatttttttgagagtataagcccctatctacatctattttccttgagtgagcataatatagatttttttattcgattccaaattccaagataacttattagaattattaataagaccgtcctgatatattaggtaggaatatttggattgcccccccttttatttgctttattacttctgttctagagcctatccctgctgtttatccttatgaaatatgataaaaaatcgaaggtagaagaaagggatataatgaaattcttgatttgtttgatcttcctacctaaattatttgattaatggatcaacaaccaaaccacccattttatgaaaatggagagtggtcttattcaaattcaaagcgcttcgtaatcttcaaccagttctgtgcttcaatataatttcccggagtaagcgctatagcttgtttccaatactcagcagcttgatcaaaccaagcttccgcaatttccgaatcaccctgtagaatggcaaagaacaagtattcatccacattttcttactaaaaccccttttcttttatcttgaatctaattctacttattttttccaatattttttaaaaaatcgatttctgcttttttggatccagtttcgcttattctcctcgatggattccatcttaaaacacgcattgctaacactagaaaacttcccttttctttctattctattgagatggcaaaggagaaaaagtggatttccagtcacaggctgcaaaattcagaacaaattggaaccattaactagaattttcttttttttttaattgcagtcgttcacgactcttaaatcggtattctctcccctcattccttttaatggcataataaaattgaataaatgtttccctaatctgtaatataggtaaactccaggtccgaacagcattattatctatggatcccccttatgtacatatctctatggggaatcgtgctttaatttttcattgcattaaatatcttgaataaaaaaaagagggaatttgctctgatatagattatggcttggccttcttggcccacccaagtgaaattacgataaaagaaaggatatgtgaataggtggataactagattggcaagtacttaaagtacttactttattttaggattttacaacgaaatcctttattttccagcaattctactactacgatacgaaacaaaaaagaaccttcaaattctttttgaaaattaaactaagcgtgctattctaaatcgaactaaagtcaaactttctagtgcttataaattattatgactt------tttcatagaaaggagataaaacgagaaatctttgctatccaatctaattagaatatcataaagtttaagtggcagaatttttttctaggactgttttatcaattcattttcattccatttctacccctgccaaattcgaacattcgtcaaaattatctcacaagcttccaaatggagtcctgaactagccgcagcttgtgaagtatggaaagcgatcaaattcgagttcaagccggtagataccatcgattaagtggataaaactagatataaagaaggtctaaataaaaaagaagcaaaataaaaaaataagttacgaaatgcagtaattcttctttattcttctaattgattccaattaaattcggctcaatctttttataaaaagattgagccgaatttaaatagatcttgatacgatcatgagacttgacaaatcgagattcttctattctatatatctagaatatagaaaggtataataaaataaacaaatacaaataaaaatatagtattatcatacgataatggaatcaaatacgcagtatttacagaaaagagtcttcgtttattgagaaagaatcaatatacttctaatatcgaatcgggattcactaagacagaaataaagcattgggtcgaactcttctttggtgttaaggtagtagctgtgaatagccatcgactacccggaaagggta-gaagaatgggacctattctgggacatacaatgcattacagacgtatgatcattacccttcaaccgggtattctatcccacttttactttttattaaaaggtattctgaaagaggtatttctttcattttaacaatagctttcttttgaatccaatttgaagttcgattagaaggatagaaaggtcatgagaatgggaaaagagaaatcaaatctttttaattagttccccttttttgcaactttcttattatccattccattcatttttttagatatggaatacttttctagttttatagaatatattctataaaaaatctttattttgcaaactcaaaaatacaatagtcaatattctttataatagatatacttaattatatcataagaatcttaagatatatttcgaatagatagaaatagtaaatttgaagttttcgtgatatgacagaggcaagaaataacgattccaaaaaatccttccttttttcatttcaaaagtgcataaaaattatattgccaattccattttagttatattcttttttcttaatgttaataaaaaaaagaagaaaattcttgttttttctttctcaaattcgatataggctgagagacaatcagatatattttctcttcagcggacatttctgtataggacttgttagaataaaacaagcaggttatataaaaaaaattcttttttttatttatcaacaaagcaaaaaaggttcttatcaaacccaccataaaattggaaagaaagataaagtaagtagacctgaccccttgaatgatgcctctatccgctattctgatatataaattcgatgtggatgaaattgttgtataagcggattttttgtatttccttacacttagaccgggcaaggcaagaatttttcgctatttacgatttcatattcttgttactagacgttctagaggaataagaagaaatcgcaactcttttccgttacacataaaatggatttcgaaagtcaatttttcttttcaatatctttcttttttttcagaatcccttttttgttcttccacccatgcaatagaaagcgaatgagaaaagaggggttattttcccttaaaagataggcttttaaataggaatcatggaataatgcggaattcaaatgtttatttacaaatagaaatatatataggaaatctgtaaaatgtcagatcttaattattaatcttagttattaactagttcgaaatttgaagttctacttaaaatgaaaaaaaaactcgaatttcataaagataaagttagcttgatatgcttaactaaatgatattcttaaataggatgatcgaatttattgaactttctttttatttctttaattcgcaaatccatttttctaatagaatctattccaatttctatattgaatttgatttcagatattttcaatttgatatggctcagacgaataatctaatacatagaaaagaataatatatatgaataatataataaagagaaaatgccaatctcttggcattttcattcgatcattatatacatttttgagatattttgtttttttttatttgttaataatttaaggattaatatttcactaaggagaagatagaatcatagcaaatgaaatttcgaattctgattagaaaaaaaagaatgaatatcaagcgttatagtatgattttgaatactctaaaaaatgaaggtggggggaggtgggggagagaaaaacttttggatatattgattccgattgaattgcaaatagatcaacgatagaatcaattcaattctgaattgcaataagcggggtctctcaaatagagacgagctgctagactacgtcgaataatgaattcaatgattcaaaaaaaactaagagatggatgaaa
>Arumic_J19
ccttagctattgttcttgagaaatgcccgggtctggcccattcctcaaaagatgtttttacaggatccctatccacaacaattttaacttctggttccggcgaacgaataatcattaagtcctcctctttccggacaagacatacaaagagacccgccaactgtctttttagtgaatctttgaaagatagatattatgattagtccttttctttactatctaccatccttctatttttttttagttattcactggagcaattatatattgaagtcaatccgaggcaagtgttcggatctattatgacataaggattaggtgcctaacggacattggttatcctggaaaattatttctcgacgtaacaaaaaaatcttttttttatgttttaatttaagaagctagtgcatttttttgagagtataagcccctatctacatctattttccttgagtgagcataatatagatttttttattcgattccaaattccaagataacttattagaattattaataagaccgtcctgatatattaggtaggaatatttggattgcccccccttttatttgctttattacttctgttctagagcctatccctgctgtttatccttatgaaatatgataaaaaatcgaaggtagaagaaagggatataatgaaattcttgatttgtttgatcttcctacctaaattatttgattaatggatcaacaaccaaaccacccattttatgaaaatggagagtggtcttattcaaattcaaagcgcttcgtaatcttcaaccagttctgtgcttcaatataatttcccggagtaagcgctatagcttgtttccaatactcagcagcttgatcaaaccaagcttccgcaatttccgaatcaccctgtagaatggcaaagaacaagtattcatccacattttcttactaaaaccccttttcttttatcttgaatctaattctacttattttttccaatattttttaaaaaatcgatttctgcttttttggatccagtttcgcttattctcctcgatggattccatcttaaaacacgcattgctaacactagaaaacttcccttttctttctattctattgagatggcaaaggagaaaaagtggatttccagtcacaggctgcaaaattcagaacaaattggaaccattaactagaattttcttttttttttaattgcagtcgttcacgactcttaaatcggtattctctcccctcattccttttaatggcataataaaattgaataaatgtttccctaatctgtaatataggtaaactccaggtccgaacagcattattatctatggatcccccttatgtacatatctctatggggaatcgtgctttaatttttcattgcattaaatatcttgaataaaaaaaagagggaatttgctctgatatagattatggcttggccttcttggcccacccaagtgaaattacgataaaagaaaggatatgtgaataggtggataactagattggcaagtacttaaagtacttactttattttaggattttacaacgaaatcctttattttccagcaattctactactacgatacgaaacaaaaaagaaccttcaaattctttttgaaaattaaactaagcgtgctattctaaatcgaactaaagtcaaactttctagtgcttataaattattatgactt------tttcatagaaaggagataaaacgagaaatctttgctatccaatctaattagaatatcataaagtttaagtggcagaatttttttctaggactgttttatcaattcattttcattccatttctacccctgccaaattcgaacattcgtcaaaattatctcacaagcttccaaatggagtcctgaactagccgcagcttgtgaagtatggaaagcgatcaaattcgagttcaagccggtagataccatcgattaagtggataaaactagatataaagaaggtctaaataaaaaagaagcaaaataaaaaaataagttacgaaatgcagtaattcttctttattcttctaattgattccaattaaattcggctcaatctttttataaaaagattgagccgaatttaaatagatcttgatacgatcatgagacttgacaaatcgagattcttctattctatatatctagaatatagaaaggtataataaaataaacaaatacaaataaaaatatagtattatcatacgataatggaatcaaatacgcagtatttacagaaaagagtcttcgtttattgagaaagaatcaatatacttctaatatcgaatcgggattcactaagacagaaataaagcattgggtcgaactcttctttggtgttaaggtagtagctgtgaatagccatcgactacccggaaagggta-gaagaatgggacctattctgggacatacaatgcattacagacgtatgatcattacccttcaaccgggtattctatcccacttttactttttattaaaaggtattctgaaagaggtatttctttcattttaacaatagctttcttttgaatccaatttgaagttcgattagaaggatagaaaggtcatgagaatgggaaaagagaaatcaaatctttttaattagttccccttttttgcaactttcttattatccattccattcatttttttagatatggaatacttttctagttttatagaatatattctataaaaaatctttattttgcaaactcaaaaatacaatagtcaatattctttataatagatatacttaattatatcataagaatcttaagatatatttcgaatagatagaaatagtaaatttgaagttttcgtgatatgacagaggcaagaaataacgattccaaaaaatccttccttttttcatttcaaaagtgcataaaaattatattgccaattccattttagttatattcttttttcttaatgttaataaaaaaaagaagaaaattcttgttttttctttctcaaattcgatataggctgagagacaatcagatatattttctcttcagcggacatttctgtataggacttgttagaataaaacaagcaggttatataaaaaaaattcttttttttatttatcaacaaagcaaaaaaggttcttatcaaacccaccataaaattggaaagaaagataaagtaagtagacctgaccccttgaatgatgcctctatccgctattctgatatataaattcgatgtggatgaaattgttgtataagcggattttttgtatttccttacacttagaccgggcaaggcaagaatttttcgctatttacgatttcatattcttgttactagacgttctagaggaataagaagaaatcgcaactcttttccgttacacataaaatggatttcgaaagtcaatttttcttttcaatatctttcttttttttcagaatcccttttttgttcttccacccatgcaatagaaagcgaatgagaaaagaggggttattttcccttaaaagataggcttttaaataggaatcatggaataatgcggaattcaaatgtttatttacaaatagaaatatatataggaaatctgtaaaatgtcagatcttaattattaatcttagttattaactagttcgaaatttgaagttctacttaaaatgaaaaaaaaactcgaatttcataaagataaagttagcttgatatgcttaactaaatgatattcttaaataggatgatcgaatttattgaactttctttttatttctttaattcgcaaatccatttttctaatagaatctattccaatttctatattgaatttgatttcagatattttcaatttgatatggctcagacgaataatctaatacatagaaaagaataatatatatgaataatataataaagagaaaatgccaatctcttggcattttcattcgatcattatatacatttttgagatattttgtttttttttatttgttaataatttaaggattaatatttcactaaggagaagatagaatcatagcaaatgaaatttcgaattctgattagaaaaaaaagaatgaatatcaagcgttatagtatgattttgaatactctaaaaaatgaaggtggggggaggtgggggagagaaaaacttttggatatattgattccgattgaattgcaaatagatcaacgatagaatcaattcaattctgaattgcaataagcggggtctctcaaatagagacgagctgctagactacgtcgaataatgaattcaatgattcaaaaaaaactaagagatggatgaaa
>Arupli_H14A_A1
ccttagctattgttcttgagaaatgcccgggtctggcccattcctcaaaagatgtttttacaggatccctatccacaacaattttaacttctggttccggcgaacgaataatcattaagtcctcctctttccggacaagacatacaaagagacccgccaactgtctttttagtgaatctttgaaagatagatattatgattagtccttttctttactatctaccatccttctatttttttttagttattcactggagcaattatatattgaagtcaatccgaggcaagtgttcggatctattatgacataaggattaggtgcctaacggacattggttatcctggaaaattctttctcgacgtaacaaaaaaatcttttttttatgttttaatttaagaagctagtgcatttttttgagagtataagcccctatctacatctattttccttgagtgagcataatatagatttttttattcgattccaaattccaagataacttattagaattattaataagaccgtcctgatatattaggtaggaatatttggattgcccccccttttatttgctttattacttctgttctagagcctatccctgctgtttatccttatgaaatatgataaaaaatcgaaggtagaagaaagggatataatgaaattcttgatttgtttgatcttcctacctaaattatttgattaatggatcaacaaccaaaccacccattttatgaaaatggagagtggtcttattcaaattcaaagcgcttcgtaatcttcaaccagttctgtgcttcaatataatttcccggagtaagcgctatagcttgtttccaatactcagcagcttgatcaaaccaagcttccgcaatttccgaatcaccctgtagaatggcaaagaacaagtattcatccacattttcttactaaaaccccttttcttttatcttgaatctaattctacttattttttccaatattttttaaaaaatcgatttctgcttttttggatccagtttcgcttattctcctcgatggattccatcttaaaacacgcattgctaacactagaaaacttcccttttctttctattctattgagatggcaaaggagaaaaagtggatttccagtcacaggctgcaaaattcagaacaaattggaaccattaactagaattttcttttttttttaattgcagtcgttcacgactcttaaatcggtattctctcccctcattccttttaatggcataataaaattgaataaatgtttccctaatctgtaatataggtaaactccaggtccgaacagcattattatctatggatcccccttatgtacatatctctatggggaatcgtgctttaatttttcattgcattaaatatcttgaataaaaaaaagagggaatttgctctgatatagattatggcttggccttcttggcccacccaagtgaaattacgataaaagaaaggatatgtgaataggtggataactagattggcaagtacttaaagtacttactttattttaggattttacaacgaaatcctttattttccagcaattctactactacgatacgaaacaaaaaagaaccttcaaattctttttgaaaattaaactaagcgtgctattctaaatcgaactaaagtcaaactttctagtgcttataaattattatgactt------tttcatagaaaggagataaaacgagaaatctttgctatccaatctaattagaatatcataaagtttaagtggcagaatttttttctaggactgttttatcaattcattttcattccatttctacccctgccaaattcgaacattcgtcaaaattatctcacaagcttccaaatggagtcctgaactagccgcagcttgtgaagtatggaaagcgatcaaattcgagttcaagccggtagataccatcgattaagtggataaaactagatataaagaaggtctaaataaaaaagaagcaaaataaaaaaatcagttacgaaatgcagtaattcttctttattcttctaattgattccaattaaattcggctcaatctttttataaaaagattgagccgaatttaaatagatcttgatacgatcatgagacttgacaaatcgagattcttctattctatatatctagaatatagaaaggtataataaaataaacaaatacaaataaaaatatagtattatcatacgataatggaatcaaatacgcagtatttacagaaaagagtcttcgtttattgagaaagaatcaatatacttctaatatcgaatcgggattcactaagacagaaataaagcattgggtcgaactcttctttggtgttaaggtagtagctgtgaatagccatcgactacccggaaagggta-gaagaatgggacctattctgggacatacaatgcattacagacgtatgatcattacccttcaaccgggtattctatcccacttttactttttattaaaaggtattctgaaagaggtatttctttcattttaacaatagctttcttttgaatccaatttgaagttcgattagaaggatagaaaggtcatgagaatgggaaaagagaaatcaaatctttttaattagttccccttttttgcaactttcttattatccattccattcatttttttagatatggaatacttttctagttttatagaatatattctataaaaaatctttattttgcaaactcaaaaatacaatagtcaatattctttataatagatatacttaattatatcataagaatcttaagatatatttcgaatagatagaaatagtaaatttgaagttttcgtgatatgacagaggcaagaaataacgattccaaaaaatccttccttttttcatttcaaaagtgcataaaaattatattgccaattccattttagttatattcttttttcttaatgttaataaaaaaaagaagaaaattcttgttttttctttctcaaattcgatataggctgagagacaatcagatatattttctcttcagcggacatttctgtataggacttgttagaataaaacaagcaggttatataaaaaaaattcttttttttatttatcaacaaagcaaaaaaggttcttatcaaacccaccataaaattggaaagaaagataaagtaagtagacctgaccccttgaatgatgcctctatccgctattctgatatataaattcgatgtggatgaaattgttgtataagcggattttttgtatttccttacacttagaccgggcaaggcaagaatttttcgctatttacgatttcatattcttgttactagacgttctagaggaataagaagaaatcgcaactcttttccgttacacataaaatggatttcgaaagtcaatttttcttttcaatatctttcttttttttcagaatcccttttttgttcttccacccatgcaatagaaagcgaatgagaaaagaggggttattttcccttaaaagataggcttttaaataggaatcatggaataatgcggaattcaaatgtttatttacaaatagaaatatatataggaaatctgtaaaatgtcagatcttaattattaatcttagttattaactagttcgaaatttgaagttctacttaaaatgaaaaaaaaactcgaatttcataaagataaagttagcttgatatgcttaactaaatgatattcttaaataggatgatcgaatttattgaactttctttttatttctttaattcgcaaatccatttttctaatagaatctattccaatttctatattgaatttgatttcagatattttcaatttgatatggctcagacgaataatctaatacatagaaaagaataatatatatgaataatataataaagagaaaatgccaatctcttggcattttcattcgatcattatatacatttttgagatattttgtttttttttatttgttaataatttaaggattaatatttcactaaggagaagatagaatcatagcaaatgaaatttcgaattctgattagaaaaaaaagaatgaatatcaagcgttatagtatgattttgaatactctaaaaaatgaaggtggggggaggtgggggagagaaaaacttttggatatattgattccgattgaattgcaaatagatcaacgatagaatcaattcaattctgaattgcaataagcggggtctctcaaatagagacgagctgctagactacgtcgaataatgaattcaatgattcaaaaaaaactaagagatggatgaaa
>Arupli_H14A_B1
ccttagctattgttcttgagaaatgcccgggtctggcccattcctcaaaagatgtttttacaggatccctatccacaacaattttaacttctggttccggcgaacgaataatcattaagtcctcctctttccggacaagacatacaaagagacccgccaactgtctttttagtgaatctttgaaagatagatattatgattagtccttttctttactatctaccatccttctatttttttttagttattcactggagcaattatatattgaagtcaatccgaggcaagtgttcggatctattatgacataaggattaggtgcctaacggacattggttatcctggaaaattatttctcgacgtaacaaaaaaatcttttttttatgttttaatttaagaagctagtgcatttttttgagagtataagcccctatctacatctattttccttgagtgagcataatatagatttttttattcgattccaaattccaagataacttattagaattattaataagaccgtcctgatatattaggtaggaatatttggattgcccccccttttatttgctttattacttctgttctagagcctatccctgctgtttatccttatgaaatatgataaaaaatcgaaggtagaagaaagggatataatgaaattcttgatttgtttgatcttcctacctaaattatttgattaatggatcaacaaccaaaccacccattttatgaaaatggagagtggtcttattcaaattcaaagcgcttcgtaatcttcaaccagttctgtgcttcaatataatttcccggagtaagcgctatagcttgtttccaatactcagcagcttgatcaaaccaagcttccgcaatttccgaatcaccctgtagaatggcaaagaacaagtattcatccacattttattactaaaaccccttttcttttatcttgaatctaattctacttattttttccaatattttttaaaaaatcgatttctgcttttttggatccagtttcgcttattctcctcgatggattccatcttaaaacacgcattgctaacactagaaaacttcccttttctttctattctattgagatggcaaaggagaaaaagtggatttccagtcacaggctgcaaaattcagaacaaattggaaccattaactagaattttcttttttttttaattgcagtcgttcacgactcttaaatcggtattctctcccctcattccttttaatggcataataaaattgaataaatgtttccctaatctgtaatataggtaaactccaggtccgaacagcattattatctatggatcccccttatgtacatatctctatggggaatcgtgctttaatttttcattgcattaaatatcttgaataaaaaaaagagggaatttgctctgatatagattatggcttggccttcttggcccacccaagtgaaattacgataaaagaaaggatatgtgaataggtggataactagattggcaagtacttaaagtacttactttattttaggattttacaacgaaatcctttattttccagcaattctactactacgatacgaaacaaaaaagaaccttcaaattctttttgaaaattaaactaagcgtgctattctaaatcgaactaaagtcaaactttctagtgcttataaattattatgactt------tttcatagaaaggagataaaacgagaaatctttgctatccaatctaattagaatatcataaagtttaagtggcagaatttttttctaggactgttttatcaattcattttcattccatttctacccctgccaaattcgaacattcgtcaaaattctctcacaagcttccaaatggagtcctgaactagccgcagcttgtgaagtatggaaagcgatcaaattcgagttcaagccggtagataccatcgattaagtggataaaactagatataaagaaggtctaaataaaaaagaagcaaaataaaaaaatcagttacgaaatgcagtaattcttctttattcttctaattgattccaattaaattcggctcaatctttttataaaaagattgagccgaatttaaatagatcttgatacgatcatgagacttgacaaatcgagattcttctattctatatatctagaatatagaaaggtataataaaataaacaaatacaaataaaaatatagtattatcatacgataatggaatcaaatacgcagtatttacagaaaagagtcttcgtttattgagaaagaatcaatatacttctaatatcgaatcgggattcactaagacagaaataaagcattgggtcgaactcttctttggtgttaaggtagtagctgtgaatagccatcgactacccggaaagggta-gaagaatgggacctattctgggacatacaatgcattacagacgtatgatcattacccttcaaccgggtattctatcccacttttactttttattaaaaggtattctgaaagaggtatttctttcattttaacaatagctttcttttgaatccaatttgaagttcgattagaaggatagaaaggtcatgagaatgggaaaagagaaatcaaatctttttaattagttccccttttttgcaactttcttattatccattccattcatttttttagatatggaatacttttctagttttatagaatatattctataaaaaatctttattttgcaaactcaaaaatacaatagtcaatattctttataatagatatacttaattatatcataagaatcttaagatatatttcgaatagatagaaatagtaaatttgaagttttcgtgatatgacagaggcaagaaataacgattccaaaaaatccttccttttttcatttcaaaagtgcataaaaattatattgccaattccattttagttatattcttttttcttaatgttaataaaaaaaagaagaaaattcttgttttttctttctcaaattcgatataggctgagagacaatcagatatattttctcttcagcggacatttctgtataggacttgttagaataaaacaagcaggttatataaaaaaaattcttttttttatttatcaacaaagcaaaaaaggttcttatcaaacccaccataaaattggaaagaaagataaagtaagtagacctgaccccttgaatgatgcctctatccgctattctgatatataaattcgatgtggatgaaattgttgtataagcggattttttgtatttccttacacttagaccgggcaaggcaagaatttttcgctatttacgatttcatattcttgttactagacgttctagaggaataagaagaaatcgcaactcttttccgttacacataaaatggatttcgaaagtcaatttttcttttcaatatctttcttttttttcagaatcccttttttgttcttccacccatgcaatagaaagcgaatgagaaaagaggggttattttcccttaaaagataggcttttaaataggaatcatggaataatgcggaattcaaatgtttatttacaaatagaaatatatataggaaatctgtaaaatgtcagatcttaattattaatcttagttattaactagttcgaaatttgaagttctacttaaaatgaaaaaaaaactcgaatttcataaagataaagttagcttgatatgcttaactaaatgatattcttaaataggatgatcgaatttattgaactttctttttatttctttaattcgcaaatccatttttctaatagaatctattccaatttctatattgaatttgatttcagatattttcaatttgatatggctcagacgaataatctaatacatagaaaagaataatatatatgaataatataataaagagaaaatgccaatctcttggcattttcattcgatcattatatacatttttgagatattttgtttttttttatttgttaataatttaaggattaatatttcactaaggagaagatagaatcatagcaaatgaaatttcgaattctgattagaaaaaaaagaatgaatatcaagcgttatagtatgattttgaatactctaaaaaatgaaggtggggggaggtgggggagagaaaaacttttggatatattgattccgattgaattgcaaatagatcaacgatagaatcaattcaattctgaattgcaataagcggggtctctcaaatagagacgagctgctagactacgtcgaataatgaattcaatgattcaaaaaaaactaagagatggatgaaa
>Arupli_H14A_B2
ccttagctattgttcttgagaaatgcccgggtctggcccattcctcaaaagatgtttttacaggatccctatccacaacaattttaacttctggttccggcgaacgaataatcattaagtcctcctctttccggacaagacatacaaagagacccgccaactgtctttttagtgaatctttgaaagatagatattatgattagtccttttctttactatctaccatccttctatttttttttagttattcactggagcaattatatattgaagtcaatccgaggcaagtgttcggatctattatgacataaggattaggtgcctaacggacattggttatcctggaaaattatttctcgacgtaacaaaaaaatcttttttttatgttttaatttaagaagctagtgcatttttttgagagtataagcccctatctacatctattttccttgagtgagcataatatagatttttttattcgattccaaattccaagataacttattagaattattaataagaccgtcctgatatattaggtaggaatatttggattgcccccccttttatttgctttattacttctgttctagagcctatccctgctgtttatccttatgaaatatgataaaaaatcgaaggtagaagaaagggatataatgaaattcttgatttgtttgatcttcctacctaaattatttgattaatggatcaacaaccaaaccacccattttatgaaaatggagagtggtcttattcaaattcaaagcgcttcgtaatcttcaaccagttctgtgcttcaatataatttcccggagtaagcgctatagcttgtttccaatactcagcagcttgatcaaaccaagcttccgcaatttccgaatcaccctgtagaatggcaaagaacaagtattcatccacattttattactaaaaccccttttcttttatcttgaatctaattctacttattttttccaatattttttaaaaaatcgatttctgcttttttggatccagtttcgcttattctcctcgatggattccatcttaaaacacgcattgctaacactagaaaacttcccttttctttctattctattgagatggcaaaggagaaaaagtggatttccagtcacaggctgcaaaattcagaacaaattggaaccattaactagaattttcttttttttttaattgcagtcgttcacgactcttaaatcggtattctctcccctcattccttttaatggcataataaaattgaataaatgtttccctaatctgtaatataggtaaactccaggtccgaacagcattattatctatggatcccccttatgtacatatctctatggggaatcgtgctttaatttttcattgcattaaatatcttgaataaaaaaaagagggaatttgctctgatatagattatggcttggccttcttggcccacccaagtgaaattacgataaaagaaaggatatgtgaataggtggataactagattggcaagtacttaaagtacttactttattttaggattttacaacgaaatcctttattttccagcaattctactactacgatacgaaacaaaaaagaaccttcaaattctttttgaaaattaaactaagcgtgctattctaaatcgaactaaagtcaaactttctagtgcttataaattattatgactt------tttcatagaaaggagataaaacgagaaatctttgctatccaatctaattagaatatcataaagtttaagtggcagaatttttttctaggactgttttatcaattcattttcattccatttctacccctgccaaattcgaacattcgtcaaaattctctcacaagcttccaaatggagtcctgaactagccgcagcttgtgaagtatggaaagcgatcaaattcgagttcaagccggtagataccatcgattaagtggataaaactagatataaagaaggtctaaataaaaaagaagcaaaataaaaaaatcagttacgaaatgcagtaattcttctttattcttctaattgattccaattaaattcggctcaatctttttataaaaagattgagccgaatttaaatagatcttgatacgatcatgagacttgacaaatcgagattcttctattctatatatctagaatatagaaaggtataataaaataaacaaatacaaataaaaatatagtattatcatacgataatggaatcaaatacgcagtatttacagaaaagagtcttcgtttattgagaaagaatcaatatacttctaatatcgaatcgggattcactaagacagaaataaagcattgggtcgaactcttctttggtgttaaggtagtagctgtgaatagccatcgactacccggaaagggta-gaagaatgggacctattctgggacatacaatgcattacagacgtatgatcattacccttcaaccgggtattctatcccacttttactttttattaaaaggtattctgaaagaggtatttctttcattttaacaatagctttcttttgaatccaatttgaagttcgattagaaggatagaaaggtcatgagaatgggaaaagagaaatcaaatctttttaattagttccccttttttgcaactttcttattatccattccattcatttttttagatatggaatacttttctagttttatagaatatattctataaaaaatctttattttgcaaactcaaaaatacaatagtcaatattctttataatagatatacttaattatatcataagaatcttaagatatatttcgaatagatagaaatagtaaatttgaagttttcgtgatatgacagaggcaagaaataacgattccaaaaaatccttccttttttcatttcaaaagtgcataaaaattatattgccaattccattttagttatattcttttttcttaatgttaataaaaaaaagaagaaaattcttgttttttctttctcaaattcgatataggctgagagacaatcagatatattttctcttcagcggacatttctgtataggacttgttagaataaaacaagcaggttatataaaaaaaattcttttttttatttatcaacaaagcaaaaaaggttcttatcaaacccaccataaaattggaaagaaagataaagtaagtagacctgaccccttgaatgatgcctctatccgctattctgatatataaattcgatgtggatgaaattgttgtataagcggattttttgtatttccttacacttagaccgggcaaggcaagaatttttcgctatttacgatttcatattcttgttactagacgttctagaggaataagaagaaatcgcaactcttttccgttacacataaaatggatttcgaaagtcaatttttcttttcaatatctttcttttttttcagaatcccttttttgttcttccacccatgcaatagaaagcgaatgagaaaagaggggttattttcccttaaaagataggcttttaaataggaatcatggaataatgcggaattcaaatgtttatttacaaatagaaatatatataggaaatctgtaaaatgtcagatcttaattattaatcttagttattaactagttcgaaatttgaagttctacttaaaatgaaaaaaaaactcgaatttcataaagataaagttagcttgatatgcttaactaaatgatattcttaaataggatgatcgaatttattgaactttctttttatttctttaattcgcaaatccatttttctaatagaatctattccaatttctatattgaatttgatttcagatattttcaatttgatatggctcacacgaataatctaatacatagaaaagaataatatatatgaataatataataaagagaaaatgccaatctcttggcattttcattcgatcattatatacatttttgagatattttgtttttttttatttgttaataatttaaggattaatatttcactaaggagaagatagaatcatagcaaatgaaatttcgaattctgattagaaaaaaaagaatgaatatcaagcgttatagtatgattttgaatactctaaaaaatgaaggtggggggaggtgggggagagaaaaacttttggatatattgattccgattgaattgcaaatagatcaacgatagaatcaattcaattctgaattgcaataagcggggtctctcaaatagagacgagctgctagactacgtcgaataatgaattcaatgattcaaaaaaaactaagagatggatgaaa
>Arupli_H14A_B6
--------------------------------------------------------------------------------------------------------------------------------------------------------------------------------------------------------------------------------------------------------------------------------------------------------------------------------------------------------------------------------------------------------------------------------------------------------------------------------------------------------------------------------------------------------------------------------------------------------------------------------------------------------------------------------------------------------------------------------------------------------------------------------------------------------------------------------------------------------------------------------------------------------------------------------------------------------------------------------------------------------------------------------------------------------------------------------------------------------------------------------------------------------------------------------------------------------------------------------------------------------------------------------------------------------------------------------------------------------------------------------------------------------------------------------------------------------------------------------------------------------------------------------------------------------------------------------------------------------------------------------------------------------------------------------------------------------------------------------------------------------------------------------------------------------------------------------------------------------------------------------------------------------------------------------------acaagcttccaaatggagtcctgaactagccgcagcttgtgaagtatggaaagcgatcaaattcgagttcaagccggtagataccatcgattaagtggataaaactagatataaagaaggtctaaataaaaaagaagcaaaataaaaaaatcagttacgaaatgcagtaattcttctttattcttctaattgattccaattaaattcggctcaatctttttataaaaagattgagccgaatttaaatagatcttgatacgatcatgagacttgacaaatcgagattcttctattctatatatctagaatatagaaaggtataataaaataaacaaatacaaataaaaatatagtattatcatacgataatggaatcaaatacgcagtatttacagaaaagagtcttcgtttattgagaaagaatcaatatacttctaatatcgaatcgggattcactaagacagaaataaagcattgggtcgaactcttctttggtgttaaggtagtagctgtgaatagccatcgactacccggaaagggta-gaagaatgggacctattctgggacatacaatgcattacagacgtatgatcattacccttcaaccgggtattctatcccacttttactttttattaaaaggtattctgaaagaggtatttctttcattttaacaatagctttcttttgaatccaatttgaagttcgattagaaggatagaaaggtcatgagaatgggaaaagagaaatcaaatcttttgaattagttccccttttttgcaactttcttattatccattccattcatttttttagatatggaatacttttctagttttatagaatatattctataaaaaatctttattttgcaaactcaaaaatacaatagtcaatattctttataatagatatacttaattatatcataagaatcttaagatatatttcgaatagatagaaatagtaaatttgaagttttcgtgatatgacagaggcaagaaataacgattccaaaaaatccttccttttttcatttcaaaagtgcataaaaattatattgccaattccattttagttatattcttttttcttaatgttaataaaaaaaagaagaaaattcttgttttttctttctcaaattcgatataggctgagagacaatcagatatattttctcttcagcggacatttctgtataggacttgttagaataaaacaagcaggttatataaaaaaaattcttttttttatttatcaacaaagcaaaaaaggttcttatcaaacccaccataaaattggaaagaaagataaagtaagtagacctgaccccttgaatgatgcctctatccgctattctgatatataaattcgatgtggatgaaattgttgtataagcggattttttgtatttccttacacttagaccgggcaaggcaagaatttttcgctatttacgatttcatattcttgttactagacgttctagaggaataagaagaaatcgcaactcttttccgttacacataaaatggatttcgaaagtcaatttttcttttcaatatctttcttttttttcagaatcccttttttgttcttccacccatgcaatagaaagcgaatgagaaaagaggggttattttcccttaaaagataggcttttaaataggaatcatggaataatgcggaattcaaatgtttatttacaaatagaaatatatataggaaatctgtaaaatgtcagatcttaattattaatcttagttattaactagttcgaaatttgaagttctacttaaaatgaaaaaaaaactcgaatttcataaagataaagttagcttgatatgcttaactaaatgatattcttaaataggatgatcgaatttattgaactttctttttatttctttaattcgcaaatccatttttctaatagaatctattccaatttctatattgaatttgatttcagatattttcaatttgatatggctcagacgaataatctaatacatagaaaagaataatatatatgaataatataataaagagaaaatgccaatctcttggcattttcattcgatcattatatacatttttgagatattttgtttttttttatttgttaataatttaaggattaatatttcactaaggagaagatagaatcatagcaaatgaaatttcgaattctgattagaaaaaaaagaatgaatatcaagcgttatagtatgattttgaatactctaaaaaatgaaggtggggggaggtgggggagagaaaaacttttggatatattgattccgattgaattgcaaatagatcaacgatagaatcaattcaattctgaattgcaataagcggggtctctcaaatagagacgagctgctagactacgtcgaataatgaattcaatgattcaaaaaaaactaagagatggatgaaa
>Arupli_H14B
ccttagctattgttcttgagaaatgcccgggtctggcccattcctcaaaagatgtttttacaggatccctatccacaacaattttaacttctggttccggcgaacgaataatcattaagtcctcctctttccggacaagacatacaaagagacccgccaactgtctttttagtgaatctttgaaagatagatattatgattagtccttttctttactatctaccatccttctatttttttttagttattcactggagcaattatatattgaagtcaatccgaggcaagtgttcggatctattatgacataaggattaggtgcctaacggacattggttatcctggaaaattatttctcgacgtaacaaaaaaatcttttttttatgttttaatttaagaagctagtgcatttttttgagagtataagcccctatctacatctattttccttgagtgagcataatatagatttttttattcgattccaaattccaagataacttattagaattattaataagaccgtcctgatatattaggtaggaatatttggattgcccccccttttatttgctttattacttctgttctagagcctatccctgctgtttatccttatgaaatatgataaaaaatcgaaggtagaagaaagggatataatgaaattcttgatttgtttgatcttcctacctaaattatttgattaatggatcaacaaccaaaccacccattttatgaaaatggagagtggtcttattcaaattcaaagcgcttcgtaatcttcaaccagttctgtgcttcaatataatttcccggagtaagcgctatagcttgtttccaatactcagcagcttgatcaaaccaagcttccgcaatttccgaatcaccctgtagaatggcaaagaacaagtattcatccacattttattactaaaaccccttttcttttatcttgaatctaattctacttattttttccaatattttttaaaaaatcgatttctgcttttttggatccagtttcgcttattctcctcgatggattccatcttaaaacacgcattgctaacactagaaaacttcccttttctttctattctattgagatggcaaaggagaaaaagtggatttccagtcacaggctgcaaaattcagaacaaattggaaccattaactagaattttcttttttttttaattgcagtcgttcacgactcttaaatcggtattctctcccctcattccttttaatggcataataaaattgaataaatgtttccctaatctgtaatataggtaaactccaggtccgaacagcattattatctatggatcccccttatgtacatatctctatggggaatcgtgctttaatttttcattgcattaaatatcttgaataaaaaaaagagggaatttgctctgatatagattatggcttggccttcttggcccacccaagtgaaattacgataaaagaaaggatatgtgaataggtggataactagattggcaagtacttaaagtacttactttattttaggattttacaacgaaatcctttattttccagcaattctactactacgatacgaaacaaaaaagaaccttcaaattctttttgaaaattaaactaagcgtgctattctaaatcgaactaaagtcaaactttctagtgcttataaattattatgactt------tttcatagaaaggagataaaacgagaaatctttgctatccaatctaattagaatatcataaagtttaagtggcagaatttttttctaggactgttttatcaattcattttcattccatttctacccctgccaaattcgaacattcgtcaaaattctctcacaagcttccaaatggagtcctgaactagccgcagcttgtgaagtatggaaagcgatcaaattcgagttcaagccggtagataccatcgattaagtggataaaactagatataaagaaggtctaaataaaaaagaagcaaaataaaaaaatcagttacgaaatgcagtaattcttctttattcttctaattgattccaattaaattcggctcaatctttttataaaaagattgagccgaatttaaatagatcttgatacgatcatgagacttgacaaatcgagattcttctattctatatatctagaatatagaaaggtataataaaataaacaaatacaaataaaaatatagtattatcatacgataatggaatcaaatacgcagtatttacagaaaagagtcttcgtttattgagaaagaatcaatatacttctaatatcgaatcgggattcactaagacagaaataaagcattgggtcgaactcttctttggtgttaaggtagtagctgtgaatagccatcgactacccggaaagggta-gaagaatgggacctattctgggacatacaatgcattacagacgtatgatcattacccttcaaccgggtattctatcccacttttactttttattaaaaggtattctgaaagaggtatttctttcattttaacaatagctttcttttgaatccaatttgaagttcgattagaaggatagaaaggtcatgagaatgggaaaagagaaatcaaatctttttaattagttccccttttttgcaactttcttattatccattccattcatttttttagatatggaatacttttctagttttatagaatatattctataaaaaatctttattttgcaaactcaaaaatacaatagtcaatattctttataatagatatacttaattatatcataagaatcttaagatatatttcgaatagatagaaatagtaaatttgaagttttcgtgatatgacagaggcaagaaataacgattccaaaaaatccttccttttttcatttcaaaagtgcataaaaattatattgccaattccattttagttatattcttttttcttaatgttaataaaaaaaagaagaaaattcttgttttttctttctcaaattcgatataggctgagagacaatcagatatattttctcttcagcggacatttctgtataggacttgttagaataaaacaagcaggttatataaaaaaaattcttttttttatttatcaacaaagcaaaaaaggttcttatcaaacccaccataaaattggaaagaaagataaagtaagtagacctgaccccttgaatgatgcctctatccgctattctgatatataaattcgatgtggatgaaattgttgtataagcggattttttgtatttccttacacttagaccgggcaaggcaagaatttttcgctatttacgatttcatattcttgttactagacgttctagaggaataagaagaaatcgcaactcttttccgttacacataaaatggatttcgaaagtcaatttttcttttcaatatctttcttttttttcagaatcccttttttgttcttccacccatgcaatagaaagcgaatgagaaaagaggggttattttcccttaaaagataggcttttaaataggaatcatggaataatgcggaattcaaatgtttatttacaaatagaaatatatataggaaatctgtaaaatgtcagatcttaattattaatcttagttattaactagttcgaaatttgaagttctacttaaaatgaaaaaaaaactcgaatttcataaagataaagttagcttgatatgcttaactaaatgatattcttaaataggatgatcgaatttattgaactttctttttatttctttaattcgcaaatccatttttctaatagaatctattccaatttctatattgaatttgatttcagatattttcaatttgatatggctcagacgaataatctaatacatagaaaagaataatatatatgaataatataataaagagaaaatgccaatctcttggcattttcattcgatcattatatacatttttgagatattttgtttttttttatttgttaataatttaaggattaatatttcactaaggagaagatagaatcatagcaaatgaaatttcgaattctgattagaaaaaaaagaatgaatatcaagcgttatagtatgattttgaatactctaaaaaatgaaggtggggggaggtgggggagagaaaaacttttggatatattgattccgattgaattgcaaatagatcaacgatagaatcaattcaattctgaattgcaataagcggggtctctcaaatagagacgagctgctagactacgtcgaataatgaattcaatgattcaaaaaaaactaagagatggatgaaa
>Arupli_J19B
ccttagctattgttcttgagaaatgcccgggtctggcccattcctcaaaagatgtttttacaggatccctatccacaacaattttaacttctggttccggcgaacgaataatcattaagtcctcctctttccggacaagacatacaaagagacccgccaactgtctttttagtgaatctttgaaagatagatattatgattagtccttttctttactatctaccatccttctatttttttttagttattcactggagcaattatatattgaagtcaatccgaggcaagtgttcggatctattatgacataaggattaggtgcctaacggacattggttatcctggaaaattctttctcgacgtaacaaaaaaatcttttttttatgttttaatttaagaagctagtgcatttttttgagagtataagcccctatctacatctattttccttgagtgagcataatatagatttttttattcgattccaaattccaagataacttattagaattattaataagaccgtcctgatatattaggtaggaatatttggattgcccccccttttatttgctttattacttctgttctagagcctatccctgctgtttatccttatgaaatatgataaaaaatcgaaggtagaagaaagggatataatgaaattcttgatttgtttgatcttcctacctaaattatttgattaatggatcaacaaccaaaccacccattttatgaaaatggagagtggtcttattcaaattcaaagcgcttcgtaatcttcaaccagttctgtgcttcaatataatttcccggagtaagcgctatagcttgtttccaatactcagcagcttgatcaaaccaagcttccgcaatttccgaatcaccctgtagaatggcaaagaacaagtattcatccacattttcttactaaaaccccttttcttttatcttgaatctaattctacttattttttccaatattttttaaaaaatcgatttctgcttttttggatccagtttcgcttattctcctcgatggattccatcttaaaacacgcattgctaacactagaaaacttcccttttctttctattctattgagatggcaaaggagaaaaagtggatttccagtcacaggctgcaaaattcagaacaaattggaaccattaactagaattttcttttttttttaattgcagtcgttcacgactcttaaatcggtattctctcccctcattccttttaatggcataataaaattgaataaatgtttccctaatctgtaatataggtaaactccaggtccgaacagcattattatctatggatcccccttatgtacatatctctatggggaatcgtgctttaatttttcattgcattaaatatcttgaataaaaaaaagagggaatttgctctgatatagattatggcttggccttcttggcccacccaagtgaaattacgataaaagaaaggatatgtgaataggtggataactagattggcaagtacttaaagtacttactttattttaggattttacaacgaaatcctttattttccagcaattctactactacgatacgaaacaaaaaagaaccttcaaattctttttgaaaattaaactaagcgtgctattctaaatcgaactaaagtcaaactttctagtgcttataaattattatgactt------tttcatagaaaggagataaaacgagaaatctttgctatccaatctaattagaatatcataaagtttaagtggcagaatttttttctaggactgttttatcaattcattttcattccatttctacccctgccaaattcgaacattcgtcaaaattatctcacaagcttccaaatggagtcctgaactagccgcagcttgtgaagtatggaaagcgatcaaattcgagttcaagccggtagataccatcgattaagtggataaaactagatataaagaaggtctaaataaaaaagaagcaaaataaaaaaatcagttacgaaatgcagtaattcttctttattcttctaattgattccaattaaattcggctcaatctttttataaaaagattgagccgaatttaaatagatcttgatacgatcatgagacttgacaaatcgagattcttctattctatatatctagaatatagaaaggtataataaaataaacaaatacaaataaaaatatagtattatcatacgataatggaatcaaatacgcagtatttacagaaaagagtcttcgtttattgagaaagaatcaatatacttctaatatcgaatcgggattcactaagacagaaataaagcattgggtcgaactcttctttggtgttaaggtagtagctgtgaatagccatcgactacccggaaagggta-gaagaatgggacctattctgggacatacaatgcattacagacgtatgatcattacccttcaaccgggtattctatcccacttttactttttattaaaaggtattctgaaagaggtatttctttcattttaacaatagctttcttttgaatccaatttgaagttcgattagaaggatagaaaggtcatgagaatgggaaaagagaaatcaaatctttttaattagttccccttttttgcaactttcttattatccattccattcatttttttagatatggaatacttttctagttttatagaatatattctataaaaaatctttattttgcaaactcaaaaatacaatagtcaatattctttataatagatatacttaattatatcataagaatcttaagatatatttcgaatagatagaaatagtaaatttgaagttttcgtgatatgacagaggcaagaaataacgattccaaaaaatccttccttttttcatttcaaaagtgcataaaaattatattgccaattccattttagttatattcttttttcttaatgttaataaaaaaaagaagaaaattcttgttttttctttctcaaattcgatataggctgagagacaatcagatatattttctcttcagcggacatttctgtataggacttgttagaataaaacaagcaggttatataaaaaaaattcttttttttatttatcaacaaagcaaaaaaggttcttatcaaacccaccataaaattggaaagaaagataaagtaagtagacctgaccccttgaatgatgcctctatccgctattctgatatataaattcgatgtggatgaaattgttgtataagcggattttttgtatttccttacacttagaccgggcaaggcaagaatttttcgctatttacgatttcatattcttgttactagacgttctagaggaataagaagaaatcgcaactcttttccgttacacataaaatggatttcgaaagtcaatttttcttttcaatatctttcttttttttcagaatcccttttttgttcttccacccatgcaatagaaagcgaatgagaaaagaggggttattttcccttaaaagataggcttttaaataggaatcatggaataatgcggaattcaaatgtttatttacaaatagaaatatatataggaaatctgtaaaatgtcagatcttaattattaatcttagttattaactagttcgaaatttgaagttctacttaaaatgaaaaaaaaactcgaatttcataaagataaagttagcttgatatgcttaactaaatgatattcttaaataggatgatcgaatttattgaactttctttttatttctttaattcgcaaatccatttttctaatagaatctattccaatttctatattgaatttgatttcagatattttcaatttgatatggctcagacgaataatctaatacatagaaaagaataatatatatgaataatataataaagagaaaatgccaatctcttggcattttcattcgatcattatatacatttttgagatattttgtttttttttatttgttaataatttaaggattaatatttcactaaggagaagatagaatcatagcaaatgaaatttcgaattctgattagaaaaaaaagaatgaatatcaagcgttatagtatgattttgaatactctaaaaaatgaaggtggggggaggtgggggagagaaaaacttttggatatattgattccgattgaattgcaaatagatcaacgatagaatcaattcaattctgaattgcaataagcggggtctctcaaatagagacgagctgctagactacgtcgaataatgaattcaatgattcaaaaaaaactaagagatggatgaaa
>Arupli_J19R
ccttagctattgttcttgagaaatgcccgggtctggcccattcctcaaaagatgtttttacaggatccctatccacaacaattttaacttctggttccggcgaacgaataatcattaagtcctcctctttccggacaagacatacaaagagacccgccaactgtctttttagtgaatctttgaaagatagatattatgattagtccttttctttactatctaccatccttctatttttttttagttattcactggagcaattatatattgaagtcaatccgaggcaagtgttcggatctattatgacataaggattaggtgcctaacggacattggttatcctggaaaattctttctcgacgtaacaaaaaaatcttttttttatgttttaatttaagaagctagtgcatttttttgagagtataagcccctatctacatctattttccttgagtgagcataatatagatttttttattcgattccaaattccaagataacttattagaattattaataagaccgtcctgatatattaggtaggaatatttggattgcccccccttttatttgctttattacttctgttctagagcctatccctgctgtttatccttatgaaatatgataaaaaatcgaaggtagaagaaagggatataatgaaattcttgatttgtttgatcttcctacctaaattatttgattaatggatcaacaaccaaaccacccattttatgaaaatggagagtggtcttattcaaattcaaagcgcttcgtaatcttcaaccagttctgtgcttcaatataatttcccggagtaagcgctatagcttgtttccaatactcagcagcttgatcaaaccaagcttccgcaatttccgaatcaccctgtagaatggcaaagaacaagtattcatccacattttcttactaaaaccccttttcttttatcttgaatctaattctacttattttttccaatattttttaaaaaatcgatttctgcttttttggatccagtttcgcttattctcctcgatggattccatcttaaaacacgcattgctaacactagaaaacttcccttttctttctattctattgagatggcaaaggagaaaaagtggatttccagtcacaggctgcaaaattcagaacaaattggaaccattaactagaattttcttttttttttaattgcagtcgttcacgactcttaaatcggtattctctcccctcattccttttaatggcataataaaattgaataaatgtttccctaatctgtaatataggtaaactccaggtccgaacagcattattatctatggatcccccttatgtacatatctctatggggaatcgtgctttaatttttcattgcattaaatatcttgaataaaaaaaagagggaatttgctctgatatagattatggcttggccttcttggcccacccaagtgaaattacgataaaagaaaggatatgtgaataggtggataactagattggcaagtacttaaagtacttactttattttaggattttacaacgaaatcctttattttccagcaattctactactacgatacgaaacaaaaaagaaccttcaaattctttttgaaaattaaactaagcgtgctattctaaatcgaactaaagtcaaactttctagtgcttataaattattatgactt------tttcatagaaaggagataaaacgagaaatctttgctatccaatctaattagaatatcataaagtttaagtggcagaatttttttctaggactgttttatcaattcattttcattccatttctacccctgccaaattcgaacattcgtcaaaattatctcacaagcttccaaatggagtcctgaactagccgcagcttgtgaagtatggaaagcgatcaaattcgagttcaagccggtagataccatcgattaagtggataaaactagatataaagaaggtctaaataaaaaagaagcaaaataaaaaaatcagttacgaaatgcagtaattcttctttattcttctaattgattccaattaaattcggctcaatctttttataaaaagattgagccgaatttaaatagatcttgatacgatcatgagacttgacaaatcgagattcttctattctatatatctagaatatagaaaggtataataaaataaacaaatacaaataaaaatatagtattatcatacgataatggaatcaaatacgcagtatttacagaaaagagtcttcgtttattgagaaagaatcaatatacttctaatatcgaatcgggattcactaagacagaaataaagcattgggtcgaactcttctttggtgttaaggtagtagctgtgaatagccatcgactacccggaaagggta-gaagaatgggacctattctgggacatacaatgcattacagacgtatgatcattacccttcaaccgggtattctatcccacttttactttttattaaaaggtattctgaaagaggtatttctttcattttaacaatagctttcttttgaatccaatttgaagttcgattagaaggatagaaaggtcatgagaatgggaaaagagaaatcaaatctttttaattagttccccttttttgcaactttcttattatccattccattcatttttttagatatggaatacttttctagttttatagaatatattctataaaaaatctttattttgcaaactcaaaaatacaatagtcaatattctttataatagatatacttaattatatcataagaatcttaagatatatttcgaatagatagaaatagtaaatttgaagttttcgtgatatgacagaggcaagaaataacgattccaaaaaatccttccttttttcatttcaaaagtgcataaaaattatattgccaattccattttagttatattcttttttcttaatgttaataaaaaaaagaagaaaattcttgttttttctttctcaaattcgatataggctgagagacaatcagatatattttctcttcagcggacatttctgtataggacttgttagaataaaacaagcaggttatataaaaaaaattcttttttttatttatcaacaaagcaaaaaaggttcttatcaaacccaccataaaattggaaagaaagataaagtaagtagacctgaccccttgaatgatgcctctatccgctattctgatatataaattcgatgtggatgaaattgttgtataagcggattttttgtatttccttacacttagaccgggcaaggcaagaatttttcgctatttacgatttcatattcttgttactagacgttctagaggaataagaagaaatcgcaactcttttccgttacacataaaatggatttcgaaagtcaatttttcttttcaatatctttcttttttttcagaatcccttttttgttcttccacccatgcaatagaaagcgaatgagaaaagaggggttattttcccttaaaagataggcttttaaataggaatcatggaataatgcggaattcaaatgtttatttacaaatagaaatatatataggaaatctgtaaaatgtcagatcttaattattaatcttagttattaactagttcgaaatttgaagttctacttaaaatgaaaaaaaaactcgaatttcataaagataaagttagcttgatatgcttaactaaatgatattcttaaataggatgatcgaatttattgaactttctttttatttctttaattcgcaaatccatttttctaatagaatctattccaatttctatattgaatttgatttcagatattttcaatttgatatggctcagacgaataatctaatacatagaaaagaataatatatatgaataatataataaagagaaaatgccaatctcttggcattttcattcgatcattatatacatttttgagatattttgtttttttttatttgttaataatttaaggattaatatttcactaaggagaagatagaatcatagcaaatgaaatttcgaattctgattagaaaaaaaagaatgaatatcaagcgttatagtatgattttgaatactctaaaaaatgaaggtggggggaggtgggggagagaaaaacttttggatatattgattccgattgaattgcaaatagatcaacgatagaatcaattcaattctgaattgcaataagcggggtctctcaaatagagacgagctgctagactacgtcgaataatgaattcaatgattcaaaaaaaactaagagatggatgaaa
>Astpec_T17
ccttagctattgttcttgagaaatgcccgggtctagcccattcctcaaaagatgtttttacaggatccctatccacaacaattttaacttctggttccggcgaacgaataatcattaagtcctcctctttccggacaagacatacaaagagacccgccaactgtctttttagtgaatctttgaaggatagatattatgattagtccttttctttactatctaccgcccttctatttttttttagttattcactggagcaattatatattgaagtcaatccgaggcaagtgttcggatctattatgacataaggattaggtgcctaacggacattggttaccctggaaaattatttcccgacgtaaaaaaaaatctttttttttacgttttcatttaagaagctagtgtattttttttagggtataagcc-----ctacatctactttccttgagtgagcataatataaatatttttattcgattccaaattccaaga-aactcattagaattattaaaaaaatcgtcct------ttaggtaggaatatttagattg--tccccttttatttactttattacctccgttctagagcctatccctattgtttatccttatgaaatatgatataaaatcgaaggtagaagaaagggatataatgaaattcttga----tttgatcttcctaccaaaattatttgattaatggatcaacaaccaaaccgcccattttatgaaaatgaagagtggtcttattcaaattcaaagcgcttcgtaatcttcaaccagttctgtgcttcaatataatttcccggagtaagcgctatagcttgtttccaatactcagcagcttgatcaaaccaagcttccgcaatttccgaatcgccctgtagaatggc----------------------------------------------------------------------------------------------------------------------------------------------------------------------------------------------tttctattctattgaaatggcaaaggagcaaaagtggatttccagtcacagactgcaaaattcagaacaaattggaaccattaactagaatt----tttttttttaattgcagtagtaaacgactcttaaatcggtattctc----------tcctttaatgggataataaaatagaataaaagtttccctaatctgt-atataggggaactccaggtccgaacagcattattatctacggatcccccttatgtacatatccctacggggaatcatgctttaatttttcattgcattaaatatcgtgaat---aaaaagaggaaatttgctctgatatagattatggcctggtcttcttggcccacacaagtgaaattacgataaaagaaaggatatgtgaatag------a--------------------aagtaagtactttattttaggattctacaacgaaatcctttattttttagcaattctattac-----tacgaaacaaaaaataaccttcaaattctttttgaaaataaaactaagcatactattctaaatcgaactaaagtaaaactttctagtgcttataaattattatggctttatttctttcatagaaaggagataaaacgagaaatctttgctatccaatctgattataatatcataaagtttaagtggcagaatttttttctaggacttttttctcaattcattttaattccatttctacccctgccaaagtcgaactttcgtcaaaattatcttagcagcttgcaaatggagtcctgaactagccgcagcttgtgaagtatggaaagcgatcacattcgactacaagccggtagataccatcgattaagtagataaaactagatataaagaaggtctaaataaaaaagaagcgaaatgaaaaaatgagttacgaaatgcagtaattcttctttattcttcgaattgattgcaattaaatttggctcgatcttttcaagaaaagatcgagccaaatttaaatatatcttgatacgatcatgagacttgacaaatcgagattcttctattctatatatctagaatacagaaaggtataatacaataaacaaatacaaatcaaaatagagtattatcatacgataatggaaccaaatacgcagtatttgcagaaaagagtcttcatttattgggaaataatcaatatacttctaatgtcgaattgggacccactaagacagaaataaagcattgggtcgagctcttctttggtattaaggtagtagctgtgaatagccatcaactaccc-gaaagggta-gaagaatgggacctattctgggacatacaatgcattacagacgtatgatcattacccttcaaccggatattgta-ttaacttctactttaaattaaagggtattctgaaagaggtatttctttcattttcacaattgctttcttttgaatccaatttcaagttcgattagaaagatagaaaggccattaaaatggaaaaagaaaaatcaaa-------------------------------------ttatccattccattcattttttgagatatagaatact--------tttatagaatattatctataaaaaatctttattttgcaaactccaaaatacaatagtcaatattccttataatagatatacttaattatatcataagaatctgaagatatattttgaatagatagaaatagtaaattggaagttttcgtgatatgacagaggcaagaaataacgattacaaaaaatccttcctattttcatttcaaaagtgcataaaaattatattgccaattccattttagttatattcttttttcttaatgttaataaaaaaaaggagaaaattcttgtttcttctttctaaaattcgatataggctgagagacaatcagatatattttctcttcagcgggcatttccgtataggacttgttagaataaaacaagcaggttatagaaaaaaa----------------------------------attcttatcaaacccaccataaaattagaaaaaaagataaagtaagtggacctgaccccttgaatgatgcctctatccgctattctgatatataaattcgatgtggatgaaattgttgtataagcggattttttgtatttccttagacttaga-cgcgcaaggcaagaatttttcgctatttacgatttcatattcttgttactagacgttctataggaataagaagaaatcgcaactcttttccgttacacataaaatggatttcgaaagtcaatttttcttttcaatatctttcttttttttcagaatcctatttttgttctcccacccatgcaatagagagcgaatgagaaaagaggggttattttcccttaaaagataggctttgaaataggaatcatagaataatgctgaattcaaatgtttatttacaaatagaaatatatataggaaatctgtaaaatggcagatcttaattattaatcttagttattaactagttcgaaa-------ttctacttaga--aaaaaaaatactagaatttcataaagataaagttagcttgatatgcttaactaaacgatattcttaaataggattatagaatttattgaactttctttttatttctctaactcgcaaatccatttttctaatagaatctattccaatttctatattgaatttgatttcaga----------ttgatatggctcggacgaataatctaatagatagaaaagaataatctatatgaataaaataataaagagaaaatgcgaatctcttggcattttcattcgagcattatatacatttttgaaatattt--tgtttttttatttgttaataatttaaggattaatatttcactaaggaaaagatagaatcataacaaatgaaatttcgaattctgattag-aaaaaaagaatgaatatcaagcgttatagtatgattttgaatattctaaaaaaggaaagaaggg--gggtgggggagagaaaaacttttggatatattgattccgattgaattgcaaatatatcaacggtagaatcaattcaattctgaattgcaataagcggggtctcttgaatagagacgagctgttagactacgtcgaataatgaattcaatgattcaaaaaaaactaagagatgtaggaaa
>Brovul_T17
ccttagctagtgttcttgagaaatggccgggtctggcccattcctcaaaagatgtttttacaggatccctatccacaacaatttttacttctggttccggcgaacgaataatcattaagtcctcctctttccggacaagacatacaaagagacccgccaactgtctttttagtgaatctttgaaagatagatattgtgattagttcttttctttactatctaccatccttctatttttttttagttattcactggagcaattatatattgaagtcaatccgaggcaagtgttcggatctattatgacataaagattaggtgcctaacggacattgtttatcttgaaaaaatatttctggacgtaagaaaaaaatcttt--------tttaaatttaagaaactagtgtattttttttagggcgcaagctcctatctatatctactttcct----tgagcataatatagg-gtttttatttgattctaaattccaagataactcattagaattattaataagatggtcctgatatat----tagcaatatttagattgc-cccctttttattcgctttattacttctattctagaccttatccctatggtttattcttttgaaatatcatataaaatagaaggtataagaaatggatataatgaaattcttga----ttcgatcttacgacctaatttatttgattaatggatcaacaaccaaaccccccattttatgaaaaagaaggagggtcttattcaaattcaaagcgcttcgtaatcttcaaccagttctgtgcttcaatataatttcccggagtaagcgctatagcttgtttccaatactcagcagcttgatcaaaccaagcttccgcaatttccgaatcaccctgtagaatggcaaacagcaagtattcatccacgttttcttacgaaaagcccctttcttttattttgaatataattctacttattttttccaatctttttcaaaaaatctattcctgctttttttgacccagtttcgattattctcctcgatagattctatcttaaaacatacattactaacacaataaaacttcccgtttct-----ttctattgagatgaaaaaggagaaaaagtggatttctagtcacaggctgcaaaattcagaacaaattggaaccattaactagaatt---ctcttttttttattgcagtagtgaacgactcttaaatcggtattatctcccccccttccttttaatggcataataaaatattatggctttatgcttaatccgt-gtataggtaaactttaggtccgaatagcattattatccaaagatcccctttatgtacatatctctatggggaatcgtgctttaatttttcattaaattaaatatcttgaat---aaaaaaaggaaatttgctctgatatagagtataacctgactatcttggcctacccaagtaaaattacgataaaagaaaagatatggggagaggtggataactagattgacatgtact---gggacttcctttattttagaattccacaatgaaatagtaaattttctagcaattatactactccgatccgaaatcaaaaagaaccctcaaattattttgagaaattaaagtaagcacgctattctaaatcgaagtaaagtaaaactttctagtgtat------tattacggctttattccattcagagaaagtagataaaatgagaaatctttgccgtccaatctgattagaatatcataaagtataagtggcagaatttttttgtagga-----ttatcaattcattttcatttcatttgtacccctggcaaactagaactttcgtggaaatggtctcagcagcttgcaaatggagtcctgaactagccgcagcttgtgaagtatggaaggcgatcaaattcgagttcgcgccggtagatactatcgattaactagataaaacgaaagataaagaaggtataaataaaaaagaaacgatataaaaaaataagttattaaatgcagtaattcttctttattcttctaattgattgcaattaaactcggctcaatcttttttaaaaaagattgagccgaataaaaatagatcatgatatgatcatgagacttgacaactcgagattcgtctattctatatatctagaatatattaaggtataatacaataaagaaatacaaataaaaatatagtattatcatatgataatggaatcaaatacgcagtatttacagaaaaaagtcttcgtttattgggaaagaatcaatatacttttaatgtcgaatcgggattcactaagacagaaataaagcattgggtcgaactcttctttggtgttaaggtggtagctgtgaatagccatcgactacctggaaaaggta-gaagaataggacctattctgggccatacaatgcattacagacgtatgatcattacccttcaaccgggtattctattccacttctactctttataaggaagttttctaaaaaaggtagttttttcatattcataaccgctttcttttgaatctaatttcaaattagattagaaagatagaaaggccatgaggatgggaaaatcaaaatcaaatctttttaattagttgtccttttttggaattttcttattatcctttcattttttttttt----tatagaatact--------tttatagaatatattctataaaaaatattttttttgcaaactaaaaaatacaatagtcaatattccttataatagatatacttaattatatcataagaatcttaagatatttttcgactagatagaaatagtaaatttgaagtttccgtgatatgatataggcaagaaataacggttgc----aaccccccctttttttctttcaaaagtctataaaaattatattgccaattccattttagttatattcttttttcttaatgttaataaaaaaaagaagaaaattcttgttttttctttctaaaaatctatattggccgagagacaatcaaatggattttctctttagcgggcatttccatataggacttgttataataaaa-aagcaggttatataaaaaaaattttgtagattatttatcaagaaagcaaaaagggttcttatcaaatccaccataaaattggaaagaagcataaagtaagtagacctgactccttgaatgatgcctctatccgctattctgatatataaatttgatgtagatgaaat---tgtataagcgaattttttgtatttccttagacttagaccgcgcaagacaagaatttttcgctatttacgatttcatattcttgttactagatgttctataggaataagaagaaatcgcaactcctttccgctacaaataaaattgatttcgaaggtct----------------------ttttttttaagaatcctattttagttcttccaaccatgcaatagaaagggaatgggaaaagaggggttattt---------------------------------------------------------------acaaatagaaataggtataggaaatccgtaaaatatcagatattagttattaatcttagctattagctagttcgaaatttgaacttctactta----taaaaaaatactaaaacttcttaaagataaagttagcttgatatgcttaact----------------------------------------------------------------------------------------------------------------------------------------------------------------------------------------------------------------------------------------------------------------------------------------------------------------------------------------------------------------------------------------------------------------------------------------------------------------------------------------------------------------------------------------------------------------------------------------------------------------
>Cengla_T17
ccttagctattgttcttgagaaatgcccgggtctggcccattcctcaaaagatgtttttacaggatccctatccacaacaattttaacttctggttccggcgaacgaataatcattaagtcctcctctttccggacaagacatacaaagagacctgccaactgtctttttagtgaatctttgaaggatagatattatgattagtccttttctttactatctaccgtccttctatttttttttagttattcactggagcaattatatattgaagtcaatccgaggcaagtgttcggatctattatgacataaggattaggtgcctaacggacattgattaccctggaaaattatttcccaacgtaaaaaagat----tttttttatgttttaatttaagaagctagttta------------------------------------------------------------tttttttatttgattcaaaatttcaagataactcattagaattttgaataagatcgtcctgatatattaggtaggaatatttagattg---ccccttttatttgctttattacttctgttctagagcctatccctattgtttatccttataaaataagatagaaaattgaaggtagaagaaagggatataatgaaattcttga----ttcgatcttcctgtctaaattatttgattaatggatcaacaaccaaactaaccattttatgaaaatggagagtggtcttattcaaattcaaaacgcttcgtaatcttcaaccagttctgtgcttcaatataatttcccggagtaagcgctatagcttgtttccaatactcagcagcttgatcaaaccaagcttccgcaatttccgaatcgccctgtagaatggcaaagaacaagtatttatccatattttcttactaaaaccccttttcttttatcttgaatctaattctacttatttttttcaatctttttccaaaaatatatttctgcttttttggaccctgtttcgcttatactcttcgatgaattctatcttaaaacacacattgctaagactagaaaacttcccttttctttctattctattgagatggcaaaggataaaaagtagatttccagtcacagactgaaaaatccagaaaaaattggaaccattaactagaattttctatttttttgaattgcagtagtaaactactcttaaatcggtattctctccccccattccttttaatggcataataaaatagaataaatgtttccctaatccgt-atataggtaaactctaggtccgaacaacattattatctatggatcccccttatgtacatatgcctatggggaatcgtgctttaatttttcattgcattaaatatcttgaat---aaaaagagtaaatttgctctgatatagattatggcttggccttcttggcccatccagttaaaattacgataaaagaaaggatatgtggataggtggataactagattggtaagtacttaaagtacttacttttttttaggattctacaacgaaatcctttatttttcagcaattcgactactacgatacgaaacaaaaaagaaccttcaaattctttttgaaaataaaactaagcgtactattctaaatcgaactaaagtaaaactttctagtgcttataaattattatggctttatctctttcatagaaaggagataaaacaataaatctttgctatccaatctgattataatatcatcaagtttaagtggcagaatttttttctaggactgttttatcaattcattttcattccatttctacccctgccaaattccaactttcgttgaaattgtctcacaagcttgcaaatggagtcctgaactagccgcagcttgtgaagtatggaaagcgatcaaatttgagtttgcgccggtagataccatcgattaagtagataaaactagatataaagaaggtttaaataaaaaataagctaaatgaaaaaataagttatgaaatgcactagttcttctttattcttctaattgattgcaattaaattcggctcgatctttttaaaaaaagatcgagccgaatttaaatagatcataatacgatcatgagacttgacaaatcgagattcatatattctatatatct-gaatatagaaaggtataatacaataaacaaatacaaataaaaatatagtattatcatatgataatggaatcaaatacgcagtatttacagaaaagagtcttcgtttatt-ggaaagaatcaatatacttttaatgtcgaatcgggattcactaagacagaaataaagcattgggtcgagctcttctttggtgttaaggtagtagctgtgaatagccatcgactacccggaaagggta-gaagaatgggacctattctgggacatacaatgcattacagacgtatgatcattacccttcaaccgggtattctattccacttatactcttt---aaagggtattctgaaagaggtatttctttcattttcacaattgctttattttgaatccaatttcaagttcgattagaaggatagaaaagccatgagaatgggaaaaataa-------------------------------------------attctccattccattcttttttttagatatagaatact--------tttatagaatatattctataaaaaatctttattttgcaaactaaaaaatacaatagtcaatattccttataatagatatacttaattatatcataagaatcttaagatatattttgaatagatagaaatagtaaattttaagttttcgtgatatgacaaaggcaaaaaataacgattgcaaaaaatccttccttttttcgtttcaaaaatgcataaaaattatattgccaattccattttagttatattcttttttcttaatgttaataaaaaaaagaagaaaattcttcttttttctttctaaaattcgatataggctgatagacaatcagatatattttctcttcagcgagcctttccgtataggatttgttagaataaaacaagaaggttatataaaaaaaa------ttcttttttatcaacaaagcaaaaaaggttcttatcaaacctactataaaattggaaagaaagataaagtaagtagacctgaccccttgaatgatgcctctatccgctattctgatatataaattcgatgtggatgaaattgttgtataagcgtattttttgtatttccttagacttagatcgcacaagacaagaattattcgctatttatgatttcatattcttgttattagacgttctataggaataagaagaaatcgcaactcttttccgttacacataaaatcgatttcgaaagtcaatttttcttttcaatatctttctgttcttttt--ttttttttttttttcttccacccatgcaatagagagcgaatgagaaaagagggg---ttttcccttaaaagataggctttgaaataggaattatggaataatgctgaattcaaatgtttatttacaaatagaaatatatataggaaatccataaaatgtcagatcttaattattaatcttagttattaactagttcgaaattggaagttctacttaga------------------------------------------------------aa--------------------------------------------------------------------------------------------------------------------------------------------------------------------------------------------------------------------------------------------------------------------------------------------------------------------------------------------------aattagaaaaaaaagaatgaatatcaagcgttatagtatgtttttgaatactcaaaaaaaggaaagaaggg---ggcgggggagaaaaaaacttttggatatattgattccgattgaattgcaaatatatcaacggtaaaatcaattcaattctgaattgcaataagcggggtctctcaaatagagacgggctgctagactacgtcgaataatgaattcaatgattc-aaaaaaactaagaaatgggtgaaa
>Chimac_T17
ccttagctattgtttttgagaaatgcccgggtctggcccattcctcaaaagatgtttttacaggatccctatccacaacaattttaacttctggttccggcgaacgaataatcattaagtcctcctctttccggacaagacatacaaagagacccgccaactgtctttttagtgaatctttgaaagataggtattataattagtccttttctttactatctaccgtccttctatttttttttagttattcactggaacaattatatattgaagtcaatccgaggcaagtgttcggatctattatgacataaggattaggtgcctaacggacacgggttatcctggaaaa-tttttcccgatgtaaaaaaatatt-ttttttttacgtttt----------gctagtgtatttttttgagggtataaacccctatctacatctactttccttgagtg-----------------------------------------------------attattaataagatcgtcctgatatattaggtaggaatatttggattt--cccctttttatttgctttattacttctgttctagagcctatccctattgtttatctttatgaaatatgatataaaa-cgaagatagaagaaagggatataatgaaattattga----ttcgatcttcccacctaaattattggattaatggatcaacaaccaaacccccctttttcataaaaaggggagtggtcttattcaaattcaaagcgcttcgtaatcttcaaccagttctgtgcttcaatataatttcccggagtaagcgctatagcttgtttccaatactcagcagcttgatcaaaccaagcttccgctatttccgaatcaccctgtagaatggc----------------------------------------------------------------------------------------------------------------------------------------------------------------------------------------------t----attctattgagatggcaaaggagaaaaagtggatttccagtcacaggctgcaaaattcagaacaaattggaaccattaactagaact---ttttatttttttttgcagtagtgaacgactcttaaataggtattctctccccccattccttttaatcgcataataaaatagaataaatgtttccctaatctgt-atataggtaaactccaggttcgaacagcattattatctaaggatcccccttatgtacatatccccgtggggaatcgtgctttaatttttcattgcattaaatatcttgaataaaaaaagggggaaatttgctctgatatagattatgacctagccttcttggcccacccaagtgaaattacgataaaagaaaggatacgtggataggtagataactaaattggcaagta-------------attttttttaggattctacaacgaaatcctttattttccagcaattccactac-----tacgaaacaaaaaagaaccctcaaattctttttgaaaattaaactaagcgtgctattctaaatcgaactaaagtaaaactttctagtgcttataaattattatggctttatccctttcatagaaaggagataaaacgataaatctttgctatccaatctgattagaatatcataaagtttaagtggcaga--------------------------------ttcattccatttctacccctgctaaatttgaactttcgtcgaaattgtct-acaagcttgcaaatggagtcctgaactagccgcagcttgcgaagtatggaaggcgatcaaatttgagttcgcgccggtagatactatcgattaagtagataaaactagatataaagaaggtctaaataaaaaagaagcgaactgaaaaaataagttacgaaatgcagtaattcttctttattcttctaattgattgcaatgaaattcggctcaatctttttaaaaaaagattgagccgatttaaaatagatcttgatacgatcatgagacttgacaaatcgagattcttctattctatatatctagaatatataaaggtataatacaataaaaaaatacaaataaaaatatagtattatcatacgataatggaatcaaatacgcagtatttacagaaaagagtcttcgttta-tgggaaagaatcaatatacttctaatgtcgaatcgggattcactaagacagaaataaagcattgggtcgaactcttctttggtgttaaggtagtagctgtgaatagccatcgactacccggaaagggta-gaagaatgggacctattctgggacatacaatgcattacagacgtatgatcattacccttcaaccggatattctattccacttctactttta---aaagggtattctgaaagaggtatttctttcattttcacaatccctttcttctgaatccaatttaaagttcgattagaaggatagaaaggccatgagaataggaaaagaaaaatcaaatctttttaattagttctctttttttgcaattttcttattatccattcatttttttt---tagatatataatact--------tttatagaata---------aaaaatattttttttgcaaactaaaaaatacaatagtcaatattccttataatagatatacttaattatatcataagaatcttaagatatattttgaatagatagaaaaagtaaatttgaagttttcgtgatatgacagaagcaagaaataacgattgcaaaaaatccttctttttttcatttcaaaagtgcataaaaattatattgccaattccatttttgttatattcttttttcttaatgttaataaaaaaaagaagaaaattct--ttttttctttctaaaattttatataggcagagagagaatcagatatattttctcttccgcgggcatttccatatagggcttgttagaataaaacaagtgggttat--------aatttgttcgattatttatcaacaaagcaaaaaaggttcttatcaaacccaccataaaattggaaagaaagataaagtaagtagacctgaccccttgaatgatgcctctatccgctattctgatatataaattcgatgtggatgaaattgttgtataagcagattttttttatttccttagacttagaccgcacaaggcaagaatttttcactatttatgatttcatattcttgttactagacgttctatagta--------------------------------------------------------------------------------------------------------------------------------------------------------------------------------------------------------------------acaaatagaaatatatataggaaatctgtaaaacgtcagatcttaattattaatcttagttattaactagttcgaaatttgaagttctacttagagaaaaaaaaatactagaatttcataaagataaagttagcttgatatgcttaactaaacaatcttattaaataggattatagaatttattggactttctttttatttctctaattcgaaaattgatttttctaatagaatctattccaatttctatattgaatttgatttcagatattttcaatttgatatggatcggacgaataatctaatacatagaaaagaataatatgtatgaataatataataaagaaaaaatgttaatctcttggcatttttattcgatcattatatacatttttgagata-----ttttttt----ttgttaataattttaggattaatatttcactaaggagaagatagaatcatagcaaatgaaatttctaattctgattagaaaaaaaagaatgaatatcaagcgttatagtatgattttgaatactctaaaaaaggaatgcggga----ggtggggagagaaaaacttttggatatattgattccaattgaattggaaatatatcaacgatagaatgaattaaattctgaattgcaatagcgggggtctctcaaatagagaggagc---------acgtcgaataatgaattcaatggttcaaagag---------atggataaaa
>Chulie_T17
ccttagctattgttcttgagaaatggccgggtttggcccattcctcaaaagatgtttttacaggatccctatccacaacaatttttacttctggttccggcgaacgaataatcattaagtcctcctctttccggacaagacatacaaagagacccgccaactgtctttttagtgaacctttgaaagatagatattatgattagtccttttctttactatctatcgtccttctatttttttttagttattcactggagcaattatatattgaagtcaatccgaggcaagtgttcggatctattatgacataaggattaggtgcctaacggacatagtttatcttggaaaattatttcccgacgtaacaaaaaaatcttt--------ttttaatttaagaagctagtgtatttttttgagggtataagctgctatctacatctactttcct----tgag-----tatagatttttttattcgattcctaattccaagataactcattagaattattaataagatggtcctgatatat----tagcaatatttagattgt-tcccctttaattcgctttattacttctattctagaccctatccctatcgtttatccttatgaaatataatataaaatagaaggtataagaaagggatataatgaaattcttga----ttcgatcttccgaccaaatttatttgattaatggatcaacaaccaaactacccattttatgaaaaaggggagtggtcttattcaaattcaaagcgcttcgtaatcttcaaccagttctgtgcttcaatataatttcccggagtaagcgctatagcttgtttccaatactcagcagcttgatcaaaccaagcttccgcaatttccgaatcaccctgtagaatggcaaagagcaagtattcatccacgttttcttactaaaa-cccctttcttttatcttgaatctaattcgacttattttttccaatatttttcaaaaaatctattcctgcttttttggatccagtttcaattattctcctcgatggattctatcttaaaacacacattgctaacactagaaaacttcccttttct-----ttctattgagatgaaaaaggagaaaaactggatttccagtcacaggctgcaaaattcagaacaaattggaaccattaactagaatt---cttttttttgaattgcagtagtgaacaactcttaaatcggtattctctcccccccttccttttaatggcataataaaatagaatgaatttatgcctaatccgtagtataggtaaactccaggtccgaacagcattattatccaaggatcccctttatgtacatatctctatggggaatcgtgttttaatttttcattgcattaaatatcttgaat---aaaaaaaggaaatttgctctgatatacagtatgacctgaccatcttggcccacccaagttaaattacgataaaagcagggatatgtggagaggtggataactagattggcatgtact---aggacttactttattttaggattctacaatgaaaccctatattttctagcaattctactac-----tacgaaacaaaaaagaacccgcaaattcttttttgaaattaaactaagcgtgctattctaaatcgaactaaagtcaaactttctagtgcttataaattattatggctttatcccattcatagaaaggagataaaatgagaaatctttgccatccaatctgattagaatatcat------taagtggcagaatttttttctaggaatgttttatcaattcattttcattcgatttgtacccctggcaaattcgaactttcctcaaaattgtctcagcagcttgcaaatggagtcctgaactagccgcagcttgtgaaatatggaaggcgatcaaattcgagttcgagccggtagataaactaga--aagtagataaaactagatataaggaaggtctaaataaaaaagaagcgaaatgaaaaaataagttacgaaatgcagtaattcttctttattcttctaattgattgcaattaaactcggctcaatctt---aaaaaaagattgagccggataaaaatggatcttgatacgatcatgagacttgacaaatcgagattcctctattctatatattttgaatatataaaggtatattacaataaataaatacaaata-------agtattatcatatgataatggaataaaatacgcagtatttacagaaaaaggtctttatttattgggaaagaatcaa--------------------------------------------------------------------------------------------------------------------------------------t--------------------------------------------------------------------------------g----------------------------------tcgctttcttttgaatcaaatttcaagttcgattagaaggatagaaaggccgtgaggacgggaaaagaaaaatcaaatctttttaattaattctttttttttgcaattttcttattatccattccattcttttttt----tatagaatac-----------tatagaatatattctataaaaaatctttattttgcaaactaaaaaatacaatagtcaatattccttataatagatatacttaattatattataagaatcttaagatatttttcgaatagatagaaatagtaaatttgaagtttccgtgatatgacagaggcaagaaataacgattgcaaaaaatccttccttctttc-----aaaagtccataaaaattatattgccaattccattttagttatattcttttttcttaatgttaataaaaaaaagaagaaaattcttgttttttctttctaaaatgcgatattggctgagaaacaatcagatagattttctcttcagcgggcatttccatataggacttgttataataaaacaagcaggttatataaaaataaattttttgattatttatcaacaaagcaaaaagggttcttatcaaacccaccataaaataggaaagaaatataaagtaagtagacctgactccttgaatgatgcctctatccgctattctgatatataaattcgatgtagatgaaat---tgtataagcggattttttgtatttccttagatttagaccgtgcaaggcaagaatttttcgctatttacgatttcctattcttgttactagatgttctataggaataagaaaaaatcgcaactcctctccgctacacataaaatttatttcgaaagtc-----cttttttcaatatctttcttttttttcagaatcctatttttgttcttccacccatgcaatagagagcgagtgggaaaaaaggggttattttcccttaaagggtaggctttgaaataggagtcatggaataatgctgaattcaaatgtttattt-------------------------------------------------------------------------------------------------------------------------------------------------------------------------atgatagaatttattgaactatctttttatttctctaattcgcaaatttatttttctaatagaatctattccaatttctatattgaatttgatttcagatattttcaatttgatatggctcggacaagtaatctaatacatagaaaagaataatatatatgaaagatataataaagagaaaatgcgaattttttggcattttcattcgatcattatagacttttttgagatattttctttttttttatttcttaataatttaatgattcatatttcactaaggagaacatagaatcatagcaaatgaaattgctaattctaattagaaaaaaaagaaagaatatcaagcgttatagtatgattttaaatactctaaaaaggaa--a--------ggtgggggagagaaaaactttgggatatattgattcggattgaattgcaaatacatcaacgatagaatcaattcaattctgaattgcaacgagcagggtctctgaaatagagacgaactgctagactacgtcgagtaatgaatttaacgattcaaaaaaaactaagagatggatgaaa
>Crilon_T17
ccttagctattgttcttgagaaatgcccgggtctggcccattcctcaaaagatgtttttacaggatccctatccacaacaattttaacttctggttccggcgaacgaataatcattaagtcctcctctttccggacaagacatacaaagagacccgccaactgtctttttagtgaatctttgaaagatagatattaagattagtccttttctttactatctaccgtccttctatttttttttagttattcactggagcaattatatattgaagtcaatccgaggcaagtgttcggatctattatgacataaggattaggtgcctaacggacattggttatcctggaaaattatttcccgacgtaacaaaaaaatcttttttttatgttttgatttaagaagctagtgtattttttttagggtataagcccctatctacatctactttccttgagtgagcataatatagatttttttattcgattcaaaattccaagataactcattagaattagtaataagaccgtcctgatatattaggtaggaatatttagactgc-cccccttttttttgctttattacttctgttctagagcctatccctattgtttatccttatgaaatatgatataaaatcgaaggtagaagaaagggatataatgaaattcttga----ttcgatcttcctacctaaattatttgattaatggatcaacaaccaaaccacccattttatgaaaatagagagtggtcttattcaaattcaaagcgcttcgtaatcttcaaccagttctgtgcttcaatataatttcccggagtaagcgctatagcttgtttccaatactcagcagcttgatcaaaccaagcttccgcaatttccgaatcaccctgtagaatggcaaagaacaagtattcatccacatcttcttactaaaaccccttttcttttatcttgaatctaattctacttattttttccaatattttgcaaaaaatctatttctgcttttttggatcctgtttcgcttattctcctcgatggattctatcttaaaacacacattgctaacactagaaaacttcccttttccttctattctattgagatgacaaaggagaaaaagtggatttccagtcacaggctgcaaaattcagaacaaattggaaccattaactagaattttttttttttttgaattgcagttgtgaacgactcttaaatcggtattctctccccccattccttttaatggcataataaaattgaataaatgtttccctaatctgt-atataggtaaactccaggtccgaacagcattattatctatggatcccccttatgtacatatccctatggggaatcgtgctttaatttttcattgcattaaatatcttgaataaaaaaaagaggaaatttgctctaatatagattatggcctggccttcttggcccacccaagtgaaattacgataaaaggaaggatatgtggataggtggataactagattggcaagtacttaaagtacttactttattttaggattttacaaagaaatcctttattttccagcaattctactactacaatacgaaacaaaaaataaccttcaaattctttttgaaaattaaactaagcgtgctattctaaatcgaactaaagtcaaactttctagtgcttataaattattatgactttatccctttcatagaaaggagataaaacgagaaatctttgctatccaatctgattagaatatcataaagtttaagtggcataatttttttctaggactgttttctcaattcattttcattccatttctacccctgccaaattcgaactttcgtcgaaattgtctcacaagcttgcaaatggagtcctgaactagccgcagcttgtgaagtatggaaggcgatcaaattcgagttccaaccggtagataccatcgattaagtagataaaactagatataaagaaggtctaaaaaaaaaagaagcgaaatgaaaaaatcagttacgaaatgcagtaattcttctttattcttctaattgattgcaattaaattcagctcaatctttctaaaaaaagattgagctgaatttaaatagatcttgatacgatcatgagacttgacaaatcgagattcttctattctatatatctagaatatagaaaggtataatacaataaacaaatacaaataaaaatatagtattatcatacgataatggaatcaaatacgcagtatttacagaaaagagtcttcgtttattgggaaagaatcaatatacttctaatgtcgaatcgggattcactaagacagaaataaagcattgggtcgaactcttctttggtgttaaggtagtagctgtgaatagccatcgactacccggaaagggta-gaagaatgggaccta-----------------------------------------------------------------ttctactttttattaaagggtattctgaaagaggtatttctttcattttcacaattgctttcttttgaatccaatttcaagttcgattagaaggatagaaaggccatgagagtgggaaaagaaaaatcaaatctttttaattagttccccttttttgcaactttcttattatccattccattcatttttttagatatagaatact--------tttatagaatatattctataaaaaatctttattttgcaaactaaaaaatacaatagtcaatattccttataatagatatacttaattatatcataagaaccttaagatatatttcgaatagatagaaatagtaaatttgaagttttcgtgatatcacagaggcaagaaataacgattgcaaaaaatccttccttttttcgtttcaaaagtgcataaaaattatattgccaattccattttagttatattcttttttcttaatgttaataaaaaaaagaagaaaattcttgttttttctttctaaaattcgatataggctgagagacaatcagatatattttctcttcagcgggcatttccgtataggacttgttagaataaaacaagcaggttatataaaaaaaatttttttgattatttatcaacaaagcaaaaaagattcttatcaaacccaccataaaattggaaagaaagataaagtaagtagacctgaccccttgaatgatgcctctatccgctattctgatatataaattcgatgtggatgaaattgttgtataagcggatttttagtatttccttagacttagaccgcgcaaggcaagaatttttcgctatttacgatttcatattcttgttactagacgttctataggaataagaagaaatcgcaactcttttccgttacacataaaaaggatttcgaaagtcaatttttcttttcaatatctttcttttttttcagaatcctatttttgttcttccacccatgcaatagaaagcgaatgagaaaagaggggttattttcccttaaaagataggctttgaaataggaatcatggaataatgctcaattcaaatgtttatttacaaatagaaatatatataggaaatctgtaaaatgtcagatcttcattattaatcttagttattaactagttcgaaatttgaagttctacttagaagaaaaaaaatactagaatttcataaagataaagttagcttgatatgcttaactaaatgatattcttaaataggattatagaatttattgaactttctttttatttctctaattcgcaaatccatttttctaatagaatctattccaatttctatattgaatttgatttcagatatttgcaatttgatatggctcggacgaataatctaatacatagaaaagaataatatatatgaataatataataaagagaaaatgccaatctcttggcattttcattcgatcattatatacattttttagatattttggttttttttatttgttaataatttaaggattcatattgcactaaggagaagatagaatcatagcaaatgaaatttctaattctgattagaaaaaaaagaatgaatatcaagcgttatagtatgattttgaatactctaaaaaaggaaggaggga---ggtgggggagagaaaaacttttggatatattgattccgattgaattgcaaatatatcaacgatagaatcaattcaattctgaattgcaataagcggggtctctctttgagagacgagctgctagactacgtcgaataatgaattcaatgattc---aaaaactaagagatggatgaaa
>Drepum_T17
ccttagctatagtttttgagaaatgcccgggtctagcccattcctcaaaagatgtttttacaggatccctatccacaacaattttaacttctggttccggcgaacgaataatcattaagtcctcctctttccggacaagacatacaaagagacccgccaactgtctttttagtgaatctttgaaagatagatattatga-tagtccttttctttactatctaccgtccttcta-ttttttttagttattcactggagcaattatatattgaagtcaatccgaggcaagtgttcggatctattatgacataaggattaggtgcctaacggacattggttttcctgcaaaaattttttccgtcgtaacaaaaaaat--cttttttatgttttaatttaagaagctagtgtatttttttgagagtataagcccctatccacatctactttccttgagtgagcataatatagatttttttattcgattctaaattccaagataacttattagaattattcataagaccgtactgatatattaggtggaagtattttgattgc-cacccctttagttgttttattacttctgttctaaagtctatccctactgtttatccttatgaaatatgatataaaatcgaaggtagaagaaagggatataatgaaattcttga----ttcgatcttcttacctaaattatttgattaatggatcagcaactaaactacccattttatgaaaatggagagtggtcttattcaaattcaaagcgcttcgtaatcttcaaccagttctgtgcttcaatataatttcctggagtaagcgctatagcttgtttccaatactcagcagcttgatcaaaccaagcatctgcaatttccgaatcaccctgtagaatggc-------------------------------------------------------------------------------------------------------------------------------------------------------------------------------------------------------------------aaagtagaaaaagtggatttccagtcacgggctgcaaaattcagaacaaattggaaccgttaactaggatt---tttttttttgaattgcagtcctgaacgactcttaaagcggtattctctccccccatcccttttaatggtataataaaattgaataaaagtttccccaatctgtaatataggtaaactccaggtccgaacagcattattatctatggatcccccttatgtacatatctccgcggggaatcgtgctttaatttttcattgcattaaatatcttgaat-aaaaaaagaggaaattttctctgatatagattatgacctggccctcttggcccacccaagtgaaattacgataaaagaaaggatatgtggatagatggataactagattagcaagtact--aagtacttgctttattttaggattttacaacgaaatcctttattttccggcaattctactactacgatacgaaacaaaaaagaaccctcaaattctttttgaaaattagactaagtgtgctattctaaatcgaactaaagtcaaactttctaatgcttataaattattatgagtttctccctttcatagaaaggagataaaacgagaaatctttgctatccaatctgattaga-----ataaagttttagtggcagaatttttttctaggattgttttagcaa------ttcattccatttctaccccttctaaatcctaactttcgtcgaaattatctcacaagcgtgcaaatggagtcctgaactagccgcagcttgtgaagtatggaaggcgatcaaatttgagttcaagccggtagataccatcgattaagtagataaaactagatataaagaaggtctaaataaaaaagaagcaaaatagaaaaaaaagttacgaaatgcagtaattcttctttattcttctaattgattgcaattaaattcggctcaatctttttttagaaagattgagccgaatttaaatagatctggagacgatcataagacttgacaaattgagattcttctattctatctatctagaatatagaaagatataatacaataaacaaatataaatcaaaatatagtattatcatacgataatggaatcaaagacgcagtatttacagaaaagagtcttcatttattgggaaagaatcaatatacttttaatgtcgaatcgggattcactaagacagaaataaagcattgggtcgaactcttctttggcgttaaggtagtagctgtgaatagccatcgactacccggaaagggta-gaagaatgggacctattctgggacatacaatgcattacagacgtatgatcattacccttcaaccggatattcgattccacttctactttttctgaaagaatattctgaaagaagtatttctttcattttcacaattgctttcttttgaatccaatttaaagttcgattagaaggatagaaaggccatgagaatgggaaaagaaaaatcaaatctttttaattagtt-cccttttttgcaattttcttattatccattc------attttttagatatggaatact--------tttatcgttt-tattcgataaaaaatctttattttgcaaactaaaaaatagaatagtcaatattctttataatatatatacttaattatatcataaaaatcttaagatatattttgaatagatagaaatagtaaatttaaagttttcgtgatatgatagaggcaagaaataacgaatccaaaaaatccttccttttttcatttcaaaagtgcataaaaattatattgccaattccattttagttatattcttttttcttaatgttactaaaaaaaagaagaaacttcttgttttttctttctaa----------------------aatcagatatatttt-tcttccgcgggcattttcgtataggacttgttagaataaaataaacaggttatataaaaaaa-tttttttttttttttatcaacaaagcaaaaaaggttcttatcaaccccagcataaaattggaaagaaagataaagtaagtagacctgaccccttgaatgatgcctctatccgctattctgatatataaattcgatgtggatgaaattgttgtataagcagattttttgtatttccttagatc-----------gtgcaagaatttttcgctatttacgatttcatattcttgttactagacgttctagaggaaaaagaagaaatcgcaactcttttccgttacacataaaatggattttgaaagtcaatttttcttttcaacatcttttttcccttaaaa----------------------------gataggttttgaaataggaa-------------------------------------------ttatgaaataatgctgaattcaaatgtttatttacaaatagaaatagatataggaaatctgtaaaatttaagatatgaattattaatcttagttattaattagttcgaaatttaaagttctacttag----aaaaaaaaactagaatttcataaagataaagttagcttgatatgcctaactaaatgatattcttaaatagaattatagaatttattgaactttatttttatttctctaattcgcaaatctatttttctaatagaatctattccaatttttctattgaatttgatttcagatattttcaatttgatatggttcggacgaataatctaatacatagaaaaaaataatatatgtaaataatataataaagagaaaatgccaatctcttggcattttcattcgatcattatatactttttagatatatatattttttttagatttgttaataatttaaggattcatatttcactaaggagaagatagaatcatagcaaatgaaatttctaattatgattagaaaaaaaagaatgaatatcaagcgttatagtatgattttgaataccctaaaaaagcaaggggggg--gggtgggggagagaaaaatttttagatatattgattctgattgaattgcaaatatatcaacgatagaatcaattcaattctgaattgcaataagcggggtctctcaaatagagacaaactgctagactacgtcgaataaagaattcaatgattcaaaaaaaactaagagatggatgaaa
>Elyglo_T17
ccttcgctattgtttttgagaaatgcccgggtctggcccattcctcaaaagatgtttttacaggatccctatccacaacaattttaacttctggttccggcgaacgaataatcattaagtcctcctctttccggacaagacatacaaagagacccgccaactgtctttttagtgaatctttgaaagatagatattatgattagtccttttctttactatctaccgtccttctatttttttttagttattcactggagcaattatatattgaagtcaatccgaggcaagtgttcggatctattatgacataaggattaggtgcccaacggacattggttatcctggaaaaaaatttcccgacgtaacaaaaaaattttttttttaagttttcatttaagaagctagtgtatttttttgagggtataagcacctatctacatctcctttctttgagtgagcataatatagatttttttattcgattccaaattccaagataacttattagaattttaaataagaccgtcctgatatattaggtaggaatatttggatta--ccccccttt-tttgctttattacttctgttctagagcctatccctattgtttatccttatgaaataggatagaaaatcgaaggtagaagaaagggatataatgaaattcttga----ttcgatcttcctacctaaattttttgattaatggatcaacaaccaaactacccattttatgaaaaaggagagtggtcttattcaaattcaaagcgcttcgtaatcttcaaccaattctgtgcttcaatataatttcccggagtaagcgctatagcttgtttccaatactcagcagcttgatcaaaccaagcttccgcaatttccgaatcaccttgtagaatggc---------------------------------------------------------------------------------------------------------------------------------------------------------------------------------------------------------ttgagatgacaaaggagaaaaagtggatttccagtcacaggctccaaaattaagaacaaattggaaccattaactagaatt---ttcttttttgaattgcagtcgtgaacgactcttaaatcggtattctctccccccattccttttaatggcataataaaattgaataaaagtttccctaatctgt-atatagg-aaactacaggtccgaacagcattattatctatggatcccccttatgtacatatcactatggggaatcgtgctttaatttttcattgcattaaatattttgaataaaaaaaagaggaaatttgctctaatatagattatggcctggccttcttggcccacccaagtgaaattacaataaaagaaagg--------ataagtggataactagattggcaagtacttaaagtacttactttattttaggattttacaacgaaatcctttattttccagcaattctactactaggatatgaaacaaaaaagaaccctcaaattctttttgaaaattaaactaagcgtgctattctaaatcgaactaaagtcaaattttctagtgcttataaattattattactttatccctttcatagaaaggagataaaacgagaaatctttgctatccaatctgattagaatatcataaagtttaaatgggagaatttttttctaggactgttttatcaattcattttcattccatttctactcctgccaaattagaactttcgtcgaaattgtctcacaagcttgcaaatggagtcctgaactagccgcagcttgtgaagtatggaaggcgatcaaattcgagttcaagccggtagataccatcgattaagtagataaaattagatataaagaaggtctaaaaaaaaaagaagcgaaataaaaaaatcagttacgaaatgcagtaatttttctttattcttctaatggattgcaattaaattcagctcaatctttttataaaaagattgagctgaatttagatagatcttgatacgatcatgagacttgacaaatcgagattcttctattctatatatctagaatatagaaaggtataatacaataaacaaataaaaataaaaatatagtattatcatacgataatgaaatcaaatacgcagtatttacagaaaagagtcttcgtttattgggaaagaatcaatatacttctaa------------------------------------------------------------------------------------------------------------------------------------------------------------------------------------tccacttctactttttattaaaggttattctgaaagaggtatttct----ttttcacaattgctttcttttgacttcaatttcaagttcgattagaaggatagaaaggctatgagaatgggaaaagaaaaatcaaatctttttaattagttccctttttttgcaactttcttattattcattctattcatttttttagatatagaatact--------tttctagaatatattctagaaaaaatctttattttgaaaactcaaaaatacaatagtcaatattctatataatagatatacttaattatatcttaaga---ttaagatatattttgaatagatagaaatagtaaatttgaagttttcgtgatatcacagaggcaagaaataacgattgcaaaaaatccttcatttttgcatttcacaagtgcataaaaattatattgccaattccattttagttatattcttttttcttaatgttaataaaaaaaagaagaaaattcttgttttttctttctaaaattcaatataggctgagagacaattagatatattttctcttcagcaggtatttccgtataggacttattagaataaaacaagcaggttataaaaaaaaaa--ttcttttttttttatcaacaaagcaaaaagggttcttatcaaacccaccataaaataggaaagaaagataaagtaagtagacctgaccccttgaatgatgcctctatccgctattctgatatataaattcaatgtggatgaaattgttgtataagctgattttttgtatttccttagacttagaccgcgcaaggcaagaatttttcgctatttacaattttatattcttgttactagacgttctataggaataagaagaaatcacaactcttttccgttacacataaaatggatttcgaaagccaatttttcttttcaatatctttcttttttttcagaatcctatttttgttcttccacccatgcaatagaaagcgaatgagaaaagaggggttattttcccctaaaagataggctttgaaataggaatcatggaataatgatgaattcaaatgtttatttacaaatagaaatatatataggaaatctgtaaaatgtcagatcttaattattaatcttagttattaactagttcgaaattcgaaattctacttaga--aaaaaaaatactagaatttcataaagataaagttagcttgatatgcttaactaaatgatattcttaaatagtattatagaatttattgaactttctttttatttctctaatttgcaaatccatttttctaatagaatctattccaatttctatattgaattttattttagatattttcaatttgatatggctcggacgaataatctaatacattt--------------------------------------------------------------------------------tttgagatattttgtttttttttatttgttattaatttaaggattaatatttcactaaggagaagatagaatcatagcaaaggaaatttagaattctgattagaaaaaaaagaatgaatatcaagcgttatagtatgatttggaatactctaaaaaagggaggaggaa---ggtgggggagagaaaaacttttggatatattgattcctattgaattgcaaatatattcacaatagaatcaattcaatgctgaattgcaataagcagggtctctcaaagagagacgagctgctagactacgtcgaaaa----------------aaaaaaaattaagagatgaatgaaa
>Eratef_T17_1
ccttagctattgttcttgagaaatgcccgggtttggcccattcctcaaaagatgtttttacaggatccctatccacaacaattttaacttctggttccggcgaacgaataatcattaagtcctcctctttccggacaagacatacaaagagacccgccaactgtctttttagtgaatctttgaaggatagatattatgattagtccttttctttactatctaccgcccttctatttttttttagttattcactggagcaattatatattgaagtcaatccgaggcaagtgttcggatctattatgacataaggattaggtgcctaacggacattggttatcctggataattattttccgacgtaacaaaaaaag--tttttttacgttttaatttaagaagctagtgtattttttttaaggtataagcccctatctacatctactttccttgagtgagcataataaaaatattttgattcgattccaaattccaaga-aactcattagaattaaaaaaaaaataatcctgatatattaggtaggaatatttatattg--cccctttttatttgctttattacttctgttcgagagcctatccctattatttatccttatgaaatatgatataaaatcgaaggtagaagaaagggatataatgaaattcttga----tttgatcttcctaccaaaattatttgattaatggatcaacaaccaaatcactcattttaggaaaatg-ggagtggttttattcaaattcaaagcgcttcgtaatcttcaaccagttttgtgcttcaatataatttcccggagtaagcgctatagcttgtttccaatactcagcagcttgatcaaaccaagcttctgcaatttccgaatcaccctgtagaatggcaatcgagaagtattcatccatattttcttactaaaacacctttgcttttatcttgaatgtaattcaacttactttttccaatcgttttcaaaaaatctatttctgcttttttgcatcctgttttgcttattttcctcgatggattctatgttaaa-----cattgct-----tagaaaacttaccttttctttctattctattgagatgagaaaggagcaaaaatggatttcca---------tgcaaaattcagaacaaattggaaccattaactagaact---tttttttttgaattgcagcagtaaacgactcttaaatcggtattctctcctcccattccttttaatggcataataaaatagaataaaagtttcccgaat-tgt-atataggtaaactcctggtccgaacagcattattatctagggctcccccttatgtacatatccctatggggaatcatgctttaatttttcattgcattaaatat---------------------------------------------------------------------------------------------------tagctggataactagattagcaagtact--aagtaagtacttttttttaggattctacaacgaaatcctttctttttcagcaattctactgctacactagaaaacaaaaaagaaccttcaaattctttttgaaaataaaactaagcgtactattctaaatcgaactaaagtcaaactttctagtgcttataaat--ttatggctttttttctttcatagaaaggagctaaaacgagaaatctttcctatccaatctgattagaatatcttaaagtttaagtggcagaa-ttttttctagcagttttttatcaattcattttaattccatttctacccctgcaaaattggaactttcgtaaaaattatctcatcagcttgcaaatggagtcctgaactatctgcagcttgcgaagtatggaaagccatcaaattcgacttcaagccggtagataccattgattaagtaaataaaactagatataaagaaggtct----aaaaaa--agcaaacttaaaaaatcaattactaaataaagtcattcttctttaatcttccaactaattgcaagcaaattcagctcgatcttttttaaaaaacatcgagcccaatttcaatatatcttgatacgatcatgagacttgacaaatcgagattcttctattctatatatctagaatatataaaggtataatacattaaagaaataaaaatcaaaatatagtattatcatacgataatggaatcaaatacgcagtatttacagaaaagagtcttcgtttattgggaaagaatcaatatatttttaatgtcgaatcgggattcactaagacagaaataaagcattgggtcgagctcttctttggtgttaaggtagtagctgtgaatagctatcgactacccggaaagggta-gaagaatgggacctattctgggacatacaatgcattacagacgtatgatcattacccttcaactggatattctattccacttctactttttattcaagggtattctgaaagaggtatttctttcatttt----atcgctttcttttgaatccaatttcaagttggattagaaagatagaaaggccatgagaatggaaaaagaaaaatttaa-------------------------------------ttatccattccattcatttttttagatatagaatact-----------aaagaatatattctataaaaaatctttattttgtaaactaaaaaatacaatagtcaatattccttataatagatatacttaattatatcataagaatcttaagatatatttggaatagatagaaatagtaaattggaa------------------------------------------------------------------------------------------------------------------------------------------------------------------------------------------------------------------------------------------------------------------------------------tttatcaacaaaggaaaaaatattcttatcaaatccaccataaaattaaattggaaagaaaagtaagtagacctgaccccttgaatgatgcctctatccgctattctgatatataaaatcgatgtggatgaaattgttgtataagcagattttttgtatttccttagacttagaccgc-----gcaagaatttttcgctatttatgatttcatattcttgttactacacgttctataggaataagaagaaatcgcaactcttttccgttacacataaatggaatttcgaaagtcaacttttcttttcaatatctttcttttttttcagaatcctatttttgttcttccacc-----aatagactgcgaatgagaaaagaggggttattttcccttaaaagataggctttgaaataggaatcatagaataatgctaaattaaaatgtttatttacaaatagaaatatatataggaaatccataaaatggcagatcttaattattaatcttagttattaactagttcaaaatttgagattctacttaga-----------------------------------------------------------------------------------------------------------------------------------------------------------------------------------------------------------------------------------------------------------------------------------------------------------------------------------------------------------------------------------------------------------attagaaaaaaaagaatgaatatcaagcgttatagtatgatttagaatactctaaaaaaggagggggggat--------agagagaaaaacttttggatatattgattctgattgaattgcaaatatatcaacagtagaatcaattcaattctgaattgcaataagcagggtctctcgaatagagacgagctgctagactaggtcgaataatgaattcaatgattc---aaaaactaagagatgtaagaaa
>Erawal_T17
ccttagctattgttcttgagaaatgcccgggtctggcccattcctcaaaagatgtttttacaggatccctatccacaacaattttaacttctggttccggcgaacgaataatcattaagtcctcctctttccggacaagacatacaaagagacccgccaactgtctttttagtgaatctttgaaagatagatattatgattagtccttttctttactatctaccgtccttctagttttttttagttattcactggagcaattatatatggaagtcaatccgaggcaagtgttcggatctattatgacataaggattaggtgcccaacggacattggttatcctggaaaagaatttcccgacgtaacaaa-----tttttttttatgttttcatttaagaagctagtgtatttttttgagggtataagcacctatctacatctcctttccttgagtgagcataatatagatttttttattcgattccaaattccaagataacttattagaatttttaataagaccgtcctgatatattaggtaggaatatttagatta--ccccctttt-tttgctttattacttctgttctagagcctatccctattgtttatccttatgaaataggatataaaatcgaaggtagaagaaagggatataatgaaattcttga----ttcgatcttcctacctaaattttttgattaatggatcaacaaccaaaccacccattttatgaaaaaggagagtggtcttattcaaattcaaagcgcttcgtaatcttcaaccagttctgtgcttcaatataatttcccggagtaagtgctatagcttgtttccaatactcagcagcttgatcaaaccaagcttccgcaatttccgaatcaccttgtagaatggc----------------------------------------------------------------------------------------------------------------------------------------------------------------------------------------------t----attctattcagatgacaaaggataaaaagtggatttccagtcacaggctgcaaaattaagaacaaattggaaccattaactagaatt---tttttttttgaattgcagtcgtgaacgactcttaaatcggtattctctccccccattccttttaatggcataataaaattgaataaaagtttccctaatctgt-atatagggaaattccaggtccgaacagcattattatctatggatcccccttatgtacatatcactatggggaatcgtgctttaatttttcattgcattaaatattttgaataaaaaaaagaggaaatttgctctaatatcgattatggcctgggcttcttggcccatccaagtgaaattacgataaaagataag-------gataagtggataactagattggcaagtacttaaagtacttactttattttaggattttacaatgaaatcttttattttccagcaattctactactaggatacgaaacaaaaaagaaccctcaaattctttttggaaattaaactaagcgtgctattctaaatcgaactaaagtcaaactttctagtgcttataaattattattactttatccctttcatagaaaggagataaaacgagaaatctttgctatccaatctgattagaatatcataaagtttaagtgggagaatttatttctaggactgttttatcaattaattttcattccatttctacccctgccaaattagaactttcgtcgaaattgtctcacaagcttgcaaatggagtcctgaactagccgcagcttgtgaagtatggaaggcgatcaaattcgagttcaagccggtagataccatcgattaagtagataaaactagatataaagaaggtctaaaaaaaaaagaagcgaaataaaaaaataagttacgaaatgcagtaattttgcattattcttctaatggattgcaattaaattcagctcaatctttttataaaaagattgagctgaatttaaatagatcttgatacgatcatgagacttgacaaatcgagattcttctattctctatatctagaatatagaaaggtataatacaataaacaaataaaaatatatatatagtattatcatacgataatgaaatcaaatacgcagtatttacagaaaagagtcttcgtttattgggaaagaatcaatatacttctaatgttgaatcgggattcactaagacagaaataaagcattgggtcgaactcttctttggtgttaaggtagtagctgtgaatagccatcgactac----------------------------------------------------------------------------------------tccacttctacttttaattaatggatattctgaaagacgtatttctttcattttcacaattgctttcttttgacttcaatttccagttcgattagaaggatagaaaggccatgagaatgggaaaagaaaaatcaaatctttttaattagttccctttttttgcaactttcttattattcattccattcatttttt---------------------------------------------------------------------------atagtcaatattccttataatagatatacttaattatatcataagaatcttaagatatatttcgaatagatagaaatagtaaatttgaagttttcgtgatatcatagaggcaagaaataacgattgcaaaaaatacttcctttttgcatttcaaaagtgcataaaaattatattgccaattccattttagttatattcttttttcttaatgttaataaaaaaaagaagaaaattc----tttttttttctaaaattcgatataggctgagagacaattagatatattttctcttcagcgggcatttccgtataggacttattagaataaaaaaagcaggttataaaaaaaa--tgtttttgattatttatcaacaaagcaaaaagggttcttatcaaacccagcataaaataggaaagaaagataaagtaagtagacctgaccccttaaataatgcctctatccgctattctgatatataaattcgatgtggatgaaattgttgtataaacagattttttgtatttccttagacttagaccgcgcaagacaagaatttttcgctatttacgattttatattcttgttactagacgttctataagaataagaagaaattgcaactcttttccgttacacataaaatggatttcgaaagccaattttgcttttcaatatcttttttttttttcagaatcgtatttttgttcttccacccatgcaatagaaagcgaatgagaaaagaggggttattttcccttaaaagataggctttgaaataggaatcatggaataatgatgaattcaaatgtttatttacaaatagaaatatatataggaaatctgtaaaatgtcagatcttaattattaatcttagttattaactagttcgaaattggaagttctacttag---aaaaaaaatactagaatttcataaagataaagttagcttgatatgcttaactaaatgatattcttaaatagtattatagaatttattgaactttctttttatttctctaattcgcaaatccatttttctaatagaatctattccaatttctatattgaatttgattttagatattttcaatttgatatggctcagacgaataatctaatacattt--------------------------------------------------------------------------------tttgagatattttgtttttttttatttgttaataatttaaggattaatagttcactaaggagaagatagaatcatagcaaataaaatttcgaattctgattag-aaaaaaaaaatgaatatcaagcgttatagtatggttttgaatactctaaaaaagtaaggaggaa---ggtgggggagagaaaaacttttggatatattgattcctattgaattgcaaatatatccacgatagaatcaattcaattctgaattgcaataagtggagtctctctttgagagacgagctgctagactacgtcgaataatgaattcaatgattcaaaaaaaattaagagatgaatgaaa
>Erimuc_T17
ccttagctaatgtttttgagaaatgcccgggtctggcccattcctcaaaagatgtttttacaggatccctatccacaacaattttaacttctgattccggtgaacgaataatcattaggtcctcctctttccggacaagacatacaaagagacctgccaactgtctttttagtgaatctttgaaagatcgatattatggttagcctttttctttactatctaccgtccttc--tttttttttagttattcactggagcaattatatattgaagtcaatccgaggcaagtgttcggatctattatgacataagaattaggtgcctaacggacaacggttatccgggaaaattatttcccgacgtaataaa------------------ttttttttaagaagctagtgtatttttttgagagtataagtccctatctacatctactttccttgagtgagcataatataga-ttttttattcgattcaaaattccaagataactcattagaatttttaataagaccaccctgatatattaggtaggaatatttagattg--accccttttatttgctttatttcttctgttctagagcccatccctattgtttatccttatgaaatttgatataaaatcgaaggtagaagaaagggatataatgaaattattga----ttcgatcttcccccctaaattatttgattaatggatcaacaaccaaatcaccctttttctgaaaaagtagagtgcccttattcaaattcaaagcgcttcgtaatcttcaaccagttctgtgcttcaatataatttcccggagtaagccctatagcttgtttccaatactcagcagcttgatcaaaccaagcttccgcaatttccgaatcaccctgtagaatggcaaagaacaagtattcattcacattttcttactaaaaagccctttattttattttgaataaaattctacttatttttttcaatatttttcaaaaaatcgatttctgcctttttggttcctgtttcgcttattctcctcgacggattctatcttaaaagacacattgctaacactggaaaacttcccttttctttctattctatcgagataacaaaggagaaaaagtgaatttccagtcacaggctgtaaaattcagaacaaattggaaccattaactagaattttcttattttttgaattgcagtagtcaatggct--------gatattctcttccc-cattccttttaatggcataataaaatagaataaatgttttcctaatctgt-atataggtaaacttcagatccgaacaggattattatatatggatcccccttatgtacatattcctagggggaatcgtgctttaatttttcattgcattaaatatcttaaataaaaaaaagaggaaattggctctgatatagattatggcccggcctttttgggccatccaagtgaaattacgataaaagaaaggatatgtggataggtggataactagattggtaagtacttaaagtaagtagtttcttttaggattttacaacgaaatcctttattttccagcaattctactactacgatacgaaacaaaaaagaaccttcaaattctttttgaaaattaaactaagtgtgctattctaaatcgaactaaagtcaaactttctagtgcttataaattcttatgattt-ttccctttctatgaaaggggataaaacgagaaatctttcctatccaatctgattagaatattgtaaagtttaagtggaagaa-ttttttctaggactgttttatcaattcattttcattccatttgtactcctgccaaattcgaactttcgccaaaattgtctcacaagcttgcaaatggagtcctgaactagccgcagcttgtgaagtatggaaggcgatcaaattcgatttcaagccggtagataccattgattaag----------tggatataaagaaggtttaaaca-aaaagaagcgaaataaaaaattcagttacgaaatgcagtaattcttccttattcttctaattgattgcaattaaattcggctcaatctttttaaaaaaagattgagccgaatttaaatagatcttgatatgattatgaaacttgacaaatcgagattcttctattctctatatctagaatatagaaaggtataatacaataaacaaataaaaagaaaaatagagtattatcatacgataatggaatcaaatacgcagtatttacagaaaagagccttcgtttattgggaaagaatcaatatacttctaatgtcgaatcgggattcactaagacagaaataaagcattgggtcgaactcttctttggtgttaaggtagtagctgtgaatagccatcgactacccggaaagggta-gaagaatgggacctattctgggacatacaatgcattacagacgtatgatcattacccttcaaccgggtattctattccacttctactttttattaaagggtattctgaaaaaggtatttctttcattttcacaattgctttcttttgaatccaattttaagtttgattagaaggatagaaaggtcatgagagtgggaaaagcaaaatctaaattttttaattagtttcccttttttgcaattttcttattattcattccattcatttttt------------------------------------------------------tttttcaaactaaaaaatacaatagtcaatattccttataatagatatacttaattatatcttaagaatcttaagatatatttcgaatagatagaaatagtaaatttgaagttttcgtgatataacagaggcaagaaataacgattgcaaaaaattcttctcattttaaaatgaaaagtgcataaaaattatattgccaattcctttttagttatattcttttttcttaatgttaataaaaaaaagaagaaaattcttgttttttctttcctaaattcgatataggttgagagacagttatatatattttctctt--acgggcatttcggtataggacttgttagaataaaaaaagcaggttataaaaaaa---tttttttgattatttatcaacaaagcaaaaaggattcttatcaaagccaccataaaattggaaagaaagctaaagtaagtagacctgaccccttgaatgatacctctatccgctattctgatataaaaattcgatgtggatgaaattgttgtataaccggattttttgtatttccttagacttagaccacgcaagacaagaatttttcactatttacgatttcatattcttgttactaaacgttctataggaataagaagaaatcccaactcttttccgttacacataaaatggatttcgaaagttaatttttcttttcaatatctttcttttttttctgaatcctatttttgttcttccacccatgcaataaaaatcgaatgagaaaagagggg---ttttcccttaaaagataggctttgaaataggaatcctggaataacactgaattcaaatgtttatttacaaatagaaatatatataggaaatctgtaaaatgtaagatcttaattattaatcttagttattaactagttccacattggaagttctacttaga--aaaaa---------------------------------------------------------------------------------------------------------------------------------------------------------------------------------------------------------------------------------------------------------------------------------------------------------------------------------------------------------------------------------------------------------aaaaaaaagaatgaatatcaagcgttatagtatgatttagaatactataaaaaa--aaagggggg-------ggggggagaaaaactttggaatatattgattccgattgaattggaaatatatcaacgatagaatcaatgcaattcagaattgcaataagcggggtctatcaaatagagatgagctgctagactacgtcgaataatgaattcaatgattc-aaaaaaactaagagataaatgaaa
>Hacmac_N19
ccttagctattgttcttgaaaaatgcccgggtctggcccattcctcaaaagatgtttttacaggatccctatccacaacaattttaacttctggttccggcgaacgaataatcattaagtcctcctctttccggacaagacatacaaagagactcgccaactgtctttttagtgaatctttgaaagatagatattatgattagtccttttctttactatctaccgtccttctatttttttttagttattcactggaacaattatatattgaagtcaatccgaggcaagtgttcggatctattatgacataaggattaggtgcctaacggacgttggttatcccggaaaattatttcccgacgtaacaaaaaaatctttttt----------------------------------------------------------------------------------tatagatttttttattcgattccaaattccaagataactcattagaattattaataagaccgtcctgatatattaggacggaatatttagattg---ccccttttatttgctttattacttctgttctagagcctatccctattgtttatccttatgaaatatgatataaaatcgaaggtagaagaaagggatataatgaaattcttga----ttcgatcttcctacctaaattattttattaatggatcaacaaccaaaccacccattttatgaaaatggagagtggtcttattcaaattcaaagcgcttcgtaatcttcaaccagttctgtgcttcaatataatttcccggagtaagcgctatagcttgtttccaatactcagcagcttgatcaaaccaagcttccgcaatttccgaatcaccctgtagaatggcaaagaacaagtattcatccacattttcttactaaaagcccttttcttttatcttgaatctaattccacttattttttccaatatttttcaaaaaatcaatttctgcttttttggatcctgtttcgcttattctcctcgatggattctatcttaaaacacacattgctaacactagaaaacttcccttttctttctattctattgagatggcaaaggagaaaaagtggatttccagtcacaggctgcaaaattcagaacaaattggaaccattaactagaattttctttttttttgaattgcagtcgtgaacgactcttaaatcggtattctctccccccattccttttaatggcataataaaattgaataaatgtttccctaatctgt-atataggtaaactccaggtccgaacagcattattatctatggatcccccttatgtacatatccctatggggaatcgtgctttaatttttcattgcattaaatatcttgaataaaaaaaagaggaaatttgctctaatatagattatggcctggccttcttggcccacccaagtgaaattacgataaaagaaaggatatgtggataggtggataactagattggcaagtacttaaagtacttactttattttaggattttacaatgaaatcctttattttccagcaattctactactacgatacgaaacaaaaaagaaccttcaaattctttttgaaaattaaactaagcgtgctattctaaatcgaact------ta-------------------t------gactttatccctttcatggaaaggagataaaacgggaaatctttgctatccaatctgattagaatatcataaagtttaagtggcagaatttttttctaggactgttttatcaattcattttcattccatttctacccctgccaaattcgaacttccgtcgaaattgtctcacaagcttgcaaatggagtcctgaactagccgcagcttgtgaagtatggaaggcgatcacattcgatttcgcgccggtagataccatcgattaagtagataaaactagatataaagaaggtct-aaaaaaaaagaagcgaaataaaaaaatcagttacgaaatgcagtaattcttctttattcttctaattgattgcaatgaaattcggctcaatctttttaaaaaaagattgagctgaatttcaatagatcttgatacgatcatgagacttgacaaatcgagattcttctattctatatatctagaatatagaaaggtataatacaataaacaaatacaaataaaaatatagtattatcatacgataatggaatcaaatatgcagtatttacagaaaagagtcttcgtttattaggaaagaatcaatatacttctaatgtcgaatcgggattcactaagacagaaataaagcattgggtcgaactcttctttggtgttaaggtagtagctgtgaatagccatcgactacccggaaagggta-gaagaacgggacctattctgggacatacaatgcattacagatgtacgatcattacccttcaaccgggtattctattccacttctactttttattaaagggtattctgaaagaggtatttctttcattttcacaattgctttcttttgaatccaatttcaagttcgattagaaggatagaaaggccatgagaatgggaaaagaaaaatcaaatctttttaattagttccccttttttgcaactttcttattatccattccattcatttttttagatatagaatact--------tttatagaatatattctataaaaaatctttattttgcaaactaaaaaatacaatagtcaatattccttataatagatatacttaattatatcataagaatcttaagatatatttcgaatagatagaaatagtaaatttgaagttttcgtgatatgacagaggcaagaaataacgattgcaaaaaatccttccttttttcatttcaaaagtgcataaaaattatattgccaattccattttagttatattcttttttcttaatgttaataaaaaaaagaagaaaattcttgttttttctttctaaaattcgatataggctgagagacaatcagatatattttgtcttcagcaggcatttccgtataggacttgttagaataaaacaagcaggttatataaaaaaaatttttattattatttatcaacaaagcaaaaa-ggttcttatcaaacccaccataaaattggaaagaaagataaagtaagtagacctgaccccttgaatgatgcctctatccgctattctgatatataaattcgatgtggatgaaattgttgtataagcggattttttttatttccttagacttagaccgc-----gcaagaatttttcgctatttacgatttcatattcttgttactagacgttctataggaataagaagaaatcgcaactcttttccgttacacataaaatggatttcgaaagtcaatttttcttttcaatatctttcttttttttcagaatcctatttttgtttttccacccatgcaatagaaagcgaatgagaaaagaggggttattttcccttaaaagataggctttgaaataggaatcatagaataatgctgaattcaaatgtttatttacaaatagaaatatatataggaaatccgtaaaatagcagatcttaattattaatcttagttattaactagttcgaaatttgaagttctacttaga-aaaaaaaaatactagaattttagaaagataaagttagcttgatatgcttaactaaatgatattcttaaataggattatagaatttattgaactttctttttatttctctaattcgcaaatccatttttctaatagaatctattccaatttctatattaaatttgatttcagatattttcaatttgatatggctcggacgaataatctaatacatagaaaagaataatatatatgaataatataataaagagaaaatgccaagagattggcattttcattcgatcattatatac-tttttgagatattttgttttttattatttgttaataatttaaggattaatatttcactaaggagaagatagaatcatagcaaatgaaatttctaattctgattagaaaaaaaagaattaatatcaagcgttatagtatgattttgaatactctaaaaaaggaagggggga---ggtgggggagagaaaaacttttggatatattgattcccgatgaattgcaaatatatcaacgatagaatcaattcaattctgaattgcaataagcggggtctctcaaagagagacgagctgctagactacgtcgaataatgaattcaatgattcaaaaaaaactaagagatgggtgaaa
>Hakmac_T17_1
ccttagctattgttcttgaaaaatgcccgggtctggcccattcctcaaaagatgtttttacaggatccctatccacaacaattttaacttctggttccggcgaacgaataatcattaagtcctcctctttccggacaagacatacaaagagactcgccaactgtctttttagtgaatctttgaaagatagatattatgattagtccttttctttactatctaccgtccttctatttttttttagttattcactggaacaattatatattgaagtcaatccgaggcaagtgttcggatctattatgacataaggattaggtgcctaacggacgttggttatcccggaaaattatttcccgacgtaacaaaaaaatctttttt----------------------------------------------------------------------------------tatagatttttttattcgattccaaattccaagataactcattagaattattaataagaccgtcctgatatattaggacggaatatttagattg---ccccttttatttgctttattacttctgttctagagcctatccctattgtttatccttatgaaatatgatataaaatcgaaggtagaagaaagggatataatgaaattcttga----ttcgatcttcctacctaaattattttattaatggatcaacaaccaaaccacccattttatgaaaatggagagtggtcttattcaaattcaaagcgcttcgtaatcttcaaccagttctgtgcttcaatataatttcccggagtaagcgctatagcttgtttccaatactcagcagcttgatcaaaccaagcttccgcaatttccgaatcaccctgtagaatggcaaagaacaagtattcatccacattttcttactaaaagcccttttcttttatcttgaatctaattccacttattttttccaatatttttcaaaaaataaatttctgcttttttggatcctgtttcgcttattctcctcgatggattctatcttaaaacacacattgctaacactagaaaacttcccttttctttctattctattgagatggcaaaggagaaaaagtggatttccagtcacaggctgcaaaattcagaacaaattggaaccattaactagaattttctttttttttgaattgcagtcgtgaacgactcttaaatcggtattctctccccccattccttttaatggcataataaaattgaataaatgtttccctaatctgt-atataggtaaactccaggtccgaacagcattattatctatggatcccccttatgtacatatccctatggggaatcgtgctttaatttttcattgcattaaatatcttgaataaaaaaaagaggaaatttgctctaatatagattatggcctggccttcttggcccacccaagtgaaattacgataaaagaaaggatatgtggataggtggataactagattggcaagtacttaaagtacttactttattttaggattttacaatgaaatcctttattttccagcaattctactactacgatacgaaacaaaaaagaaccttcaaattctttttgaaaattaaactaagcgtgctattctaaatcgaact------ta-------------------t------gactttatccctttcatggaaaggagataaaacgggaaatctttgctatccaatctgattagaatatcataaagtttaagtggcagaatttttttctaggactgttttatcaattcattttcattccatttctacccctgccaaattcgaacttccgtcgaaattgtctcacaagcttgcaaatggagtcctgaactagccgcagcttgtgaagtatggaaggcgatcacattcgatttcgcgccggtagataccatcgattaagtagataaaactagatataaagaaggtct-aaaaaaaaagaagcgaaataaaaaaatcagttacgaaatgcagtaattcttctttattcttctaattgattgcaatgaaattcggctcaatctttttaaaaaaagattgagctgaatttcaatagatcttgatacgatcatgagacttgacaaatcgagattcttctattctatatatctagaatatagaaaggtataatacaataaacaaatacaaataaaaatatagtattatcatacgataatggaatcaaatatgcagtatttacagaaaagagtcttcgtttattaggaaagaatcaatatacttctaatgtcgaatcgggattcactaagacagaaataaagcattgggtcgaactcttctttggtgttaaggtagtagctgtgaatagccatcgactacccggaaagggta-gaagaatgggacctattctgggacatacaatgcattacagacgtatgatcattacccttcaaccgggtattctattccacttctactttttattaaagggtattctgaaagaggtatttctttcattttcacaattgctttcttttgaatccaatttcaagttcgattagaaggatagaaaggccatgagaatgggaaaagaaaaatcaaatctttttaattagttccccttttttgcaactttcttattatccattccattcatttttttagatatagaatact--------tttatagaatatattctagaaaaaatctttattttgcaaactaaaaaatacaatagtcaatattccttataatagatatacttaattatatcataagaatcttaagatatatttcgaatagatagaaatagtaaatttgaagttttcgtgatatgacagaggcaagaaataacgattgcaaaaaatccttccttttttcatttcaaaagtgcataaaaattatattgccaattccattttagttatattcttttttcttaatgttaataaaaaaaagaagaaaattcttgttttttctttctaaaattcgatataggctgagagacaatcagatatattttgtcttcagcaggcatttccgtataggacttgttagaataaaacaagcaggttatataaaaaaaatttttattattatttatcaacaaagcaaaaa-ggttcttatcaaacccaccataaaattggaaagaaagataaagtaagtagacctgaccccttgaatgatgcctctatccgctattctgatatataaattcgatgtggatgaaattgttgtataagcggattttttttatttccttagacttagaccgc-----gcaagaatttttcgctatttacgatttcatattcttgttactagacgttctataggaataagaagaaatcgcaactcttttccgttacacataaaatggatttcgaaagtcaatttttcttttcaatatctttcttttttttcagaatcctatttttgtttttccacccatgcaatagaaagcgaatgagaaaagaggggttattttcccttaaaagataggctttgaaataggaatcatagaataatgctgaattcaaatgtttatttacaaatagaaatatatataggaaatccgtaaaatagcagatcttaattattaatcttagttattaactagttcgaaatttgaagttctacttaga-aaaaaaaaatactagaattttagaaagataaagttagcttgatatgcttaactaaatgatattcttaaataggattatagaatttattgaactttctttttatttctctaattcgcaaatccatttttctaatagaatctattccaatttctatattaaattagatttcagatattttcaatttgatatggctcggacgaataatctaatacatagaaaagaataatatatatgaataatataataaagagaaaatgccaagagattggcattttcattcgatcattatatacatttttgagatattttgttttttattatttgttaataatttaaggattaatatttcactaaggagaagatagaatcatagcaaatgaaatttctaattctgattagaaaaaaaagaattaatatcaagcgttatagtatgattttgaatactctaaaaaaggaagggggga---ggtgggggagagaaaaacttttggatatattgattccgattgaattacaaatatatcaacgatagaatcaattcaattctgaattgcaataagcggggtctctcaaagagagacgagctgctagactacgtcgaataatgaattcaatgattcaaaaaaaactaagagatgggtgaaa
>Isaalb_T17
ccttagctattgtttttgagaaatgcccgggtctggcccattcctcaaaagatgtttttacaggatccctatccacaacaattttaacttctggttccggcgaacgaataatcattaagtcctcctctttccggacaagacatacaaagagacccgccaactgtctttttagtgaatctttgaaagatagatattatggttagcctttttctttactatctaccgtccttctatttttttttagttattcactggagcaattatatattgaagtcaatccgaggcaagtgttcggatctattatgacataaggattaggtgcctaacggacacgaattatccgggaaaattatttcccgacgtaataaaaaaatattt--------tttttatttaagaagctagtttctttttttgagagtataagtccctatctacatctactttctttgagtgagcataatataga-ttttttattcgattcaaaattccaatataactcattagaattattaataagaccgccctgatatattaggtaggaatatttggattg--cccccttttatttgctttatttcttctgttctagagcccatccctattgtttatccttatgaaatttgatataaaataaaaggtagaagaaagggatataatgaaattcttga----tttgatcttcccacctaaattatttgattaatggatcaacaaccaaaccacccattttatgaaaaagtagagtggccttattcaaattcaaagcgcttcgtaatcttcaaccagttctgtgcttcaatataatttcccggagtaagcgctatagcttgtttccaatactcagcagcttgatcaaaccaagcttccgcaatttccgaatcaccctgtagaatggcaaagaacaagtattcatccacattttcttattaaaaaactttttattttcttttgaatctaattctacttactttttccaatatttttcaaaaaatcgatttctgcttttttggattctgtttcgcttattctcctcgacagattccatcttaaaacacacattgctaacactggaaaacttcccttttct-----ttctatcgagatgacaaaggagaaaaagtgaatttccagtcacaggctgaaaaattaagaacaaattggaaccattaactagaattttcttctttttttaattgcagtaatgaacaactctgaaatcagtattctcttcccccattccttttaatggcataataaaatagaataaatgttttcctaatctgt-atataggtaaacttcagatccgaacagcattattatctatggatcccccttatgtacatatccttacggggaatcgtgctttaatttttcattgc-ttaaatatct----taaaaaaaagaggaaatttgctatgatatagattatggcccggacttcttagcccatccaagtgaaattacgataaaagaaaggatatgtggataggtggataactagattggcaagtacttaaagtaagtatttttttttaggattttacaacgaaatcctttattttccagcaattctactactacgatacgaaacaaa--------------------ttgaaaattaaactaagtgtactattctaaatcgaactaaagtcaaactttctagtgcttataaattattctgattt-atacctttcagagaaaggagataaaacgaaaaatctttcctatccaatctaattagaatattgtaaagtttaaatggaagaa-ttttttctaggactgttttatcaattcattttcattccatttctacccctgccaaattcaaactttggtcaaaattgtctcacaagcttgcaaatggagtcctgaactagccgcagcttgtgaagtatggaaagcgatcaaatttgaattcgcgccggtagataccatcgattaag----------tagatataaagagggtctaaacaaaaaagaagcgaaat-aaaaaatcagttacgaaatgcagtgattcttccttattcttctaattgattacaattaaatt-ggctccatctttttaaaaaaagatggagcc-aatttaaatagatcttgatacgattatgagacttgacaaatcgagattcttctattctatatatctagaatatagaaaggtataatacaataaacaaataaaaagaaaaatagagtattatcatacgataatggaatcaaatacgcagtatttacagaaaagagccttcgtttattgggaaagaatcaatatacttttaatgtcgaatcgggattcactaagacagaaataaagcattgggtcgaactcttctttggtgttaaggtagtagctgtgaatagccatcgactacccggaaagggta-gaagaatggaacctattctgggacatacaatgcattacagacgtatgatcattacccttcaaccgggtattttattccacttctactttttattaaagggtattctgaaagagctatttctttcattttcacaattgcttccttttgaatctaatttcaagtttgattagaaggatagaaaggtcatgagagtgggaaaagaaaaattgaatttttttcattatttccccttttttgcaactttcttattattcattccattcattttgttagatatagaatactatt----ttttatagtatt---tctataaacaatttatattttgcaaactaaaaaatacaatagtcaatattccttataatagatatacttaattatatcataagaatcttaagatatatttcaaatagatagaaatagtaaatttgaagttttcgtgatataacagaggcaagaaataacgattgcaaaaaattcgtctttttttcatttcaaaagtgcataaaaattatattgccaattccattttagttatattcttttttcttaatggtaataaaaaaaagaagaaaattattgttttttctttcctaaattcgatataggttgagagacagtcatatatattttctcttccgcgaacatttccgtatagaatttgttagaataaaaaaagcaggttatagttataaattttttttgattatttgtcaacaaagcaaaaaagattctcatcaaacccaccataaaattagaaagaaagataaagtaagtagacctgaccccttgaatgatacctctatctgctattctgatatataaattcgatgtggatgaaattgttgtataagcgga-tttttgcatttccttagacttagatcgcacaagacaagaatttttcgctatttacaatttcatattcttgttactaaacgttctataagaataagaagaaatcccaactcttttccgttacacataaaatggatttcgaaagtcaatttttcttttcaatatctctcttttttttcagaatcctttttttgttcttccaccaatgcaaaaaaaatcgaatgagaaaagaggggt--ttttcccttaaaagataggctttgaaataggaatcctggaataatgctgaattcaaatgtttatttacaaatagaaatatatataggaaatccgtaaaatgtcagatcttaattattaatcttagttattaactagttcaaaattggaagttctacttaga--aaaaaa----ctcgaatttcataaagataaacttagcttgatacgcttaactaaatgatatttttaaataggattatagaattttttgaactttctttttatttctctaatttgcaaatcgatttttctaatagaatctattccaatttctatattgaatttgacttcagatattttcaatttgatatggctcgaacgaataatctaatacatagaaaaaaataata-------------------agagaaaatgccaatctcttggctttttcattcgatccttatattattttttgagatattttgttttattttatttgttaataatttaaggataaatatttcactaaagagaagatagaatcatagcaaatgaaatttctaattctgattagaaaaaaaagaatgaatatcaagcgttatagtatgattttgaatactataaaaaaacaagggggtg-------ggggagagaaaaactttggaatatattgattccaattgaattggaaatatatcaacgatagaatcaatgcaattcagaattgcaataagcggggtctatcaaatagacacgagctcctagactacgtcgaataatgaattcaatgattc-aaaaaaattaagagataaatgaaa
>Molcae_N19
ccttagctattgttcttgaaaaatgcccgggtctggcccattcctcaaaagatgtttttacaggatccctatccacaacaattttaacttctggttccggcgaacgaataatcattaagtcctcctctttccggacaagacatacaaagagactcgccaactgtctttttagtgaatctttgaaagatagatattatgattagtccttttctttactatctaccgtccttctatttttttttagttattcactggaacaattatatattgaagtcaatccgaggcaagtgttcggatctattatgacataaggattaggtgcctaacggacgttggttatcccggaaaattatttcccgacgtaacaaaaaaatcttttttttatgttttcatttaagaagctagtgtatttttttgagggtataagcccctatctacatctactttccttgagtgagcataatatagatttttttattcgattccaaattccaagataactcattagaattattaataagaccgtcctgatatattaggtaggaatatttagattg---ccccttttatttgctttattacttctgttctagagcctatccctattgtttatccttatgaaatatgatataaaatcgaaggtagaagaaagggatataatgaaattcttga----ttcgatcttcctacctaaattatttgattaatggatcaacaaccaaaccacccattttatgaaaatggagagtggtcttattcaaattcaaagcgcttcgtaatcttcaaccagttctgtgcttcaatataatttcccggagtaagcgctatagcttgtttccaatactcagcagcttgatcaaaccaagcttccgcaatttccgaatcaccctgtagaatggcaaagaacaagtattcatccacattttcttactaaaagcccttttcttttatcttgaatctaattccacttattttttccaatatttttcaaaaaatcaatttctgcttttttggatcctgtttcgcttattctcctcgatggattctatcttaaaacacacattgctaacactagaaaacttcccttttctttctattctattgagatggcaaaggagaaaaagtggatttccagtcacaggctgcaaaattcagaacaaattggaaccgttaactagaattttctttttttttgaattgcagtcgtgaacgactcttaaatcggtattttctccccccattctttttaatggcataataaaattgaataaatgtttccctaatctgt-atataggtaaactacaggtccgaacagcattattatctatggatcccccttatgtacatatccctatggggaatcgtgctttaatttttcattgcattaaatatcttgaataaaaaaaagaggaaatttgctctaatatagattatggcctggccttcttggcccacccaagtgaaattacaataaaagaaaggatatgtggataggtggataactagattggcaagtacttaaagtacttactttattttaggattttacaacgaaatcctttattttccagcaattctactactacgatacgaaacaaaaaagaaccttcaaattctttttgaaaattaaactaagcgtgctattctaaatcgaact------ta-------------------t------gactttatccctttcatggaaaggagataaaacgggaaatctttgctatccaatctgattagaatataataaagtttaagtggcagaatttttttctaggactgttttatcaattcattttcattccatttctacccctgccaaattcgaacttccgtcgaaattgtctcacaagcttgcaaatggagtcctgaactagccgcagcttgtgaagtatggaaggcgatcacattcacttgggatccggtagataccatcgattaagtagataaaactagatataaagaaggtct-aaaaaaaaagaagcgaaataaaaaaatccgttacgaaatgcagtaattcttctttattcttctaattgattgcaattaaattcggctcaatctttttaaaaaaagattgagctgaatttcaatagatcttgatacgatcatgagacttgacaaatcgagattcttctattctatatatctagaatatagaaaggtataatacaataaacaaatacaaataaaaatatagtattatcatacgataatggaatcaaatacgcagtatttacagaaaagagtcttcgtttattgggaaagaatcaatatatttctaatgtcgaatcgggattcactaagacagaaataaagcattgggtcgaactcttctttggtgttaaggtagtagctgtgaatagccatcgactacccggaaagggta-gaagaatgggacctattctgggacatacaatgcattacagacgtatgatcattacccttcaaccggttattctattccacttctactttttattaaagggtattctgaaagaggtatttctttcattttcacaattgctttcttttgaatccaatttcaagttcgattagaaggatagaaaggccatgagaatgggaaaagaaaaatcaaatctttttaattagttccccttttttgcaactttcttattatccattccattcatttttttagatatagaatact--------tttatagaatatattctataaaaaatctttattttgcaaactaaaaaatacaatagtcaatattccttataatagatatacttaattatatcataagaatcttaagatatatttcgaatagatagaaatagtaaatttgaagttttcgtgatatgacagaggcaagaaataacgattgcaaaaaatcctt-cttttttcatttcaaaagtgcataaaaattatattgccaattccattttagttatattcttttttcttaatgttaataaaaaaaaaaagaaaattcttgttttttctttctaaaattcgatataggctgagagacaatcagatatattttgtcttcagcaggcatttccgtataggacttgttagaataaaacaagcaggttatataaaaaaaatttttttgattatttatcaacaaagcaaaaa-ggttcttatcaaacccaccataaaattggaaagaaagataaagtaagtagacctgactccttgaatgatgcctctatccgctattctgatatataaattcgatgtggatgaaattgttgtataagcggattttttttatttccttagacttagaccgc-----gcaagaatttttcgctatttacgatttcatattcttgttactagacgttctataggaataagaataaatcgcaactcttttccgttacacataaaatggatttcgaaagtcaatttttcttttcaatatctttcttttttttcagaatcctatttttgtttttccacccatgcaatagaaagcgaatgagaaaagaggggttattttcccttaaaagataggctttgaaataggaatcatagaataatgctgaattcaaatgtttatttacaaatagaaatatatataggaaatccgtaaaatatcagatcttaattattaatcttagttattaactagttcgaaatttgaagttctacttagaaaaaaaaaaatactagaattttagaaagataaagttagcttgatatgcttaactaaatgatattcttaaataggattatagaatttattgaactttctttttatttctctaattcgcaaatccatttttctaatagaatctattccaatttctatatgaaatttgatttcagatattttcaatttgatatggctcggacgaataatctaatacatagaaaagaataatatatatgaataatataataaggagaaaatgccaatctcttggcattttcattcgatcattatatac-tttttgagatatttttttttttattatttgttaataatttaaggattaatatttcactaaggagaagatagaatcatagcaaatgaaatttctaattctgattagaaaaaaaagaatgaatatcaagcgttatagtatgattttgaatactctaaaaaaggaaggggggg--aggtgggggagagaaaaacttttggatatattgattccgattgaattacaaatatatcaacgatagaatcaattcaattctgaattgcaataagcggggtctctcaaagagagacgagctgctagactacgtcgaataatgaattcaatgattcaaaaaaaactaagagatgggtgaaa
>Molcae_T17_1
ccttagctattgttcttgaaaaatgcccgggtctggcccattcctcaaaagatgtttttacaggatccctatccacaacaattttaacttctggttccggcgaacgaataatcattaagtcctcctctttccggacaagacatacaaagagactcgccaactgtctttttagtgaatctttgaaagatagatattatgattagtccttttctttactatctaccgtccttctatttttttttagttattcactggaacaattatatattgaagtcaatccgaggcaagtgttcggatctattatgacataaggattaggtgcctaacggacgttggttatcccggaaaattatttcccgacgtaacaaaaaaatcttttttttatgttttcatttaagaagctagtgtatttttttgagggtataagcccctatctacatctactttccttgagtgagcataatatagatttttttattcgattccaaattccaagataactcattagaattattaataagaccgtcctgatatattaggtaggaatatttagattg---ccccttttatttgctttattacttctgttctagagcctatccctattgtttatccttatgaaatatgatataaaatcgaaggtagaagaaagggatataatgaaattcttga----ttcgatcttcctacctaaattatttgattaatggatcaacaaccaaaccacccattttatgaaaatggagagtggtcttattcaaattcaaagcgcttcgtaatcttcaaccagttctgtgcttcaatataatttcccggagtaagcgctatagcttgtttccaatactcagcagcttgatcaaaccaagcttccgcaatttccgaatcaccctgtagaatggcaaagaacaagtattcatccacattttcttactaaaagcccttttcttttatcttgaatctaattccacttattttttccaatatttttcaaaaaatcaatttctgcttttttggatcctgtttcgcttattctcctcgatggattctatcttaaaacacacattgctaacactagaaaacttcccttttctttctattctattgagatggcaaaggagaaaaagtggatttccagtcacaggctgcaaaattcagaacaaattggaaccgttaactagaattttctttttttttgaattgcagtcgtgaacgactcttaaatcggtattttctccccccattctttttaatggcataataaaattgaataaatgtttccctaatctgt-atataggtaaactacaggtccgaacagcattattatctatggatcccccttatgtacatatccctatggggaatcgtgctttaatttttcattgcattaaatatcttgaataaaaaaaagaggaaatttgctctaatatagattatggcctggccttcttggcccacccaagtgaaattacaataaaagaaaggatatgtggataggtggataactagattggcaagtacttaaagtacttactttattttaggattttacaacgaaatcctttattttccagcaattctactactacgatacgaaacaaaaaagaaccttcaaattctttttgaaaattaaactaagcgtgctattctaaatcgaact------ta-------------------t------gactttatccctttcatggaaaggagataaaacgggaaatctttgctatccaatctgattagaatataataaagtttaagtggcagaatttttttctaggactgttttatcaattcattttcattccatttctacccctgccaaattcgaacttccgtcgaaattgtctcacaagcttgcaaatggagtcctgaactagccgcagcttgtgaagtatggaaggcgatcacattcacttgggatccggtagataccatcgattaagtagataaaactagatataaagaaggtct-aaaaaaaaagaagcgaaataaaaaaatccgttacgaaatgcagtaattcttctttattcttctaattgattgcaattaaattcggctcaatctttttaaaaaaagattgagctgaatttcaatagatcttgatacgatcatgagacttgacaaatcgagattcttctattctatatatctagaatatagaaaggtataatacaataaacaaatacaaataaaaatatagtattatcatacgataatggaatcaaatacgcagtatttacagaaaagagtcttcgtttattgggaaagaatcaatatatttctaatgtcgaatcgggattcactaagacagaaataaagcattgggtcgaactcttctttggtgttaaggtagtagctgtgaatagccatcgactacccggaaagggta-gaagaatgggacctattctgggacatacaatgcattacagacgtatgatcattacccttcaaccggttattctattccacttctactttttattaaagggtattctgaaagaggtatttctttcattttcacaattgctttcttttgaatccaatttcaagttcgattagaaggatagaaaggccatgagaatgggaaaagaaaaatcaaatctttttaattagttccccttttttgcaactttcttattatccattccattcatttttttagatatagaatact--------tttatagaatatattctataaaaaatctttattttgcaaactaaaaaatacaatagtcaatattccttataatagatatacttaattatatcataagaatcttaagatatatttcgaatagatagaaatagtaaatttgaagttttcgtgatatgacagaggcaagaaataacgattgcaaaaaatccttccttttttcatttcaaaagtgcataaaaattatattgccaattccattttagttatattcttttttcttaatgttaataaaaaaaaaaagaaaattcttgttttttctttctaaaattcgatataggctgagagacaatcagatatattttgtcttcagcaggcatttccgtataggacttgttagaataaaacaagcaggttatataaaaaaaatttttttgattatttatcaacaaagcaaaaa-ggttcttatcaaacccaccataaaattggaaagaaagataaagtaagtagacctgactccttgaatgatgcctctatccgctattctgatatataaattcgatgtggatgaaattgttgtataagcggattttttttatttccttagacttagaccgc-----gcaagaatttttcgctatttacgatttcatattcttgttactagacgttctataggaataagaataaatcgcaactcttttccgttacacataaaatggatttcgaaagtcaatttttcttttcaatatctttcttttttttcagaatcctatttttgtttttccacccatgcaatagaaagcgaatgagaaaagaggggttattttcccttaaaagataggctttgaaataggaatcatagaataatgctgaattcaaatgtttatttacaaatagaaatatatataggaaatccgtaaaatatcagatcttaattattaatcttagttattaactagttcgaaatttgaagttctacttagaaaaaaaaaaatactagaattttagaaagataaagttagcttgatatgcttaactaaatgatattcttaaataggattatagaatttattgaactttctttttatttctctaattcgcaaatccatttttctaatagaatctattccaatttctatatgaaatttgatttcagatattttcaatttgatatggctcggacgaataatctaatacatagaaaagaataatatatatgaataatataataaggagaaaatgccaatctcttggcattttcattcgatcattatatacatttttgagatatttttttttttattatttgttaataatttaaggattaatatttcactaaggagaagatagaatcatagcaaatgaaatttctaattctgattagaaaaaaaagaatgaatatcaagcgttatagtatgattttgaatactctaaaaaaggaaggggggg--aggtgggggagagaaaaacttttggatatattgattccgattgaattacaaatatatcaacgatagaatcaattcaattctgaattgcaataagcggggtctctcaaagagagacgagctgctagactacgtcgaataatgaattcaatgattcaaaaaaaactaagagatgggtgaaa
>Monpar_H14A
ccttagctattgttcttgaaaaatgcccgggtctggcccattcctcaaaagatgtttttacaggatccctatccacaacaattttaacttctggttccggcgaacgaataatcattaagtcctcctctttccggacaagacatacaaagagacccgccaactgtctttttagtgaatctttgaaagatagatattatgattagtccttttctttactatctaccgtccttctatttttttttagttattcactggagcaattatatattgaagtcaatccgaggcaagtgttcggatctattatgacataaagattaggtgcctaacggacattggttatcctggaaaattatttcccgacgtaacaaaaaaatcttttttttatgttttaatttaagaagctagtgtatttttttgagggtataaccccctatctacacctactttccttgagtgagcataatataga-ttttttattcgattccaaatttcaagataacttattagaattattaataagaccgtcctgatatattaggtaggaatatttagattac-cccccttttatttgctttattacttctgttctagaacctatccctactttttatccttatgaaatatgatataaaatcgaaggtagaagaaagggatataatgaaatttttga----tttgatcttcctacctaaattatttgattaatggatcaacaaccaaaccaccattttttt--taatggagagtggtcttattcaaattcaaagcgcttcgtaatcttcaaccagttctgtgcttcaatataatttcccggagtaagcgctatagcttgtttccaatactcagcagcttgatcaaaccaagcttccgcaatttccgaatcaccctgtagaatggcaaagaacaagtattcatccacattttcgtactaaaaccccttttcttttatcttgaatctaattctacttattttttccaatatttttcaaaaaatcgatttctgctttttttgatcctgttttgcttattctcctcgatggattatatcttaaaacacacattgctaacactagaaaacttcccctttctttctattctattgagatgacaaaggagaaaaagtgtatttccagtcacaggctgcaaaatttagaacaaattggaacctttaactagaatt------tttttttaattgcagtcatgaacaactcttaaatcggtattctctcccc-cattccttttaatggcataataaaattgaataaatgtttccctaatccgtaatccaggtaaactccaggtccaaacagcattattatctatggatcccccttatgtacatatccctatggggaatcgtgctttaatttttcattgcattaaatatcttgaataaaaaaagggggaaattttctctgatatagattatggccgggccttcttggcccacccaagtgaaattacgataaaagaaaggatatgtggataggtggataactagattggcaagtacttaaagtacttactttattttaggattttacaacgaaatcctttattttccagcaattctactactacgatacgaaacaaaaaagagccttcaaattctttttgaaaattaaactaagcgtgctattctaaatcgaactaaagtcaaactttctagtgcttataaattattatgactt------tttcatagaaaggagataaaacgagaaatctttgctatccaatctgattagaatatcataaagtttaagtggcagaatttttttctaggactgttttaccaattcattttcattccatttctacccctgccaaattcgcactttcgtcgaaattatctcacaagcttgcaaatggagtcctgaactagccgcagcttgtgaagtatggaaggcgatcaaattcgagttcaagccggtagataccatcgattaagtagataaaactagatataaagaaggtctaaataaaaaagaagcaaaataaaaaaatcagttacgaaatgcagtaattcttctttattcttctaattgattgcaattaaattcagctcaatctttttaaaaaaagattgagctgaatttaaatagatcttgatacgatcatgaaacttgacaaatcgagattcttctattctatatatctagaatatagaaaggtataatacaataaacaaatataaatcaaaataaagtattatcatacgataatggaatcaaatacgcagtatttacagaaaagagtcttcatttattgggaaagaatcaatatacttttaatgtcgaatcgggattcactaagacagaaataaagcattaggtcgaactcttttttggtgttaaggtagtagctgtgaatagccatcgactacccggaaagggta-gaagaatgggacctattctgggacatacaatgcattacagacgtatgatcattacccttcaaccgggtattctatcccacttctactttttattaaagggtattctgaaagaaggatttctttcattttcacaattgctttcttttgaatccaattttaagttcgattagaaggatagaaaggccatgagaatgggaaaagaaaaatcaaatctttttaattagtt-cccttttttgcaactttcttattatccattccattcatttttttagatatagcatact--------------------attctataaaaattctttattttgcaaactaaaaaatacaatagtcaatattctttataatagatatacttaattatatcataagaatcttaagatatatttcgaatagatagaaatagtaaatttgaagttttcgtgatatgacagaggcaagaaataacgattccaaaaaacccttccttttttcgtttcaaaagtgcataaaaattatattgccaattccatttttgttatattcctttttcttaatggtaataaaaaaaagaataaaattcttgttttttctttctcaaattcgatataggctaagagacaatcagatctattttttcttccgcgggcatttccgtatagggcttgttagaataaaacaagcaggttatataaaaaaaatctttttttttatttatcaacaaagaaaaaaaggttcttatcaaacccaccataaaattggaaagaaagataaagtaagtggacctgacccgttgaatgatgcctctatccgctattctgatatataaattcgatgtggatgaaattgttgtataagcagattttttgtatttccttagatttagaccgcgcaaggcaagaatttttcgctatttatgatttcatattcttgttactagacgttctagaggaataagaagaaatcgcaactcttttccgttacacataaaatggatttcgaaagtcaatttttcttttcaatttttctc-------------ttc--tttctattgc--------------atgggcggaagaccaaaaaaggggttattttcccttaaaagataagctttgaa----------tggaataatcctgaattcaaatgtttatttacaaatagaaatatatataggaaatcttgaaaatgtaagatcttaattattaatcttagttattaactagttcgaaatttgaagttctacttag----aaaaacaaactctaatttcataaagataaagttagctttatatgcttaactaaatgatattttgaaataggattatagaattaattgaactttctttttatttctctaattcgcaaatcaatttttctaatagaatcgattccaatttctatattgaattggatttcagatattttcaattttatatggctcggacgaataatctaatacatagaaaagaataatatatatgaataatataacaaagagaaaatgccaagagattggcattttctct---ttattatatac-tttttgagata-----ttttttgttatttgttaataatttaaggattaatatttcactaaggagaagatagaatcatagcaaatgaaatttctaattctgattagaaaaaaaagaatgaatatcaagcgttatagtaagattttgaatactctaaaaaaataagggggat--aagcgggggagagaaaaatttttggatatattgattccgattgaattgcaaatcgatcaacgatagaatcaattcaattctgaattgcaataagcgaggtctctcaaatagagacgagctgctagactacgtcgaataatgaattcaatgattcaaaaaaaactaagagatggatgaaa
>Monpar_T17
ccttagctattgttcttgaaaaatgcccgggtctggcccattcctcaaaagatgtttttacaggatccctatccacaacaattttaacttctggttccggcgaacgaataatcattaagtcctcctctttccggacaagacatacaaagagacccgccaactgtctttttagtgaatctttgaaagatagatattatgattagtccttttctttactatctaccgtccttctatttttttttagttattcactggagcaattatatattgaagtcaatccgaggcaagtgttcggatctattatgacataaagattaggtgcctaacggacattggttatcctggaaaattatttcccgacgtaacaaaaaaatcttttttttatgttttaatttaagaagctagtgtatttttttgagggtataaccccctatctacacctactttccttgagtgagcataatataga-ttttttattcgattccaaatttcaagataacttattagaattattaataagaccgtcctgatatattaggtaggaatatttagattac-cccccttttatttgctttattacttctgttctagaacctatccctactttttatccttatgaaatatgatataaaatcgaaggtagaagaaagggatataatgaaatttttga----tttgatcttcctacctaaattatttgattaatggatcaacaaccaaaccaccattttttt--taatggagagtggtcttattcaaattcaaagcgcttcgtaatcttcaaccagttctgtgcttcaatataatttcccggagtaagcgctatagcttgtttccaatactcagcagcttgatcaaaccaagcttccgcaatctccgaatcaccctgtagaatggcaaagaacaagtattcatccacattttcgtactaaaaccccttttcttttatcttgaatctaattctacttattttttccaatatttttcaaaaaatcgatttctgctttttttgatcctgttttgcttattctcctcgatggattatatcttaaaacacacattgctaacactagaaaacttcccctttctttctattctattgagatgacaaaggagaaaaagtgtatttccagtcacaggctgcaaaatttagaacaaattggaacctttaactagaatt------tttttttaattgcagtcatgaacgactcttaaatcggtattctctcccc-cattccttttaatggcataataaaattgaataaatgtttccctaatccgtaatccaggtaaactccaggtccaaacagcattattatctatggatcccccttatgtacatatccctatggggaatcgtgctttaatttttcattgcattaaatatcttgaataaaaaaagggggaaattttctctgatatagattatggccgggccttcttggcccacccaagtgaaattacgataaaagaaaggatatgtggataggtggataactagattggcaagtacttaaagtacttactttattttaggattttacaacgaaatcctttattttccagcaattctactactacgatacgaaacaaaaaagagccttcaaattctttttgaaaattaaactaagcgtgctattctaaatcgaactaaagtcaaactttctagtgcttataaattattatgactttatccctttcatagaaaggagataaaacgagaaatctttgctatccaatctgattagaatatcataaagtttaagtggcagaatttttttctaggactgttttatcaattcattttcattccatttctacccctgccaaattcgcactttcgtcgaaattatctcacaagcttgcaaatggagtcctgaactagccgcagcttgtgaagtatggaaggcgatcaaattcgagttcaagccggtagataccatcgattaagtagataaaactagatataaagaaggtctaaataaaaaagaagcaaaataaaaaaatcagttacgaaatgcagtaattcttctttattcttctaattgattgcaattaaattcagctcaatctttttagaaaaagattgagctgaatttaaatagatcttgatacgatcatgaaacttgacaaatcgagattcttctattctatatatctagaatatagaaaggtataatacaataaacaaatataaataaaaataaagtattatcatacgataatggaatcaaatacgcagtatttacagaaaagagtcttcatttattgggaaagaatcaatatacttttaatgtcgaatcgggattcactaagacagaaataaagcattaggtcgaactcttttttggtgttaaggtagtagctgtgaatagccatcgactacccggaaagggta-gaagaatgggacctattctgggacatacaatgcattacagacgtatgatcattacccttcaaccgggtattctatcccacttctactttttattaaagggtattctgaaagagggatttctttcattttcacaattgctttcttttgaatccaattttaagttcgattagaaggatagaaaggccatgagaatgggaaaagaaaaatcaaatctttttaattagtt-cccttttttgcaactttcttattatccattccattcatttttttagatatagcatact-------------------tattctataaaaattctttattttgcaaactaaaaaatacaatagtcaatattctttataatagatatacttaattatatcataagaatcttaagatatatttcgaatagatagaaatagtaaatttgaagttttcgtgatatgacagaggcaagaaataacgattccaaaaaacccttctttttttcgtttcaaaagtgcataaaaattatattgccaattccatttttgttatattcctttttcttaatggtaataaaaaaaagaataaaattcttgttttttctttctcaaattcgatataggctaagagacaatcagatctattttctcttccgcgggcatttccgtatagggcttgttagaataaaacaagcaggttatataaaaaaaa-ttctttttttatttatcaacaaagaaaaaaaggttcttatcaaacccaccataaaattggaaagaaagataaagtaagtggacctgacccgttgaatgatgcctctatccgctattctgatatataaattcgatgtggatgaaattgttgtataagcagattttttgtatttccttagatttagaccgcgcaaggcaagaatttttcgctatttatgatttcatattcttgttactagacgttctagaggaataagaagaaatcgcaactcttttccgttacacataaaatggatttcgaaagtcaatttttcttttcaatttttctc------------attc--tttctattgc--------------atgggcggaagaccaaaaaaggggttattttcccttaaaagataagctttgaa----------tggaataatcctgaattcaaatgtttattt-------------------------------------------------------------------------------------------------------------------------------------------------------atgatattttgaaataggattatagaattaattgaactttctttttatttctctaattcgcaaatcaatttttctaatagaatcgattccaatttctatattgaattggatttcagatattttcaattttatatggctcggacgaataatctaatacatagaaaagaataatatatatgaataatataacaaagagaaaatgccaagagattggcattttctct---ttattatatacatttttgagatat----ttttttgttatttgttaataatttaaggattaatatttcactaaggagaagatagaatcatagcaaatgaaatttctaattctgattagaaaaaaaagaatgaatatcaagcgttatagtaagattttgaatactctaaaaaaataagggggat--aagcgggggagagaaaaatttttggatatattgattccgattgaattgcaaatcgatcaacgatagaatcaattcaattctgaattgcaataagcgaggtctctcaaatagagacgagctgctagactacgtcgaataatgaattcaatgattcaaaaaaaactaagagatggatgaaa
>Orysat_T17
ccttagctagtgttcttgagaaatggccgggtctggcccattcctcaaaagatgtttttacaggatccctatccacaacaatttttacttctggttccggcgaacgaatcatcattaagtcctcctctttccggacaagacatacaaagagacccgccaa----ctttttagtgaacctttgaaagatagatattatgattagtccttttctttactatctaccgtccttctatttttttttagttattcactggagcaattatatattgaagtcaatctgaggcaagtgttcggatctattatgacataaggattgggtgcctaacggactttttttatcttgg------atttctccacgtaacaaaaaaaccttt--------ttttaatttaaaaagctagtctatttttttaagagtataagtccctatctatatctactttcct----tgagcataatatagatttttttattcgattccaaattccaagataactcattagaattattaataagatggtcctgatatat----tagcaatatttatattg--cccctttttattcgctttattacttctattctaga------ccctatcgtttatccttatgaaatataatataaaatagaaggcagaggaaagagatataatgaaattcttga----ttcgatcttccgacctaatttatttgattaatggatcaacaaccaaacc-cccattttctgaaaaaggagagtggtcttattcaaattcaaagcgcttcgtaatcttcaaccagttctgtgcttcaatataatttcccggagtaaggcctatagcttgtttccaatactcagcagcttgatcaaaccaagcttctgcaatttctgaatcaccctgtagaatggcaaagagcaagtattcatccacg-tttcttactaaaactaactttcttttatcttaaatctaattctacttattttttccaatctttttcaaaaaatctattcatgcttttttggatccagtttcgattattctcctcaaaggattctatcttaaaacacacattgctaacactagaaaacttcccttttct-----ttctattgaaatgaaaaaggag-aaaagtggatttctagtcacaagctacaaaattaagaacaaattggaaccattaactagaatt---ttttattttgaatt----------------------tcggtattctctcccg-cctgccatttaatgtcataataaaagacaatggatttatgcctaatccgt-atataggtaaactccaggtccgaacagcattattatctatggatcccccttatgtacatatctctgtggagaatcgttctttaatttttcattgcattaaatatcttgaat-aaaaaaaagaaaattcgactttgcta-------------------------------------------------------------tgtggaggtccagaactagattggcatgtact----gtacttactttattttaggattctacaacgaaatcttatattttatagaaattctactac-----tacgaaacaaaaaagaaccttcaaattcttttttgaaattaaactaagcgtgctattctcaatcgaactaaagtcaaactttctagtgcttataaattattttggttttatcccattcatagaaaggagaaaaaatgagaaatctttgccgtccaatcta---agaatatcataaactgtaagtggcagaatttttttctaggaatgttttatcacttcattttcattccatttggacccctgggaaattcgaactttcgttgaaattgtctcatcagcttgcaaatggagtcctgaactagccgcagcttgtgaaatatggaaagcgatcaaattcgagttcgagccggtagataaactagactaagtggataaaattagatagaaaaaaggtctaaataaaaaagaagagaaattcaaaaatcagtacgaaaatgcagtaattcttcttttttcttctaattgattgcaattaaactcgtctcaatct----gaaaaaagattgagccgagtttaaatagattttgatacgatcatgagacttgacaaatcgggattcctctattctatatatttagaagatataaaggtataatacaataaataaatacaaata-------agtattatcatatgataatggaatcaaatacgcagtatttacagaa------------------------------aaagttttcatt----------------------------------------------------------------------------------------tattgggaaagaatc-------------------aatgacatacaatgcattacagacgtatgatcattaccctttaaccgggtattctattccacttctactctttatgacgaagttttctagaagaggtagtttttttctattcacaa---------tttgaatccaatttcaagttcgattagaaggatagaaaggccgcgag-atcggaaaagaaaaatcaaatctttttaattgcttctccttttttgctattttcttattatttatataatccattcttt----tttagaatacttt-----ttttttagaatatattctaaaaaaaaatctttttttgcaaactcaaaaatacaatagtcaataatcgttataatagatatacttaattatatcataagaatcttaagatatttttcgaatagatagaaatagtaaatttgaagtttccgtgatatgacagaggcaagaaataacgattgcaaaaaatccttccttctttc-----aaaagttcaaaaaaattatattgccaattccattttagttatattcttttttcttaatgttaataaaaaaaagaagaaaattcttcttttttctttctaaaattggatattggctaaaagacaatcagatagattttctcttcagcaggcatttccatataggacttgttataataaaacaagcaggttatagaaaaaaacttttttttattatttatcaacaaagcaaaaaggggtcttatcaaaccccccataaaattggaaagaaagataaagtaagtggacctgactccttgaatgaggcctctatccgctattctgatatataaattcgatgtagatgaaat---tgtataagtggattttttgtatttccttagacttagaccacgcaaggcaagaatttctcgctatttactatttcatattcttgttactagatgttctataggaataagaagaaatcgcaacccctttccgctacacataaaatggatttcgaaagtcaatttttcttttcaatatctttactttttttcagaatcctatttttgttcttatacccatgcaatagagagcgagtgggaaaagggaggttatttttccttaaaaaataggctttgaaataggaatcatggaataat-ctgaattccaatgtttatttacaaatagaaatatgtataggaaatccgtaaaatgtcagatcttaattattaatcttagctattaactagttcgaaattggaagttctactta----gaaaaaaatactagaacttcataaa-ataaagttagatagatttttttgaac----------t--------------------------------ttcttttttctctaattcgcaaatctatttttctaatagaatctattccaatttctatattgaatttgattttagatatttttaatttgatatggctcggacgaataatctaatacatggaaaagaataaataatatatattacataataaagagaacatgcgaatttctt-gtattttcagtccatcattatagacatttttgagattatttttttttttttatttgctaataatttaatgattaatatttcactaaggagaacatagaatcatagcaaatgaaattgctaattctgattagaaaaaaaagaatgaatatcaagcgttatagtatgattttgaatactctaaaaaaggaacgcggta---ggtgggggagagaaaaaccttgggatatattgattcgcattgaattgcaaatacatcaacgatagaatcaattcaatgctgaattgcaataagcggagtctctcaactagagacgaaccgctagactacatagagtaatgaattcaacgattcaaaaaaaactaacagatggaggaaa
>Panvir_T17
ccttagctattgttcttgagaaatgcccaggtctggcccattcctcaaaagatgtttttacaggatccctatccacaacaattttaacttctggttccggcgaacgaataatcattaagtcctcctctttccggacaagacatacaaagagacccgccaactgtctttttattgaatctttgaaagatagatattatgattagtccttttctttactatctaccgtccttctatttttttttagttattcactggagcaattatatattgaagtcaatccgaggcaagtgttcggatctattatgacataaggattaggtgcctaacggacattgattcttctggaaaattatttcccgacgtaacaaaaaaattttttctttacgttttaatttaagaagctagtgtatttttttgagggtataagcccctatttacatctactttccttgagtgagcataatatagatttttttatgcgattccaaattccaagataactcattagaattattaataagaccgtccttatatattaggtaggaatatttagattg--ccgccttttatgtgctttattacttctgttccagagcctatccctattatttatccttatgaaatatgatataaaatcgaaggtagaagaaagggatataatgaaattcttga----ttttatcttcttacctaaattatttgattaatggatcaacaaccaaaccacccattttatgggaatggagagtggtcttattcaaattcaaagcgcttcgtaatcttcaaccagttctgtgcttcaatataatttcccggagtaagcgctatagcttgtttccaatactcagcagcttgatcaaaccaagcttccgcaatttccgaatcgccctgtagaatggc----------------------------------------------------------------------------------------------------------------------------------------------------------------------------------------------t----attatattgaaatgacaaaggagaaaaagtggatttccagtcaaaggctgcaaaattcagaacaaattagaaccattaactataattttatctttttttgaattgcagtagtgaacgactcttaaatcggtattctccccccccattatttttaatggtataagaaaattgagtaaatgtttccctaatctgt-atatagggaaactccaggtccaaacagcattattatctatggatcccccttatgtacatatccctatggagaatcgttctttcatttttca------taaatattttgaataaaaaaaagagggaatttgctctgatatagattagggctcggccttcttggaccacctaagtgcaattacgataaaagaaaggatatgtagataggtggataactagattggcaagtacttaaagtaaatacttttttttaggattctacaacgaaatcctttattttccagtaattctactac-----tacgaaacaaaaaagagccttcaaattctttttgaaaatgaaactaagcgtgctattctaaatcgaactaaagtcaagctttctagtgcttataaattattatggctttatccctttcatagaaaggagataaaatgagaaatctttgctacccaatctttttagaatatcataaagtttaagtggcagaatttttttctaggactgttttatcaattcatttttattccatttctacccctgctaaattcgaattttcgtcgaaatcgtctcagcagcttgcaaatggagtcctgaactagccgcagcttgtgaagtatggaaggcgatcacatttgatttcgcgccggtggataccataga-taagtagataaaactagatataaagaaggtctaaataaaaaagaagcaaaatgaaaaaatcagttacgaaatgcagtaattcttctttattcttctaattgattgcaattaaattcggctcaatcttttttagaaaagattgagccgaatttaaatagatcttgatacgatcatgagacttgacaaatcgagattcttctattctatatatctagaatatagaaaggtataatacaataaacaaatagaaatcaaaatatagtattatcatacgataatggaatcaaatacgcagtatttacagaaaaaagtcttcgtttatt------------a-----------------------------------------------------------------------taaggtagtagctgtgaatagccatcgactacccggaaagggta-gaagaatgggacctattctgggacatacaatgcattacagacgtatgatcattacccttcaactgggtattctattccacttctactttttaagaaagggtattctgaaagaggtatttcttttattttcactatagttttcttttgaatccaatttcaagttcgattagaaggatagaaaagcgatgagaatgggaaaagaaaaatcaaatatttttaattagttccccttttttgcaattttcttattatctattccattcatttttttccataaaaagtatt-------ctcaaaaaaat-tattctatacaaaatc-----tttgtaaactaaaaaatacaatagtcaatattccttataatagatatacttaattatatcataagaatcttaagatatatttcgaatagatagaaatagtaaattttaagttttcgtgatatgacagaggcaagaaataacgattgc-aaaaatccttccttctttcatttcaaaagtgcataaaaattatattgccaattccattttaattatattcttttttcttaatgttaataaaaaaaagaagaaaattcttgttttttctttccaaaattcgatataggctgagagacaatcagataaattttctcttcagcgggcagttccatataggatttgttagaataaaacaagtaggttataaaaaaaac-ttttttcgattatttatccacaaagcaaaaaaggttcttatgaaacccacaataaaattagaaagaaagataaagtaagtagacctgaccccttgaataatgcctctatccgctattctgatatataaattcgatgtggatgaaattggtgtataagcggattttttgtatttccttagacttagatcgggcaaggcaataatttttcgctctttacgatttcatattcttgttactatacgttctataggaataagaagaaatcgcaactcttttccgttacacata-aaagggtttcaaaagtcaatttttcttttcaatatctttc-tttttttcagaatcctatttttgttcttccacccatgcaatagagagcgaatgagaaaagaagggtttttttcccttaaaagataggctttgaaataggaatcatggaataatgctgaattcaaatgtttatttacaaatagaaatatatatagggaatctgtaaaatggcagatcttaattattaatcttagttattaactagttcgaaattggaagttctacttagagtaaaaaaaatactagaatttcataaagataaaattagcttgatatgcttaactaaatgatattcttaaataggattctagaatttattgaactttctttttatttctctaattcgcaaatggatttttctaatagaatctattccaaattctatattgaatttgatttcagatattttcaatttgatatggctcggacgaataatctaatacatataaaagaagaatatatatgaatattataataaagagaaaatgccaagagattagcattttcattcgatcattatatacatttttgagatattttgtttttttttatttgttaataatttaaggataaatagttcactaaggagaagatagaatcataacaaatgagatttctaattcagattagaaaacaaagaatgaatatcaagcgttatagtatgattttgaatactctaaaaaaggaaggaggaa---ggcggaagagagaaaaacttttggatatattcattccgattgaattgcaaatatatccacgatagaatcaattcaattctgaattgcaataagcgggctctctcaaatagagatgagctgctagactacgtcgaataatgaattcaatgattcaaaaaaaactaagagatggatgaaa
>Phakoe_T17
ccttagctattgtttttgagaaatgcccgggtctggcccatgcctcaaaagatgtttttacaggatccctatccacaacaattttaacttctggttccggcgaacgaataatcattaagtcctcctctttccggacaagacatacaaagagacccgccaactgtctttttagtgaatctttgaaagataggtattctaattagtccttttctttactatctaccgtccttctattgttttttagttattcactggaacaattatatattgaagtcaatccgaggcaagtgttcggatctattatgacataaggattaggtgcctaacggacatgggttatcctgggaaa-tttttcccgatgtaaaaaaatatt--tttttttacgtttt----------gctagtgtatttttttgaggatctaaacccctatctacatctactttccttgagtg-----------------------------------------------------attattaataagaccgtcctcatatattaggtaggaatatttggattt--cttctttttatttgctttattacttctgttctagagcctatccctattgtttatctttatgaaatatgatataaaa-cgaagatagaagaaagggatataatgaaattattga----tttgatcttcttaccgaaattattggattaatggatcaacaaccaaacttccccttttcatataaagaggggtggtcttattcaaattcaaagcgcttcgtaatcttcaaccagttctgtgcttcaatataatttcccggagtaagcgctatagcttgtttccaatactcagcagcttgatcaaaccaagcttccgctatttccgaatcaccctgtagaatggc----------------------------------------------------------------------------------------------------------------------------------------------------------------------------------------------------ttctattgagatggcaaaggataaaaagtggatttccagtcacaggctgcaaaattcagaacaaattggaaccattaactagaact----tcttcttttttttgcagtagtgaacgactcttaaataggtattatctccccccatcccttttactcgcataataaaatcgaataaatgtttccctaatctgt-atatagggaaactccaggttcgaacagcattattatctaaggaccccccttatgtacatatccccgtggggaattgtgctttaatttttcattgcattaaat----tgaataaaaaaag--------------------------------------------------------------------------------------------------------------------------------------------------------------------------------------------------------------------------------------------------------------------------------------------------------------------------------------------------------------------------------------tttttctaggactattttatcaattcat-----ttgcatttctacccctgctaaatttgaactttcgtcgaacttgtcttagaagcttgcaaatggagtcctgaactagccgcagcttgcgaagtatggaaagcgatcaaatttgagttcgagccggtagatactatcgattaagtagataaaactagatagaaagagggtaaaaaaaaaaaagaagcgaactgaaaaaataagttacgaaatgcagtaattcttctttattcttctaattgattgcaatgaaattcggctcaatctttttaaaaaaagattgagccgatttaaaatagatcatgatacgatcatgagacttgacaaatcgagattcttctattctatatatctagaatatataaagatataatacaataaaaaaataaagataaaaatatagtattatcatacgataatggaatcaaatacgcagtatttacagaaaagagtcttcgtttattgggaaagaatcaatatacttttaatgtcgaatcgggattcactaagacagaaataaagcattgggtcgaactcttctttggtgttaaggtagtagctgtgaatagccatcgactacccggaaagggta-gaagaatgggacctattctgggacatacaatgcattacagacgtatgatcattacccttcaaccaggtattctattccacttttt---------aaagggtattctgaaagagatatttctttcattttcacaatccctttcttctgaatccaatttaaagttcgattagaaggatagaaaggccatgagaataggaaaagaaaaatcaaatctttttaattagttctctttttttgcaattttcttattatcatttt------ttttttatgatatataatgctttatt--ttatatagaata---------aaaaa------------ta-----------caatagtcaatattccttataatagatatacttaattatatcttaagaatcttaagatctatttcaaatagatagaaaaagtaaatttgaagttttcgtgatatgacagaagcaaaaaataacgattgcacaaaatccttctttgtttcatttcaaaagtgcatcaaaattatattgccaattccatttttgttatattcttttttcttaatgttaataaaaaaaagaagaaaattctttttttttctttctaaaattcaatataggcagagagagaatcagatatattttatcttccgcggacattttcatatagggcttattagaataaaacaagtgggttata---------tttgttcgattatttatcaacaaaacaaaaaaggttcttatcaaacccaccataaaattggaaaaaaagataaagtaagtagacctgactccttgaatgatgcctctatctgctattctgatatataaattagatgtggatgaaattgttgtataagctga-tttttttattttcttagacttagaccgcacaaggcaagaatttttcactagttatgatttcatattcttgttactagacgttctataagaataagaagaaatcacaactcttttccgttacacataaaatggatttcgaaagtccttttttcttt-----atctttcttattttgcagaatcctatttttgttcttccacccatccaatagagagtgaagtaggaaagcgg-----tttttcctta----ataggcttt----------tcatggaataatgctggattccaatgtttattcacaaatagaaatctatataggaaatccgtaaaacgtcagatcttagttattaatgttagttattaactagttcgaaatttgaaattctacttagaaaaaaaaaaatactagaatttaataaagataaagttagcttgatatgcttaactaaaaaatcttcttaaataggattatagaatttattggactttctttttatttctctaattcgcaaatagatttttctaatagaatctattcctatttctatattgaatttgatttaagatattttcaatttgatatggctcggaggaataatctaatac-----aaagaataatatatatgaataatataataaagaaaaaatgtgaatctcttggcatttttattcgatcattatatacatttttgagatattt--ttttttt----tttttaataattttagcattactatttcactaaagagaacatagaatcataccaaatgcaatttctaattctgattagaaaaaaaagagcgaatatcaagcgttatagtatgattttgaatactctaaaaaagtaatgcgggg-gggggtggggagagaaaaacttttggatatattgattccaattgaattgcaaatatatcgacgatagaatgaattcaattctgaattgcaatagcgggggtttctcaaatagagaggagctgctagactacattgaataatgagttcagtggttc----------------------aaa
>Phraus_H14A
ccttagctattgttcttgaaaaatgcccgggtctggcccattcctcaaaagatgtttttacaggatccctatccacaacaattttaacttctggttccggcgaacgaataatcattaagtcctcctctttccggacaagacatacaaagagactcgccaactgtctttttagtgaatctttgaaagatagatattatgattagtccttttctttactatctaccgtccttctatttttttttagttattcactggaacaattatatattgaagtcaatccgaggcaagtgttcggatctattatgacataaggattaggtgcctaacggacgttggttatcctggaaaattatttcccgacgtaacaaaaaaatcttttttttatgttttcatttaagaagctagtgt-tttttttgagggtataagcccctatctacatctactttccttgagtgagcataatatagatttttttattcgattccaaattccaagataactcattagaattattaataagaccgtcctgatatattaagtaggaatatttagattg---ccccttttatttgctttattacttctgttctagagcctatccctattgtttatccttatgaaatatgatataaaatcgaaggtagaagaaagggatataatgaaattcttga----ttcgatcttcctacctaaattatttgattaatggatcaacaaccaaaccacccattttatgaaaatggagagtggtcttattcaaattcaaagcgcttcgtaatcttcaaccagttctgtgcttcaatataatttcccggagtaagcgctatagcttgtttccaatactcagcagcttgatcaaaccaagcttccgcaatttccgaatcaccctgtagaatggcaaagaacaagtattcatccacattttcttactaaaagcccttttcttttatcttgaatctaattccacttattttttccaatatttttcaaaaaaaaaatttctgcttttttggatcctgtttcgcttattctcctcgatggattctatcttaaaacacacattgctaacactagaaaacttcccttttctttctattctattgagatggcaaaggagaaaaagtggatttccagtcacaggctgcaaaattcagaacaaattggaaccgttaactagaattttctttttttttgaattgcagtcgtgaacaactcttaaatcggtattctctccccccattccttttaatggcataataaaattgaataaatgtttccctaatctgt-atataggtaaactccaggtccgaacagcattattatctatggatcccccttatgtacatatccctatggggaatcgtgctttaatttttcattgcattaaatatcttgaataaaaaaaagaggaaatttgctctaatatagattatggcctggccttcttggcccacccaagtgaaattacgataaaagaaaggatatgtggataggtggataactagattggcaagtacttaaagtacttactttattttaggattttacaacgaaatcctttattttccagcaattctactactacgatacgaaacaaaaaagaaccttcaaattctttttgaaaattaaactaagcgtgctattctaaatcgaact------ta-------------------t------gactttatccctttcatggaaaggagataaaacgggaaatctttgctatccaatctgattagaatatcataaagtttaagtggcagaatttttttctaggactgttttatcaattcattttcattccatttctacccctgccaaattcgaacttccgtcgaaattgtctcacaagcttgcaaatggagtcctgaactagccgcagcttgtgaaatatggaaggcgatcaaattcgagttcgcgccggtagataccatcgattaagtagataaaactagatataaagaaggtctaaaaaaaaaagaagcgaaataaaaaaatcagttacgaaatgcagtaattcttctttattcttctaattgattgcaatgaaattcggctcaatcttttt-gaaaaagattgagccgaatttcaatagatcttgatacgatcatgagacttgacaaatcgagattcttctattctatatatctagaatatagaaaggtataatacaataaacaaatacaaataaaaatatagtattatcatacgataatggaatcaaatacgcagtatttacagaaaagagtcttcgtttattaggaaagaatcaatatacttctaatgtcgaattgggattcactaaggcagaaataaagcattgggtcgaactcttctttggtgttaaggtagtagctgtgaatagccatcgactacccggaaagggta-gaagaacgggacctattctgggacatacaatgcattacagacgtacgatcattacccttcaaccgggtattctattccacttctactttttattaaagggtattctgaaaaaggtatttctttcattttcacaattgctttcttttgaatccaatttcaagttcgattagaaggatagaaaggccatgagaatgggaaaagaaaaataaaatctttttaattagttccccttttttgcaactttcttattatccattccattcatttttttagatatagaatact--------tttatagaatatattctataaaaaatctttattttgcaaactaaaaaatacaatagtcaatattccttataatagatatacttaattatatcataagattcttatgatatatttcgaatagatagaaatagtaaatttgaagttttcgtgatatgacagaggcaagaaataacgattgcaaaaaatccttccttttttcatttcaaaagtgcataaaaattatattgccaattccattttagttatattcttttttcttaatgttaataaaaaaaagaagaaaattcttgttttttctttctaaaattcgatataggctgagagacaatcagatatattttgtcttcagcaggcatttccrtataggacttgttagaataaaacaagcaggttatataaaaaaaatttttttgattatttatcaacaaagcaaaaa-ggttcttatcaaacccaccataaaattggaaagaaagataaagtaagtagacctgaccccttgaatgatgcctctatccgctattctgatatataaattcgatgtggatgaaattgttgtataagcggattttttgtatttccttagacttagaccgc-----gcaagaatttttcgctatttacgatttcatattcttgttactagacgttctataggaataagaagaaatcgcaactcttttccgttacacataaaatggatttcgaaagtcaatttttcttttcaatatctttcttttttttcagaatcctattttggtttttccacccatgcaatagaaagcgaatgagaaaagaagggttattttcccttaaaagataggctttgaaataggaatcatagaataatgctgaattcaaatgtttatttacaaatagaaatatatataggaaatacataaaatatcagatcttaattattaatcttagttattaactagttcgaaatttgaagttctacttaga-aaaaaaaaatactagaattttagaaagataaagttagcttgatatgcttaactaaatgatattcttaaataggattatagaatttattgaactttctttttatttctctaattcgcaaatccatttttctaatagaatctattccaatttctatattaaatttgatttcagatattttcaatttgatatggctcggacgaataatctaatacatagaaaagaataatatatatgaataatataataaagagaaaatgccaatctcttggcattttcattcgatcattatatac-tttttgagatattttgttttttattatttgttaataatttaaggattaatatttcactaaggagaagatagaatcatagcaaatgaaatttctaattctgattagaaaaaaaagaatgaatatcaagcgttatagtatgattttgaatactctaaaaaaggaaggagggg---ggtgggggagagaaaaacttttggatatattgattccgattgaattacaaatatatcaacgatagaatcaattcaattctgaattgcaataagcggggtctctcaaagagagacgagctgctagactacgtcgaataatgaattcaatgattcaaaaaaaactaagagatgggtgaaa
>Phraus_N19
ccttagctattgttcttgaaaaatgcccgggtctggcccattcctcaaaagatgtttttacaggatccctatccacaacaattttaacttctggttccggcgaacgaataatcattaagtcctcctctttccggacaagacatacaaagagactcgccaactgtctttttagtgaatctttgaaagatagatattatgattagtccttttctttactatctaccgtccttctatttttttttagttattcactggaacaattatatattgaagtcaatccgaggcaagtgttcggatctattatgacataaggattaggtgcctaacggacgttggttatcctggaaaattatttcccgacgtaacaaaaaaatcttttttttatgttttcatttaagaagctagtgt-tttttttgagggtataagcccctatctacatctactttccttgagtgagcataatatagatttttttattcgattccaaattccaagataactcattagaattattaataagaccgtcctgatatattaagtaggaatatttagattg---ccccttttatttgctttattacttctgttctagagcctatccctattgtttatccttatgaaatatgatataaaatcgaaggtagaagaaagggatataatgaaattcttga----ttcgatcttcctacctaaattatttgattaatggatcaacaaccaaaccacccattttatgaaaatggagagtggtcttattcaaattcaaagcgcttcgtaatcttcaaccagttctgtgcttcaatataatttcccggagtaagcgctatagcttgtttccaatactcagcagcttgatcaaaccaagcttccgcaatttccgaatcaccctgtagaatggcaaagaacaagtattcatccacattttcttactaaaagcccttttcttttatcttgaatctaattccgcttattttttccaatattttaaaaaaaaaaaatttctgcttttttggatcctgtttcgcttattctcctcgatggattctatcttaaaacacacattgctaacactagaaaacttcccttttctttctattctattgagatggcaaaggagaaaaagtggatttccagtcacaggctgcaaaattcagaacaaattggaaccgttaactagaattttctttttttttgaattgcagtcgtgaacgactcttaaatcggtattctctccccccattccttttaatggcataataaaattgaataaatgtttccctaatctgt-atatagggaaactccaggtccgaacagcattattatctatggatcccccttatgtacatatccctatggggaatcgtgctttaatttttcattgcattaaatatcttgaataaaaaaaagaggaaatttgctctaatatagattatggcctggccttcttggcccacccaagtgaaattacgataaaagaaaggatatgtggataggtggataactagattggcaagtacttaaagtacttactttattttaggattttacaacgaaatcctttattttccagcaattctactactacgatacgaaacaaaaaagaaccttcaaattctttttgaaaattaaactcagcgtgctattctaaatcgaact------ta-------------------t------gactttatccctttcatggaaaggagataaaacgggaaatctttgctatccaatctgattagaatatcataaagtttaagtggcagaatttttttctaggactgttttatcaattcattttcattccatttctacccctgccaaattcgaacttccgtcgaaattgtctcacaagcttgcaaatggagtcctgaactagccgcagcttgtgaaatatggaaggcgatcaaattcgagttcgcgccggtagataccatcgattaagtagataaaactagatataaagaaggtctaaaaaaaaaagaagcgaaataaaaaaatcagttacgaaatgcagtaattcttctttattcttctaattgattgcaatgaaattcggctcaatcttttt-gaaaaagattgagccgaatttcaatagatcttgatacgatcatgagacttgacaaatcgagattcttctattctatatatctagaatatagaaaggtataatacaataaacaaatacaaataaaaatatagtattatcatacgataatggaatcaaatacgcagtatttacagaaaagagtcttcgtttattaggaaagaatcaatatacttctaatgtcgaattgggattcactaaggcagaaataaagcattgggtcgaactcttctttggtgttaaggtagtagctgtgaatagccatcgactacccggaaagggta-gaagaacgggacctattctgggacatacaatgcattacagacgtacgatcattacccttcaaccgggtattctattccacttctactttttattaaagggtattctgaaaaaggtatttctttcattttcacaattgctttcttttgaatccaatttcaagttcgattagaaggatagaaaggccatgagaatgggaaaagaaaaataaaatctttttaattagttccccttttttgcaactttcttattatccattccattcatttttttagatatagaatact--------tttatagaatatattctataaaaaatctttattttgcaaactaaaaaatacaatagtcaatattccttataatagatatacttaattatatcataagattcttatgatatatttcgaatagatagaaatagtaaatttgaagttttcgtgatatgacagaggcaagaaataacgattgcaaaaaatccttccttttttcatttcaaaagtgcataaaaattatattgccaattccattttagttatattcttttttcttaatgttaataaaaaaaagaagaaaattcttgttttttctttctaaaattcgatataggctgagagacaattagatatattttgttttcagcaggcatttccgtataggacttgttagaataaaacaagcaggttatataaaaaaaatttttttgattatttatcaacaaagcaaaaa-ggttcttatcaaacccaccataaaattggaaagaaagataaagtaagtagacctgaccccttgaatgatgcctctatccgctattctgatatataaattcgatgtggatgaaattgttgtataagcggattttttgtatttccttagacttagaccgc-----gcaagaatttttcgctatttacgatttcatattcttgttactagacgttctataggaataagaagaaatcgcaactcttttccgttacacataaaatggatttcgaaagtcaatttttcttttcaatatctttcttttttttcagaatcctattttggtttttccacccatgcaatagaaagcgaatgagaaaagaagggttattttcccttaaaagataggctttgaaataggaatcatagaataatgctgaattcaaatgtttatttacaaatagaaatatatataggaaatacataaaatatcagatcttaattattaatcttagttattaactagttcgaaatttgaagttctacttaga-aaaaaaaaatactagaattttagaaagataaagttagcttgatatgcttaactaaatgatattcttaaataggattatagaatttattgaactttctttttatttctctaattcgcaaatccatttttctaatagaatctattccaatttctatattaaatttgatttcagatattttcaatttgatatggctcggacgaataatctaatacatagaaaagaataatatatatgaataatataataaagagaaaatgccaatctcttggcattttcattcgatcattatatac-tttttgagatattttgttttttattatttgttaataatttaaggattaatatttcactaaggagaagatagaatcatagcaaatgaaatttctaattctgattagaaaaaaaagaatgaatatcaagcgttatagtatgattttgaatactctaaaaaaggaaggagggg---ggtgggggagagaaaaacttttggatatattgattccgattgaattacaaatatatcaacgatagaatcaattcaattctgaattgcaataagcggggtctctcaaagagagacgagctgctagactacgtcgaataatgaattcaatgattcaaaaaaaactaagagatgggtgaaa
>Phraus_T17_1
ccttagctattgttcttgaaaaatgcccgggtctggcccattcctcaaaagatgtttttacaggatccctatccacaacaattttaacttctggttccggcgaacgaataatcattaagtcctcctctttccggacaagacatacaaagagactcgccaactgtctttttagtgaatctttgaaagatagatattatgattagtccttttctttactatctaccgtccttctatttttttttagttattcactggaacaattatatattgaagtcaatccgaggcaagtgttcggatctattatgacataaggattaggtgcctaacggacgttggttatcctggaaaattatttcccgacgtaacaaaaaaatcttttttttatgttttcatttaagaagctagtgtttttttttgagggtataagcccctatctacatctactttccttgagtgagcataatatagatttttttattcgattccaaattccaagataactcattagaattattaataagaccgtcctgatatattaagtaggaatatttagattg---ccccttttatttgctttattacttctgttctagagcctatccctattgtttatccttatgaaatatgatataaaatcgaaggtagaagaaagggatataatgaaattcttga----ttcgatcttcctacctaaattatttgattaatggatcaacaaccaaaccacccattttatgaaaatggagagtggtcttattcaaattcaaagcgcttcgtaatcttcaaccagttctgtgcttcaatataatttcccggagtaagcgctatagcttgtttccaatactcagcagcttgatcaaaccaagcttccgcaatttccgaatcaccctgtagaatggcaaagaacaagtattcatccacattttcttactaaaagcccttttcttttatcttgaatctaattccacttattttttccaatatttttcaaaaaaaaaatttctgcttttttggatcctgtttcgcttattctcctcgatggattctatcttaaaacacacattgctaacactagaaaacttcccttttctttctattctattgagatggcaaaggagaaaaagtggatttccagtcacaggctgcaaaattcagaacaaattggaaccgttaactagaattttctttttttttgaattgcagtcgtgaacgactcttaaatcggtattctctccccccattccttttaatggcataataaaattgaataaatgtttccctaatctgt-atatagggaaactccaggtccgaacagcattattatctatggatcccccttatgtacatatccctatggggaatcgtgctttaatttttcattgcattaaatatcttgaataaaaaaaagaggaaatttgctctaatatagattatggcctggccttcttggcccacccaagtgaaattacgataaaagaaaggatatgtggataggtggataactagattggcaagtacttaaagtacttactttattttaggattttacaacgaaatcctttattttccagcaattctactactacgatacgaaacaaaaaagaaccttcaaattctttttgaaaattaaactaagcgtgctattctaaatcgaact------ta-------------------t------gactttatccctttcatggaaaggagataaaacgggaaatctttgctatccaatctgattagaatatcataaagtttaagtggcagaatttttttctaggactgttttatcaattcattttcattccatttctacccctgccaaattcgaacttccgtcgaaattgtctcacaagcttgcaaatggagtcctgaactagccgcagcttgtgaaatatggaaggcgatcaaattcgagttcgcgccggtagataccatcgattaagtagataaaactagatataaagaaggtctaaaaaaaaaagaagcgaaataaaaaaatcagttacgaaatgcagtaattcttctttattcttctaattgattgcaatgaaattcggctcaatctttttcgaaaaagattgagccgaatttcaatagatcttgatacgatcatgagacttgacaaatcgagattcttctattctatatatctagaatatagaaaggtataatacaataaacaaatacaaataaaaatatagtattatcatacgataatggaatcaaatacgcagtatttacagaaaagagtcttcgtttattaggaaagaatcaatatacttctaatgtcgaattgggattcactaaggcagaaataaagcattgggtcgaactcttctttggtgttaaggtagtagctgtgaatagccatcgactacccggaaagggta-gaagaacgggacctattctgggacatacaatgcattacagacgtacgatcattacccttcaaccgggtattctattccacttctactttttattaaagggtattctgaaaaaggtatttctttcattttcacaattgctttcttttgaatccaatttcaagttcgattagaaggatagaaaggccatgagaatgggaaaagaaaaataaaatctttttaattagttccccttttttgcaactttcttattatccattccattcatttttttagatatagaatact--------tttatagaatatattctataaaaaatctttattttgcaaactaaaaaatacaatagtcaatattccttataatagatatacttaattatatcataagattcttatgatatatttcgaatagatagaaatagtaaatttgaagttttcgtgatatgacagaggcaagaaataacgattgcaaaaaatccttccttttttcatttcaaaagtgcataaaaattatattgccaattccattttagttatattcttttttcttaatgttaataaaaaaaagaagaaaattcttgttttttctttctaaaattcgatataggctgagagacaatcagatatattttgtcttcagcaggcatttccgtataggacttgttagaataaaacaagcaggttatataaaaaaaatttttttgattatttatcaacaaagcaaaaa-ggttcttatcaaacccaccataaaattggaaagaaagataaagtaagtagacctgaccccttgaatgatgcctctatccgctattctgatatataaattcgatgtggatgaaattgttgtataagcggattttttgtatttccttagacttagaccgc-----gcaagaatttttcgctatttacgatttcatattcttgttactagacgttctataggaataagaagaaatcgcaactcttttccgttacacataaaatggatttcgaaagtcaatttttcttttcaatatctttcttttttttcagaatcctattttggtttttccacccatgcaatagaaagcgaatgagaaaagaagggttattttcccttaaaagataggctttgaaataggaatcatagaataatgctgaattcaaatgtttatttacaaatagaaatatatataggaaatacataaaatatcagatcttaattattaatcttagttattaactagttcgaaatttgaagttctacttaga-aaaaaaaaatactagaattttagaaagataaagttagcttgatatgcttaactaaatgatattcttaaataggattatagaatttattgaactttctttttatttctctaattcgcaaatccatttttctaatagaatctattccaatttctatattaaatttgatttcagatattttcaatttgatatggctcggacgaataatctaatacatagaaaagaataatatatatgaataatataataaagagaaaatgccaatctcttggcattttcattcgatcattatatacatttttgagatattttgttttttattatttgttaataatttaaggattaatatttcactaaggagaagatagaatcatagcaaatgaaatttctaattctgattagaaaaaaaagaatgaatatcaagcgttatagtatgattttgaatactctaaaaaaggaaggagggg---ggtgggggagagaaaaacttttggatatattgattccgattgaattacaaatatatcaacgatagaatcaattcaattctgaattgcaataagcggggtctctcaaagagagacgagctgctagactacgtcgaataatgaattcaatgattcaaaaaaaactaagagatgggtgaaa
>Setita_T17
ccttagctattgttcttgagaaatgcccgggtctggcccattcctcaaaagatgtttttacaggatccctatccacaacaattttaacttctggttccggcgaacgaataatcattaagtcctcctctttccggacaagacatacaaagagacccgccaactgtctttttattgaatctttgaaagatagatattatgattagtccttttctttactatctaccgtccttctatttttttttagttattcactggagcaattatatattgaagtcaatccgaggcaagtgttcggatctattatgacataaggattaggtgcctaacggacatgggttcttctggaaaattatttcccgacgtaacaaaaaaa---tttttttacgttttaatttaagaagctagtgtatttttttgagggtataagcccctatccacatctactttccttgagtgagcataatatagatttttttatgcgattccaaattccaagataactcattagaattattaataagaccgtcctgatagattaggtaggaatatttagattg--ccaccttttatgtgctttattacttctgttccagagcctatccctattatttatctttatgaaatatgatataaaatcgaaggtagaagaaagggatataatgaaattcttga----tttgatctt--------------------------------------ccacccattttatggaaatggagagttgttttattcaaattcaaagcgcttcgtaatcttcaaccagttctgtgcttcaatataatttcccggagtaagcgctatagcttgtttccaatactcagcagcttgatcaaaccaagcttccgcaatttccgaatcgccctgtagaatggcaaagaacaagtattcatttacatttttttactaa-----------ttttattttgaatctaattctacttt-------------ttttcaaaaaaaggatttctgcttttttggatccagttgcgcttattctcctcgatggattctatcttaaaacacacattgctaacactagaaaactt-----ttctttctattctattgagatgacaaaggagaaaaagtggatttccagtcacaggctgcaaaattcagaacaaattagaaccattaactataatt----ttttttttgaattgcagtagtgaacgactcttaaatcggtattctcctcccccattatttttaatggcataataaaatagaataaatgtttccctaatctgt-atatagggaaattccaggtcc----agcattattatctatggatcccccttatgtacatatccctatggggaatcgtgcttttatttttcattgcattaaatatcttgaataaaaaaaagagggaatttgctctgatatagattatggcttggccttcttggaccacctaagtgcaattacgataaaagaaaggatatgtagataggtggataactagattggcaagtacttaaagta----ctttattttaggattctacaacgaaatcctttattttccagcaattctactat-----tacgaaacaaaaaagaaccttcaaattctttttgaaaatgaaactaagcgtgctattctaaatcgaactaaagtcaaactttctagtgcttataaattattatggctttatccctttcatagaaaggagataaaacgagaaatctttgctatccaatctttttagaatatcataaagtttaagtggcagaatttttttctaggactgttttatcaattcatttttattccatttctacccctgctaaattcgaattttcgtcgaaatcgtctcagcagcttgcaaatggagtcctgaactagccgcagcttgtgaagtatggaaggagatcaaatttg---------------------------------------------------------------------------aatgaaaaaatcagttacgaaatgcagtaattcttctttatttttctaattgattgcaattaaattcggctcaatcttttttagaaaagattgagccgaatttaaatagatcatgatacgatcatgagacttgacaaatcgagattcttctattctatatatctagaatatataaaggtataatacaataaacaaatagaaatcaaaatatagtattatcatacgataatggaatcaaatacgcagtatttacagaaaagagtcttcgtttattgggaaagaatcaatatacttctaatgtcgaatcgggattcactaagacagaaataaagcattgggtcgaactcttctttggtgttaaggtagtagctgtgaatagccatcgactacccggaaagggta-gaagaatgggacctattctgggacatacaatgcattacagacgtatgatcattacccttcaaccgggtattctattccacttctactttttattaaagggtattctgaaagaggtatttcttttattttcacaatagttttcttttgactccaatttcaagttcgattagaaggatagaaaggtgatgagaatgggaaaagaaaaatcaaatat------ttagttccccttttttgcaattttctt----------------------------------------------------------------------------attttgtaaactaaaaaatacaatagtcaatattccttataatagatatacttaattatatcataagaatcttaagatatatttcgaatagatagaaatagtaaatttgaagttttcgtgatatgacggaggcaagaaataacgattgcaaaaaatccttccttctttcatttcaaaagtgcataaaaattatattgccaattccattttaattatattcttttttcttaatgttaataaaaaaaagaagaaaattcttgttttttctttccaaaattcgatataggctgagagacaatcagataaattttctcttcagcgggcagttccatataggatttgttagaataaaacaagcaggttata--------------------atttatccacaaagcaaaaaaggttcttatcaaagccacaataaaattggaaagaaagataaagtaagtagacctgaccccttgaataatgcctctatccgctattctgatatataaattcgatgtggatgaaattggtgtataagcgga-tttttgtatttccttagacttagatcgcgcaaggcaagaatttttcgctatttacgatttcatattcttgttactagacgttctataggaataagaagaaatcgcaactcttttccgttacacata-aaagggtttcaaaagtcaattttgcttttcaatatctttctttttttcagaaattctatttttgttcttccacccatgcaatagagagcgaatgagaaaagaggggt-----------------taggctttgaaataggaatcatggaataatgctgaattcaaatgtttatttacaaatagaaatatatatagggaatc--taaaatgtcagatcttaattataaatcttagttattaactagttcgaaattggaagttctacttag---aaaaaaaacactagaatttcataaagataaagttagcttgatatgcttaactaaatgatattcttaaataggattctagaatttattgaactttctttttatttctctaattcgcaa------------------------------------------------------------caatttgatatggctcggacgaataatctaatgcatataaaagaagaatatatatgaataatataataaagagaaaatgccaagagattgggattttcattcgatcattatatacatttttgagatgttt--tttttttttatttgttaataatttaaggataaatagttcactaaggagaagatagaatcatagcaaatgaaatttctaattcagattag-aaaaaaagaatgaatatcaagcgttatagtatgattttgaatactctaaaaaaggaaggaggga---ggcgggagagataaaaacttttggatatattcattccaattgaattgcaaatatatcaacggtagaatcaattcaattctgaattgcaataagcggggtctctcaaatagagatgagctgctagactacgtcgaataatgaatttaatgattcaaaaaaaactaagagatggatgaaa
>Sorbic_T17
ccttagctattgttcttgagaaatgcccgggtctggcccattcctcaaaagatgtttttacaggatccctatccacagcaattttaacttctggttccgacggacgaataatcattaagtcctcctctttccggacaagacatacaaagagacccgccaactgtctttttattgaatcttttaaagatagatattatgattagtccttttctttactatctaccgtccttctatttttttttagttattcactggagcaattatatattgaagtcaatccaaggcaagtgttcggatctattatgacataaggattaggtgcctaacggacattggttattctgggaaattatttcccgacataacaaaaaaatc-tttttttacgttttaatttaagaagctagtgtatttttctgagggtataagtccctatctacatctactttccttgagtgagcataatatagattttttgattcgattccaaattccaagataactcattagaattattaataagaccgtcctgatatattaggtaggaatatttagattg--ccgacttttatgtactttattacttctgttccagagcctatccctattgtttatccttatgaaatatgatataaaattgaaggtagaagaaagggatataatgaaattcttga----tttgatctt--------------------------------------ccaccctttttatgaaaatggagagtggtcttattcaaattcaaagcgcttcgtaatctttaaccagttctgtgcttcaatataatttcctggagtaagcgctatagcttgtttccaatactcagcagcttgatcaaaccaagcttccgcaatttccgaatcgccctgtagaatggc-------aagtattcatccacatttttttactaaacctttttttcttttatcttgaatctaattctacttattttttcgaatctttttcaaaaaatcgatttctgcttttttggatccagtttcgcttattctcctcgatggattctatcttaaaacacacattgctaacactagaaaacttcccgtttctttctattctattgagatgacaaagaagaaaaagtggatttccagtcgcaggctgcaaaattcagaacaaattagaaccattaactataatattatttttttttgaattgcagtagtgaacgactcttaaatcggtattccccccccccattattttgaatggcataataaaatagaataaatgtttccctaatctgt-atatagggaaactccaggtccgaacagcattattatctacagatcccccttatgtacatatccctatggggaatcgtgctttaatttttcattgcattaaatattttgaataaaaaaaagagggaatttgctctgatatagattatagcctggccttcttggcccacctaagtgcaattacgataaaagaaaggatatgtagataggtggataactagattggcaagtatttaaagtactttctttattttaggattctacaacgaaatcctttattttctagcaattctactac-----tacgaaacaaaaaagacccttcaaattctttttgaaaaagaaactaagcgtgctattctaaatcgaactgaagtcaaactttctagtgcttataaattattatggctttatccctttcatagaaaggagataaaacgagaaatctttgctatccaatctttttagaatatcataaagtttaagtggcataatttttttctaggactgttttatcaattcatttttattccatttcgacccctgcgaaattcgaactttcgtcgaaatcgtctcagcagcttgtaaatggagtgctgaactagccgcagcttgtgaaatatggaaggagatcaaatttgatttcaaagcgatggataccttataataagtagataaaactagatataaagaaggtctaaataaaaaagaagaaaaatgaaaaaataagttaagaaatgcagtaattcttctttattcttctaattgattgcaattaaattcggctcagtcttttttagaaaagattgagccgaatttaaatagatcttgatacgatcatgagacttgacaaatcgagattcttctattctatatatctagaatatagaaaggtataatacaataaacaaatataaataaaaatatagtattatcgtacgataatggaatcaaatacgcagtatttacagaaaagagtcttcgtttattgggaaagaatcaatatacttttaatgtcgaatcgggattcactaagacagaaataaagcattgggtcgaactcttctttggtgttaaggtagtagctgtgaatagccatcgactacccggaaagggta-gaagaatgggacctattctgggacatacaatgcattacagacgtatgatcattactcttcaactgggtattctattccacttctaccctttattcaagggtattctgaaagaggtatttcttttattttcacaatagctttcttttgaatccaatttcaagttcgattagaaggatagaaaggcgatgagaatgggaaaagataaattcaacatccctttttagttccccttttttgcaattttc----------------------------------------------------------------------------ttattttttaaactaaaaaatacaatagtcaatattccttataatagatatacttaattatatcataagaatcttaagatatatttcgaatagatagaaatagtaaatttgaagttttcatgatatgacagaggcaagaaataacgattgcaaaaaatccttccttctttcatttcaaaagtgcataaaaattatattgccaattccattttaattatattcttttttcttaatgttaataaaaaaaagaagaaaattctggttttttctttccaaaattcgatataggctgagagacaatcagatcgattttctcttcagcgggcagttccatatagaatttgttagaataaaacaagcgggttataaaaaaaa-------ctctttttttatccacaaagcaaaaaaggttcttatcaaacccacaataaaattggaaagaaagataaagtaagtagacctgaccccttgaatgatacctctatccgctattctgatatataaattcgatgtggatgaaattggtgtataagcgca-tttttttatttccttagacttagatcgcgcaaggcaagaatttttcgctatttacgatttcatattcttgttactagacgttctataggaataagaagaaatcgcaactcttttccgttacacatataaagggtttcaaaagtcaatttttcttttcaatatctttctttttttcagaaattctatttttgttcttccacccatgcaatagagagcgaatgagaaaagagggg---ttttcccttaaaaaataggctttgaaatagaaatcatggaataatgctgaattcaaatgtttatttacaaataaaaatatatatagggaatctgtaaaatatcagatcttaattattaatcttagttattaactagttctaaattggaagttccacttag---aaaaaaaatactagaatttcataaagataaagttagcttgatatgcttaactaaatgatattcttaaataggattatagaatttattgaactttctttttatttctctaattcgcaaatggatttttctaatagaatctattccaaattctatattgaatttgatttcagatattttcaatttgatatggctcggacgaataatctaatacatagaaaagaagaatatatatgcataatataataaagagaaaatgccaagagattggcattttcatttgatcattatatacatttttgagatatttt-gttttttttatttgttaataatttaaggataaatagttcactaaggagaagatagaatcatagcaaatgaaatttctaattcagcttag-aaaaaaagaatgaatatcaagcgttatagtatgatttggaatactctaaaaaaggaaggaggga---ggcgggagagagaaaaacttttggatatattcattccgattgaattgcaaatatatcaacgataaaatcaattcaattctgaattgcaataagcggggtgtctcaaataaagatgagttgctagactacgtcgaataatgaattcaatgattcaaaaaaaactaaaagatggattaaa
>Stygyn_T17
ccttagctattgttcttgagaaatgcccgggtctggcccattcctcaaaagatgtttttacaggatccctatccacaacaattttaacttctggttccggcgaacgaataatcattaagtcctcctctttccggacaagacatacaaagagacccgccaactgtttttttagtgaatctttgaaagatagatattatgattagtccttttctttactatctaccgtccttctatttttttttagttattcactggagcaattatatattgaagtcaatccgaggcaagtgttcggatctattatgacataaggattaggtgcctaacggacattgtttatcctggaaaattatttcccgacgtaacaaaaaaatcttttttttatgttttgatttaagaagctagtgtatttttttgagggtataagctcctatctacatctactttccttgagtaagcataatatagatttttttattcgattccaaattccaagataactcattagaattattaataagaccgtcctgatatattaggtaggaatatttagactgc-cccccttttatttgctttattacttctgttctagagcctatccctattgtttatccttatgaaatatgatataaaatcgaaggtagaagaaagggatataatgaaattcttga----ttcgatctttctacctaaattatttgattaatggatcaacaaccaaaccacccattttatgaaaatggagagtggtcttattcaaattcaaagcgcttcgtaatcttcaaccagttctgtgcttcaatataatttcccggagtaagcgctatagcttgtttccaatactcagcagcttgatcaaaccaagcttctgcaatttccgaatcaccctgtagaatggcaaagaacaagtattcatccacattttcttactaaaaccccttttcttttatcttgaatctaattctacttattttttccaatatttttcaaaaaatctatttctgctttttttgatcctgtttcgcttgttctcctcgatggattctatcttaaaacacacattgctaacactagaaaacttcccttttctttctattctattgagatgacaaaggagaaaaagtggatttccagtcacaggctgcaaaattcagaacaaattggaaccattaactagaatt---tttttttttgaattgcagtcgtgaacgactcttaaatcggtattctctccccccattccttttaatggcataataaaattgaataaatgtttccctaatctgt-atataggcaaactccatgtccgaacagcattattatctatagatcccccttatgtacatatccctatggggaatcgtgctttaatttttcattgcattaaatatcttgaat-aaaaaaagaggaaatttgctctaatatggattatggcctggccttcttggcccacccaagtgaaattacgataaaagaaaggatatgtggataggtggataactagattggcaagtacttcaagtaagtacttgattttaggattttacaacgaaatcctttattttccagcaattctactactacaatacgaaacaaaaaagaaccttcaaattctttttgaaaattaaactaagcgtgctattctaaatcgaactaaagtcaaactttctagtgcttataaattattatgactttatccctttcatagaaaggagataaaacgagaaatctttgctatccaatctgattagaatatcataaagtttaagtggcagaatttttttctaggactgttttatcaattcattttcattccatttctaccccttccaaattcgaactttcgtcgaaattgtctcacaagcttgcaaatggagtcctgaactagccgcagcttgtgaagtatggaaggcgatcaaattcgagttccagccggtagataccatcgattaagtagataaaactagatataaagaaggtctaaaaaaaaaagaagcgaaataaaaaaatcagttacgaaatgcagtaattcttctttattcttctaattgattgcaattaaattcagctcaatctttctaaaaaaagattgagctgaatttaaatagatcttgatacgatcatgagacttgacaaatcgagattcttctattctatatatctagaatatagaaaggtataatacaataaacaaatacaaataaaaatatagtattatcatacgataatggaatcaaatacgcagtatttacagaaaagagtcttcgtttattgggaaagaatcaatatacttctaatgtcgaatcgggattcactaagacagaaataaagcattgggtcgaactcttctttggtgttaaggtagtagctgtgaatagccatcgactacccggaaagggta-gaagaatgggacctattctgggacatacaatgcattacagacgtatgatcattacccttcaaccgggtattctattccacttctacttttaattaaagggtattctgaaagaggtatttctttcattttcacaattgctttcttttgaatccaatttcaagttcgattagaaggatagaaaggccatgagaatgggaaaaaaaaaatcaaatctttttaattagttccccttttttgcaactttattattatccattccattctttttttgagatatagaatact--------tttatagaatatattctataaaaaatctttattttgcaaacgaaaaaatacaatagtcaatattccttataatagatatacttaattatatcataagaatcttaagatatatttcgaatagatagaaatagtaaatttgaagttttcgtgatatcacagaggcaagaaataacgattgcaaaaaacccttcct--tttcgtttcaaaagtgcataaaaattatattgccaattccattttagttatattcttttttcttaatgttaataaaaaaaagaagaaaattcttgttttttctttctaaaattcgatataggctgagagacaattagatatattttctcttcagcgggcatttccgtataggacttgttagaataaaacaagcaggttatataaaaaaaattttgttgattatttatcaacaaagcaaaaaaggttcttatcaaacccaccgtaaaattggaaagaaagataaagtaagtagacctgaccccttgaatgatgcctctatccgctattctgatatataaattcgatgtggatgaaattgttgtataagcagattttttgtatttccttagacttataccgcgcaaggcaagaatttttcgctatttacgatttcatatt-------------------taggaataagaagaaatcgcaactcttttccgttccacataaaatggatttcgaaagtcaatttttcttttcaatatctttcttttttttcagaatcctatttttgttcttccacccatgcaatagaaagcgaatgagaaaagaggggttattttcccttaaaagataggctttgaaataggaatcgtggaataatgctcaattcaaatgtttatttacaaatagaaatatatataggaaatccgtaaaatgtcagatcttaattattaatcttagttattaactagttcgaaattggaagttctacttagaaaaaaaaaaatactagaatttcataaagataaagttagcttgatatgcttaactaaatgatattcttaaataggattatagaatttattgaactttctttttatttctctaattcgcaaatccatttttctaatagaatctattccaatttctatattggatttgatttcagatatttgtaatttgatatggctcggacgaataatctaatacatagaaaagaataatatatatgaataatataataaagagaaaatgccaagagattggcattttcattcgatcattatatacatttttgagatattttgtttttttttatttgttaataatttaaggattcatattgcactaaggagaagatagaatcatagcaaatgaaatttctaattctgattagaaaaaaaagaatgaatatcaagcgttatagtatgattttgaatactctaaaaaaggaaggaggga---ggcgagggagagaaaaacttttggatatattgattccgattgaattgcaaatatatcaacgatagaatcaattcaattctgaattgcaataagcgaggtctctcaaagagagacgagctgctagactacgtcgaataatgaattcaatgattcaaaaaaaactaagagatggatgaaa
>Thylat_T17
ccttagctattgttcttgagaaatgaccaggtctggcccattcctcaaaagatgtttttacaggatccctatccacaacaattttaacttctgattccggcgaacgaataatcattaagtcctcctctttccggacaagacatacaaagagacccgccaactgtctttttattgaatctttgaaagatagatattatgattagtccttttctttactatctaccgtccttcta-ttttttttagttattcactggagcaattatatattgaagtcaatccgaggcaagtgttcggatctattatgacataaggattaggtgcctaacggacattgcttatcctggaaaattatttcccgacgtaaaaaaaatat-----------------------------------tttttttgagggtataagcccctatctacatctactttccttgagtgagcataatatagatttttttcttcgattccaaattccaagataactgattagaattattaataagaccgtcctgatatattaggtaggaatatttagattg--ccgccttttatttgctttattacttctgttctagagcctatccctattgtttatccttatgaaatatgatataaaatcgaaagtagaagaaagggatataatgaaattcttga----ttcgatcttcctacctaaattatttgattaatggatcaacaaccaaaccacccattttatgaaaatggagagtggtctt------attcaaagcgcttcgtaatcttcaaccagttctgtgcttcaatataatttcccggagtaagcgctatagcttgtttccaatactcagcagcttgatcaaaccaagcttccgcaatttccgaatcaccctgtagaatggcaaagaacaagtattcatccacattttcttactaaaaccctttttcttttatcttgaatctaattctacttattttttctaatctttttcaaaaaaaagatttctgctctt----------------------------ataaattctatcttaaaacacacattgctgacactagaaaacttcccttttctttctattctattgagatgacaaaggataaaaagtggatttccagtcacaggctgcaaaattcagaacaaattggaaccattaactagaattttctttttttttgaattgcagtagtgaacaactcttaaatcggtattcccccccc-cattctttttaatggcataataaaatagaataaatgtttccctaatctgt-atatagggaaa-tccgggtccgaacaggattattatccatggatcccccttatgtacatatccctatggggaatcgtgctttaatttttcattgcattaaatatcttgaataaaaaaaagaggaaatttactctgatatagattatggcctggccttcttggcccacctaagtgcaattacgataaaagaaaggatatgtagataggtggataactagattggcaagtacttaaagtacttactttattttaggattctacaacaaaatcctttattttccagcaattctactac-----tacgaaacaaaaaagaaccttcaaattctttttgaagcttaaactaagcgtgctattctaaatcgaactaaagtcaaactttctagtgcttataaattattatggctttatccctttcatagaaaggagataaaatgagaaatctttgctatccaatctttttagaatatcataaagtttaagtggcagaatttttttctaggactgttttatcaattcattttcattccatttctacccctgcgaaatttgcactttcgtcgaaatcgtctcacaagcttgcaaatggagtcctgaactagccgcagcttgtgaagtatggaaggcgatcaaattcgagttccagccggtagataccataga---------------------------------------tgaagaagcaaaatgaaaaaataagttacgaaatgcagtaattcttctttattcttctaattgattgcaattaaattcggctcaatctttttaaaaaaagattgagccgaatttaaatagatcttgatacgatcatgagacttgacaaatcgagattcttctattctatatatctagaatatagaaaggtataatacaataaacaaatacaaatataaatatagtattatcatacgataatggaatcaaatacgcagtatttacagaaaagagtcttcgtttattgggaaagaatcaatatacttttaatgtcgaatcgggattcactaagacagaaataaagcattgggtcgaactcttctttggtgttaaggtagtagctgtgaatagccatcgactacccggaaagggta-gaagaatgggacctattctgggacatacaatgcattacaaacgtatgatcattactcttcaaccgggtattctattccacttctacttt---ttaaagggtattctgaaagaggtctttcttttattttcacaatcgctttcttttgaatccaatttcaagttcgattagaaggatagaaaggccatgagaatgggaaacgaaaaatcaaatctttttaattagttccccttttttgcaattttcttattatccattcattt--tttttt---------------------------------------------------agattttttaaattcaaaaatacaatagtcaatattccttataatagatatacttaattatatcataagaatcttaagatatattttgaatagatagaaatagtaaatttgaagttttcgtgatatgacagaggcaagaaataacgattgcaaaaaatccttccttctttcatttcaaaagtgtataaaaattatattgccaattccattttagttatattcttttttcttaatgttaataaaaaaaagaagaaaattcttgttttttctttctaaaattcgatataggctgagagacaatcagatatattttctcttcagccggcagttccatataggatttgttagaataaaacaagcaggttataaaaaaaaacttttttcgattatttatccacaaagcaaaaaaggttcttatcaaacccaccataaaattggaaagaaagataaagtaagtagacctgaccccttgaatgatgcctctatccgctattctgatatataaattcgatgtggatgaaattggtgtataagcggattttttgtatttccttagacttagatcgcgcaaggcaagaatttttcgctatttacgatttcatattcttgttactagacgttctataggaataagaagaaatcgcaactcttttccgttacacataaaaagggtttcaaaagtcaatttttcttttcaatatctttcttttttttcagaatcctatttttgttcttccacccatgcaatagagagcgaatgagaaaagaggggttattttcccttaaaagataggctttgaaataggaatcgtggaataatgctgaattcaaatgtttatttacaaatagaaatatatataggaaatctgtaaaatgtcagatcttaattattaatcttagttattaactagttcgaaattggaagttctacttag---aaaaaaaatactagaatttcataaagataaagttagcttgatatgcttaactaaatgatattcttagataggattatagaatttattgaactttctttttatttctctaatttgcaaatggagttttctaatagaatctcttccaatttctatattgaatttgatttcagatattttcaatttgctatggctcggacgaataatctaatacatagaaaagaataatatatatgaataatataataaagagaaaatgccaatctcttggcattttcattcgatcattatatacatttttgagatattttgttttcttttatttgttaataatttaaggaaaaatattttactaaggagaagatagaatcatagcaaatgaaatttctaattcagattagaaaaaaaagaatgaatatcaagcgttatagtacgattttgaatactctaaaaaaggaaggagggg--gagcgggggagagaaaaacttttggatatatggattccaattgaattgcaaatatatcaacgatagaatcaattcaattctgaattgcaataagcggggtctctcaaatagagatgagctgctagactacgtcgaataatgaattcaatgattcaaaaaaaactaagagatggatgaaa
>Zeamay_T17
ccttagctattgttcttgagaaatgcccgggtctggcccattcctcaaaagatgtttttataggatccctatccacagcaattttaacttctggttccgacgaacgaataatcattaagtcctcctctttccggacaagacatacaaagagacccgccaactgtctttttattgaatcttttaaagatagatattatgattagtccttttctttactatctaccgtccttctatttttttttagttattcactggagcaattatatattgaagtcaatccgaggcaagtgttcggatctattatgacataaggattaggtgcctaacggacattggttattctggaaaattatttcccgacataacaaaaaaatc-tttttttacgttttaatttaagaagctggtgtatttttctgagggtataagcccctatctacatctactttccttgagtgagcataatatagatttttttgttcgattcaaaattccaagataactcattagaattattaataagaccgtcctgatatattaggtaggaatatttagattg--ccgatttttatgtactttattacttctgttccagagcctatccctattgtttatccttatgaaatatgatataaaattgaaggtagaagaaagggatataatgaaattcttga----tttgatttt------------------------------caaccaaaccaccctttttatgaaaatggagagtggtcttattcaaattcaaagcgcttcgtaatctttaaccagttctgtgcttcaatataatttcctggagtaagcgctatagcttgtttccaatactcagcagcttgatcaaaccaagcttccgcaatttccgaatcgccctgtagaatggcaaagagcaagtattcattcacatttttttactaaacctttttttcttttatcttgaatctaattctagttattttttagaatctttttc---aaaatagtttctgcttttttggatccagtttcgcttattctcctcgatggattctatcttaaaacacacattgctaacactagaaaacttcccgcttctttctattctattgagatgacaaagaagaaaaagtggatttccagtcgcaggctgcaaaattcagaacaaattagaaccattaactataatattattattttttgaattgcagtagtgaacgactcttaaatcggtatt---cccccccattattttgaatggcataataaaatagaataaatgtttccctaatctgt-atatagggaaactccaggtccgaacagcattattatctacagatcccccttatgtacatattcctatggggaatcgtgctttaatttttcattgtattaaatatcttgaataaaaaaaagagggaatttgctctgatatagattatagccaggccttcttggcccacctaagtgcaattacgataaaagaaaggatatgtagataggtggataactagattggcaagtacttaaagtactttctttattttaggattctacaacgaaatcctttattttctagcaattctactac-----tacgaaacaaaaaagacccttcaaattctttttgaaaaagaaactaagcgtgctattctaaatcgttctaaagtcaaactttctagtgcttataaattcttatggctttatccctttcatagaaaggagataaaacgagaaatctttgctatccaatctttttagaatatcataaagtttcagtggcagaatttttttctaggactgttttatcaattcatttttattccatttcaacccctgctaaattcgaactttcgtcgaaatcgtctcagcagcttgcaaatggagtgctgaactagccgcagcttgtgaaatatggaaggagatcaaatttgatttcaaagcgatggataccatata----------a----------------------aataaaaaaaaaagcaaaatgaaaaaataagttaagaaatgcagtaattcttctttattcttctaattgattgcaattcaattcggctcaatcttttcaaaaaaagactgagccgaattgaaatagatcttgatacgatcatgagacttgacaaatcgagattcttctattctatatatctagaatatagaaaggtataatacaataaacaaatataaatcaaaatatagtattatcgtacgataatggaatcaaatacgcagtatttacagaaaagagtcttcgtttattgggaaagaatcaatatacttttaatgtcgaatcgggattcactaagacagaaataaagcattgggtcgaactcttctttggtgttaaggtagtagctgtgaatagccatcgactacccggaaa-ggta-gaagaatgggacctattctgggacatacaatgcattacagacgtatgatcattacccttcaactgggtattctattccacttctactttttattaaagggtattctgaaagaggtatttcttttattttcacaatagctttcttttgaatccaatttcaagttcgattagaaggatagaaaggcgatgagaatgggaaaagaaaaataaaatatcccttttgagttccccttttttgcaattttcttattatcaattccattcatttatt----tatagaatacttt------tttattctata---tctataaaaaatctttattttgtaaactaaaaaatacaatagtcaatattccttataatagatatacttaattatatcataagaatcttaagatatatttcgaatagatagaaatagtaaatttgaagttttcatgatatggcagaggcaagaaataacgattgtcaaaaatccttccttctttcatttcaaaagtgcataaaaattatattgccaattccattttaattatattcttttttcttaatgttaataaaaaaaagaagaaaattctggttttttctttccaaaattcgatataggctgaaagacaatcagatcttttttctcttcagcgggcagttccatatagaatttgttagaataaaacaagcgggttaaaaaaaaaaaccttttttttttatttatccacaaagcaaaaaaggttcttatcaaacccacaataaaatgggaaagaaagataaagtaagtagacctgaccccttgaataatgcctctatctgctattctgatatataaattcgatgtggatgaaattggtgtataagcgca-tttttgtatttccttagacttagatcgcgcaaggcaagaatttttcgctatttacgatttcatattcttgttactagacgttctataggaataagaagaaatcgcaactcttttccgttacacatataaagggtttcaaaagtcaatttttcttttcaatatctttcttttttttcagaattccatttttgttcttccacccatgcaatagagagcgaatgagaaaagagggg---ttttcccttaaaaaatgggctttgaaatagaaatcatggaataatgctgaattcaaatgtttatttacaaataaaaatatatatagggaatctgtaaaatgtcagatcttaattattaatcttagttattaactagttctaaattggaagttccacttagaaaaaaaaaaatactagaatttcataaagataaagttagcttgatatgcttaactaaatgatattcttaaataggattatagaatttattgaactttctttttatttctctaattcgcaaatggatttttttaatagaatctattccaaattctatattgaatttgatttcagatattttcaatttgatatggctcggaggaataatctaatacatagaaaagaagaatatatatgaataatataataaagagaaaatgccaagagattggcattttcatttgatcattatatacatttttgagatattt--tgtttttttatttgttaataatttaaggataaatagttcactaaggagaagatagaatcatagcaaatgaaatttctaattcagtttag-aaaaaaagaatgaatatcaagcgttatagtatgatttggaatactctaaaaaaggaaggaggga---ggcgggagagagaaaaacttttggatatattcattccgattgaattgcaaatatatcaacgataaaatcaatgcaattctgaattgcaataagcggggtgtctcaaatagagatgagttgctagactacgtcgaataatgaattcaatgattcaaaaaaaactaagagatggattaaa
>Zizaqu_T17
ccttagctattgttcttgagaaatggccgggtctggcccattcctcaaaagatgtttttacaggatccctatccacaacaatttttacttctggttccggcgaacgaataatcattaagtcctcctctttccggacaagacatacaaagagactcgccaa----ctttttagtgaacctctgaaagatagatattatgattagtccttttctttactatctaccgtccttcca-ttttttttagttattcactggagcaattatatattgaagtcaatccgaggcaagtgttcggatctattatgatataaggattaggtgcctaagggacactgtttatcttgg------atttccctacgtaatataaaaat-ttt--------ttaaatttttaaaagctagtgtatttttttaagagtataagtccctatctatatctactttcct----tgagcataatatagatttttttattcgattccaaattccaagataaatcattagaattattaataagatggccctggtatat----tagcaatatttggattgc-cccctttttattcgctttattacttctattctaga------ccctatcgtttatccttatgaaatataatataaaatagaaggcagaggaaagagatataatgaaattcttga----ttcgatcttccgacctaatttatttgattaatggatcaacaaccaaacc-tcctctttatgaaaaaggggagtggtcttattcaaattcaaagcgcttcgtaatcttcaaccagttctgtgcttcaatataatttcctggagtaagcgctatagcttgtttccaatactcagcagcttgatcaaaccaagcttccgcaatttccgaatcaccctgtagaatggcaaagagcaagtattcatccgcgttttcttactaaaacaaactttattttatcttgaatccaattctacttattttttccaatctttttccaaaaatctattcatgcttttttggatccagtttcgattattctcctcgaaggattccatcttaaaacacacattgctaacactagaaaaccgcccttttct-----ttctattgaaatgaaaaaggagaaaaagtggatttctagtcacaggctacaaacttcagaacaaattggaaccattaactagaatt---cttttttttgaattgcagtagtgaacgactcttaaatcggtattctctcccg-cctgccttttaatggcataacataatagagtggatttttacctaatccgt-atatacgtaaactccaggtccgaacagcattattatccatggattccccttatgtacatatctctgtggaaaatcgttctttaatttttcattgtattaaatatctggaat-aaaaaaaaagaaaattgactttgata-------------------------------------------------------------tgtataggtccagaactagattggcatgtact---agtacttactttattttaggattctacaacgaaatcttatattttctagcaattctactactacgatacgaaacaaaaaagaaccctcaaattcttttttgaaattaaactaagagtgctactctcaatcgaactaaaatcaaactttctagtgcttataaattattatggttttatcccattcatagaaaggagataaaatgagaaatctttgtcgtccaatctaattagaatatcataaagtgtaagtggcagaatttttttctaggaatgttttatcaattcattttcattccatttgtacccctggcaaattcgaactttcgtcgaaattgtctcagcagcttgcaactggagtcctgaactagctgcagcttgtgaagtatggaaggcgatcaaattcgagttcgagccggtagataaactaga--agttagataaaattagatataaataaggtctaaataaaaaagaagcgaaattaaaaaatcagttacgaaatgcagtaattcttattttttcttctaattgattacaattaaactcggctcaatctg---aaaaaaagattgagccgagtttaaatagatcttgatacgatcatgagacttgacaaatcgggatttctctattctatatatccggaatatataaaggtataatacaataaataaatacaaata-------agtattatcatatgatgatggaatcaaatacgcagtatttacagaaaaaagtcttcgtttattgggaaagaatcaatatacttttaatgtcgaatcgggattcactaagacagaaataaagcattgggtcgaactcttctttggtgttaaggtagtagctgtgaatagccatcgactacccggaaagggta-gaagaatgggccctattctggggcatacaatgcattacagacgtatgatcattacccttcaaccgggtattctattccacttctactctttatgaggaagttttctagaagaggtagtttttttctattcacaatcgctctcttttgaatccaatttcaagttcgattagaaggatagaaaggccatgaggatgggaaaagaaaaatgaaatctttttaattacttctccttttttgcaattttcttattatttatctaatccattc--------------------------------gattcttttttatagaatactttatttttgcaaactaaaaaatacaatagtcaatattccttataatagatatacttaattatatcataagaatcctaagatatttttcgaatagatagaaatagtaaatttgaagtttccgtgatatgacagaggcaagaaataacgattgcaaaaaattattccttctttc-----aaaagtccataaaaattatattgccaattccattttagttatattcttttttcttaatgttaataaaaaaaagaagaaaattcttcttttttctttctaaaattggatattggctgaaagacaatcagatttattttctcttcagcgggcatttccatataggacttgttataataaaacaagcaggttatataaaaaaactttttttgattatttatcaacaaagcaaaaaggggtcttatcaaacccaccataaaattggaaagaaagataaagtaagtagacctgactctttgaatgatgcctatttccgctattctgatatataaattcgatgtagataaaat---tgtataagcggattttttgtatttccttagacttagaccgcgcacggcaagaatttctcgctatttacgatttattcttgttactaagaaatgttctataggaataagaggaaatcgcaactcctttccgctacacataaaattgatttcgaaaatcaatttttcttttcaatatctttcctttttttcagaatcctatttttgttcttacacccatgcaatagagagtgagtgggaaaagagaagttattttcccttaaaagataggctttgaaaaaggaatcgtggaataatgctgaattccaatgtttatttacaaatagaaatatgtataggaaatccgcaaaatgtcagatcttaattattaatcttagctattaactagttcgaaataggaagttctactta----gaaaaaaatactagaacttcataaagataaagttagatagat---------------------------------------------------------------------------------------------------------------------------------------------------------------------------------------------------------------------------------------------------------------------------tttttttttatttgttaataatttaatgattaatatttcactaaggagaacatagaatcatagcaaatgaaattgctaattctgattagaaaaaaaagaatgaatatcaagcgttatagtatgattttgaatactctaaaaaaggaacgcggta---ggtgggggagagaaaaaccttgggatatattgattcggattgaattgcaaatacatcaacgatagaatcaattcaaccctgaattgcaataagcggagtctctcaactagagacgaatcgctagactacatcgagtaatgaattcaacgattccaaaaaaactaacagatggatgaaa
>Ehrbul_C14
ctttagctattgtttttgagaaatggccgggtctggcccattcctcaaaagatgtttttacaggatccctatccacaacaatttttacttctggttccggcgaacgaataatcattaagtcctcctctttccggacaagacatacaaagagacctgccaactgtctttttagtgaacctttgaaagatagatattatgattagtccttttctttactatctaccgtccttctatttttttttagttattcactggagcaattatatattgaagtcaatccgaggcaagcgttcggatatattatggcataaaggttaggtgcctaacggactttgtttatctta------tatttcccaacgtaacaaaaaaatcttt--------tcttaatttaagaagctagtgtattttttt---agtataagttcttatctacatctactttcct----tgaggataatatagatttttttattcgattccaaattctaagataactcattagaattattactaagaaggccttgatatat----tagcaatatttagattg--cctctttttattcgctttattacttctattctaga------ccctattgtttatccttaacaa-------ataaaatcgaaaatagaagaaagggatataatgaaattcttga----ttcgatcttccgacctaatttatttgattaatggatccacgcccaaaccactcattttatgaaaaaagagagtggtcttattcaaattcaaagcgcttggtaatcttcaaccagttctgtgcttcaatataatttcccggagtaagcgctatagcttgtttccaatactcagcagcttgaccaaaccaagcttctgcaatttccgaatcaccctgtagaatggc--------------------------------------------------------------------------------------------aaagcgattcatgctttttt--------ttttgattattctccttgatggattctatcttaaaacacacattgctaacactaaaagactccccctttct-----ttctattgaaatgaaaaaggagaaaaagtggatttccagccacagattacaaaactcagaacaaattggaaccattaactagaattcta--tttttttgaattgcagtagtgaacgactcttaaatcggtattacccccct-ccttccttttaatggcataataaaagataatgtatttatgcctaatccgt-atataggtaaactccaggtccgaacagcattattatctatggatcccttttatgtacatatctctatagggaatcatgctttaatttttcattgcattaaatatcttgaa-----------ggaaatttactctgatatacagtatgacctgaccgccttggctcacccaagtgaaattacgataaaagaagggatatgtgaaaaggtgcagaactagattggcatgtact----gtacttactttattttaggattctacaacgaaatcttatattttctagcaattctactactacggtacgaaacaaaaaagaactctcaaattctttttttaaattaaactaagcgtgctattctcaatcgaactaaagtcaaactttctagtgtttctaaattattatggctttatgccattcataaaaaggagataaaatgagaaatctttgccgtccaatctaattagaatatt------------t------------aactaggaatgttttatcaattcattttcattccatttgtacccctgacaaattcaaacgttcctcaaaattgtctcagcagcttgcaaatggagtcctgaactagctgcagcttgtgaagtatggaaggcaatcaaattcgagttcgaggcggtagataaactaga--aagtagataaaactagatctaaataaggtctaaataaaaaag--------------------ttacgaaatgaagtaatccttctttattcttttcattgattgcaattaaactcggctcaatctttttaaaaaaagattgagccgaataaaaaaagatctttatacgatcatgagacttgacaaatcgagattcttctattttatatatctaaaatatataaaggtataatagaaaaaaaatttttaaagaaaaatctagtattatcatatgataatcgaatcaaatacgcagtatttacagaaa---------------------------------------------------------------------------------------------ttggtgttaaggtagtagctatgaatagccatccactaccccgaaagggtataaagaaggggccctattctgggacgtacaatgcattacaaacgtatgatcattacccttcaaccgagtattctat-----ttctactctttatgacgaagttttctagaagaggtagtttttttctattcacaa-----------------------------------------------------gaggatgggaaaagaaaaacaaaatctttttaattagttctgctttttttcaattttcttatta--------------------------------------------tataggatatatcctatagaaaatctgtattttgcaactaaaaaaatacaatagtcaatattccttataatagatatacttaattatatcataagaatcttaagatatttttcgaatagatagaaatagtaaatttgaagtttccgcgatatgacagaggcaagaaataacgattgcaaaaaatccttccttctttc-----aaaagtccataaaaattatattgccaattccattttagttatattcttttttcttaatgttaattaaaaaaagaatataact------------------aattcaatattggctgagaaacaatcagatagattttctcttcagcgggtatttccatataggacttgttataataaaacaagcaggttatataaaaaatattatttttattatttatcaacaaagcaaaaagggttcttatcaaacccaccaaaaaattggaaagaaagataaagtaagtagacctgactccttgaatgatgcttctatctgctattctgatatataaattcgatgtagataaaat---tgtataagcggattttttat-------------------------------------------------------------------------------------------------------------------------------------------------------------------------------------------------------------------------------------ttttcccttaaaagagagtctttgaaatagaaatcgtggaataatgctgaattccaatgtttatttataaatagaaatatgtatagggaatttgtaaaatgtcagatcttaattattaatcttagctattaactagttcgaaattcgaagttctacttc---aaaaaaaaatactagaactccataaagataaagttagtttgatatgcttaaca-------------------------------------------gggggatatccttaaatagga-----------------------------------------------------------------------------------------------------------------------------------------------------------------------------------tatagatttttttttattttttgatttgttaagaatttaatgattaatatttcactaaggagaacgtagaatcatagcaaatgaaattgctaattttgattagaaaaaaaagaataaatatcaagcgttatagtataattttgaatactctaaaaaatgaacgcggta---ggtaggggagagaaaaactttgggatatattgattcgaattgaattgcaaatacatcaacgatagaatcaattcaatgctaaattgcaataagcagggtctctcaaatggagacgaatctctagactagatcgagtaatgaattcaacaattcaaaaaaaactaagagatggatgaaa
>Micsti_C14
[truncated: 12,951 more chars]
