# Supplementary material for: Phylogenomic proof of Recurrent Demipolyploidization and Evolutionary Stalling of the “Triploid Bridge” in Arundo (Poaceae)
Source: Int J Mol Sci. 2020 Jul 24;21(15):5247. doi: 10.3390/ijms21155247 (PMC7432733; doi:10.3390/ijms21155247)
Supplement: Supplementary file 1 [file ijms-21-05247-s001.zip › Suppl_File_03.nex]

#NEXUS
Begin taxa;
	Dimensions ntax=95;
		Taxlabels
			Allulu_T17
			Ampcal_T17
			Ampcar_T17
			Amptur_H14A
			Aripur_T17
			Arudof_H14B
			Arudof_J19
			Arudon_H14A
			Arudon_H14B_C1
			Arudon_H14B_C2
			Arudon_H14B_E1
			Arudon_H14B_E2
			Arudon_H14B_E4
			Arudon_H14B_M1
			Arudon_H14B_M2
			Arudon_H14B_M3
			Arudon_H14B_W1
			Arudon_H14B_W2
			Arudon_H17_do1
			Arudon_H17_do2
			Arudon_H17_do6
			Arudon_H17_do7
			Arudon_J19
			Arudon_T17_1
			Arufor_H14A
			Arufor_H14B
			Arufor_H17_E1
			Arufor_H17_E10
			Arufor_H17_E11
			Arufor_H17_E12
			Arufor_H17_E13
			Arufor_H17_E2
			Arufor_H17_E3
			Arufor_H17_E4
			Arufor_H17_E5
			Arufor_H17_E8
			Arufor_H17_E9
			Arufor_H17_N1
			Arufor_H17_N2
			Arufor_H17_W1
			Arufor_H17_W10
			Arufor_H17_W12
			Arufor_H17_W13
			Arufor_H17_W15
			Arufor_H17_W16
			Arufor_H17_W3
			Arufor_H17_W4
			Arufor_H17_W6
			Arufor_H17_W7
			Arufor_H17_W9
			Arufor_J19
			Arumac_J19
			Arumic_H14A
			Arumic_H14B
			Arumic_J19
			Arupli_H14A_A1
			Arupli_H14A_B1
			Arupli_H14A_B2
			Arupli_H14A_B6
			Arupli_H14B
			Arupli_J19B
			Arupli_J19R
			Astpec_T17
			Brovul_T17
			Cengla_T17
			Chimac_T17
			Chulie_T17
			Crilon_T17
			Drepum_T17
			Ehrbul_C14
			Elyglo_T17
			Eratef_T17_1
			Erawal_T17
			Erimuc_T17
			Hacmac_N19
			Hakmac_T17_1
			Isaalb_T17
			Micsti_C14
			Molcae_N19
			Molcae_T17_1
			Monpar_H14A
			Monpar_T17
			Orysat_T17
			Panvir_T17
			Phakoe_T17
			Phraus_H14A
			Phraus_N19
			Phraus_T17_1
			Pueoly_T17
			Setita_T17
			Sorbic_T17
			Stygyn_T17
			Thylat_T17
			Zeamay_T17
			Zizaqu_T17
			;
End;
Begin trees;
	Translate
		1 Allulu_T17,
		2 Ampcal_T17,
		3 Ampcar_T17,
		4 Amptur_H14A,
		5 Aripur_T17,
		6 Arudof_H14B,
		7 Arudof_J19,
		8 Arudon_H14A,
		9 Arudon_H14B_C1,
		10 Arudon_H14B_C2,
		11 Arudon_H14B_E1,
		12 Arudon_H14B_E2,
		13 Arudon_H14B_E4,
		14 Arudon_H14B_M1,
		15 Arudon_H14B_M2,
		16 Arudon_H14B_M3,
		17 Arudon_H14B_W1,
		18 Arudon_H14B_W2,
		19 Arudon_H17_do1,
		20 Arudon_H17_do2,
		21 Arudon_H17_do6,
		22 Arudon_H17_do7,
		23 Arudon_J19,
		24 Arudon_T17_1,
		25 Arufor_H14A,
		26 Arufor_H14B,
		27 Arufor_H17_E1,
		28 Arufor_H17_E10,
		29 Arufor_H17_E11,
		30 Arufor_H17_E12,
		31 Arufor_H17_E13,
		32 Arufor_H17_E2,
		33 Arufor_H17_E3,
		34 Arufor_H17_E4,
		35 Arufor_H17_E5,
		36 Arufor_H17_E8,
		37 Arufor_H17_E9,
		38 Arufor_H17_N1,
		39 Arufor_H17_N2,
		40 Arufor_H17_W1,
		41 Arufor_H17_W10,
		42 Arufor_H17_W12,
		43 Arufor_H17_W13,
		44 Arufor_H17_W15,
		45 Arufor_H17_W16,
		46 Arufor_H17_W3,
		47 Arufor_H17_W4,
		48 Arufor_H17_W6,
		49 Arufor_H17_W7,
		50 Arufor_H17_W9,
		51 Arufor_J19,
		52 Arumac_J19,
		53 Arumic_H14A,
		54 Arumic_H14B,
		55 Arumic_J19,
		56 Arupli_H14A_A1,
		57 Arupli_H14A_B1,
		58 Arupli_H14A_B2,
		59 Arupli_H14A_B6,
		60 Arupli_H14B,
		61 Arupli_J19B,
		62 Arupli_J19R,
		63 Astpec_T17,
		64 Brovul_T17,
		65 Cengla_T17,
		66 Chimac_T17,
		67 Chulie_T17,
		68 Crilon_T17,
		69 Drepum_T17,
		70 Ehrbul_C14,
		71 Elyglo_T17,
		72 Eratef_T17_1,
		73 Erawal_T17,
		74 Erimuc_T17,
		75 Hacmac_N19,
		76 Hakmac_T17_1,
		77 Isaalb_T17,
		78 Micsti_C14,
		79 Molcae_N19,
		80 Molcae_T17_1,
		81 Monpar_H14A,
		82 Monpar_T17,
		83 Orysat_T17,
		84 Panvir_T17,
		85 Phakoe_T17,
		86 Phraus_H14A,
		87 Phraus_N19,
		88 Phraus_T17_1,
		89 Pueoly_T17,
		90 Setita_T17,
		91 Sorbic_T17,
		92 Stygyn_T17,
		93 Thylat_T17,
		94 Zeamay_T17,
		95 Zizaqu_T17
;
tree TREE1 = ((((((1[&height=1.907466626475427E-14,height_95%_HPD={0.0,2.8421709430404007E-14},height_median=1.4210854715202004E-14,height_range={0.0,8.526512829121202E-14},length=46.20187156292495,length_95%_HPD={18.16714300641685,72.41116425150716},length_median=46.756755251562936,length_range={8.665470744324466,94.08841544981865},rate=7.264946921947797E-4,rate_95%_HPD={3.0740425133498874E-4,0.…
End;
