# Supplementary material for: Phylogenomic proof of Recurrent Demipolyploidization and Evolutionary Stalling of the “Triploid Bridge” in Arundo (Poaceae)
Source: Int J Mol Sci. 2020 Jul 24;21(15):5247. doi: 10.3390/ijms21155247 (PMC7432733; doi:10.3390/ijms21155247)
Supplement: Supplementary file 1 [file ijms-21-05247-s001.zip › Suppl_Table_01.xlsx]

## Sheet: Reads
Species	Code	Origin	Organ	Million read-pairs	Yield (Gb)	Trimmed yield (Gb)	Avg PhiX error r1	Avg PhiX error r2	Reference	Avg % unique	Avg % unmapped	Avg % duplicate	Avg % difference r1	Avg % difference r2	Avg alignment insert size
Arundo donax	Ad	Sesto Fiorentino (Italy)	4th Leaf	30.387	6.138	6.137	0.15	0.19	Setaria italica (sitalica.2.2)	55.06	0.09	22.47	4.64	4.67	492
Arundo donax var. macrophylla	Ama	Commercial (Knoll Gardens, UK)	4th Leaf	28.923	5.842	5.842	0.15	0.19	Setaria italica (sitalica.2.2)	53.41	0.09	15.94	4.52	4.54	513
Arundo formosana	Af	Taichung (Taiwan)	4th Leaf	32.68	6.601	6.6	0.15	0.19	Setaria italica (sitalica.2.2)	55.81	0.09	25.23	4.68	4.71	493
Arundo donaciformis	Adf	Frejus (France)	4th Leaf	31.725	6.408	6.407	0.15	0.19	Setaria italica (sitalica.2.2)	54.71	0.09	24.58	4.5	4.53	469
Arundo micrantha	Ami	Amposta (Spain)	4th Leaf	33.732	6.814	6.813	0.15	0.19	Setaria italica (sitalica.2.2)	54.56	0.1	23.37	4.47	4.5	455
Arundo plinii BO	Ap	Bologna (Italy)	4th Leaf	34.333	6.935	6.933	0.18	0.26	Setaria italica (sitalica.2.2)	53.3	0.07	14.27	4.51	4.54	500
Arundo plinii RO	Ac	Roma (Italy)	4th Leaf	35.278	7.126	7.124	0.18	0.26	Setaria italica (sitalica.2.2)	53.16	0.08	19.05	4.45	4.48	486
Hakonechloa macra	Hm	Commercial (Knoll Gardens, UK)	4th Leaf	37.025	7.479	7.476	0.18	0.26	Setaria italica (sitalica.2.2)	55.32	0.07	22.59	4.6	4.64	475
Molinia caerulea	Mc	Viote del Bondone, Trento (Italy)	4th Leaf	37.547	7.584	7.582	0.18	0.26	Setaria italica (sitalica.2.2)	54.46	0.06	16.04	4.59	4.62	490
Phragmites australis	Pa	San Michele all'Adige, Trento (Italy)	4th Leaf	45.12	9.114	9.111	0.18	0.26	Setaria italica (sitalica.2.2)	54.59	0.07	22.11	4.65	4.67	477
Column description
Species	Species of origin
Organ	Organ sampled
Million read-pairs	Total million read-pairs passing Illumina filter
Yield (Gb)	Total yield in Gigabases
Trimmed yield (Gb)	Trimmed yield in Gigabases
Avg PhiX error r1	Average % mismatches between spiked-in PhiX read 1 and PhiX reference
Avg PhiX error r2	Average % mismatches between spiked-in PhiX read 2 and PhiX reference
Reference	Reference genome for read mapping
Avg % unique	Average % of reads aligning to a single location in the reference genome
Avg % unmapped	Average % of reads not aligning to any location in the reference genome
Avg % duplicate	Average % of read-pairs mapping exactly at the same location in the reference as another read-pair
Avg % difference r1	Average % mismatches between read 1 and the reference
Avg % difference r2	Average % mismatches between read 2 and the reference
Avg alignment insert size	Average mapping distance between read 1 and read 2

## Sheet: Assembly
Species	Unigene prefix	GC_content (%)	N50 (bp)	Max_length (bp)	Mean_length (bp)	Median_length (bp)	Total length (bp)	Total_Length_not_N (bp)	Number_of_Sequences
Arundo donaciformis	Adf	48.6	1522	15201	984	682	114078139	114078139	115911
Arundo donax	Ad	48.3	1432	12989	901	580	94562636	94562636	104919
Arundo donax var. macrophylla	Ama	45.1	1538	12981	921	553	70562968	70562968	76591
Arundo formosana	Af	49	1541	11616	959	627	58319102	58319102	60798
Arundo micrantha	Ami	49.4	1109	15072	740	478	65593656	65593656	88524
Arundo plinii BO	Ap	43.3	1744	15976	1064	695	180599938	180599938	169584
Arundo plinii RO	Ac	48.1	1533	13402	1009	726	125514499	125514499	124291
Hakonechloa macra	Hm	44.4	1444	10952	901	575	47214252	47214252	52378
Molinia caerulea	Mc	45.4	1681	15192	1008	633	126383629	126383629	125280
Phragmites australis	Pa	44.6	1850	15198	1060	624	104524791	104524791	98601
