# Supplementary material for: Phylogenomic proof of Recurrent Demipolyploidization and Evolutionary Stalling of the “Triploid Bridge” in Arundo (Poaceae)
Source: Int J Mol Sci. 2020 Jul 24;21(15):5247. doi: 10.3390/ijms21155247 (PMC7432733; doi:10.3390/ijms21155247)
Supplement: Supplementary file 1 [file ijms-21-05247-s001.zip › Suppl_Table_03.xlsx]

## Sheet: Cellular Component
Cellular component	No. unigenes	Percentage
cell	473465	0.271
cell part	473458	0.271
envelope	32025	0.018
extracellular region	20762	0.012
extracellular region part	1502	0.001
macromolecular complex	99387	0.057
membrane-enclosed lumen	48617	0.028
obsolete cellular component	39	0
organelle	400635	0.229
organelle part	157098	0.09
symplast	35727	0.02
synapse	77	0
synapse part	35	0
virion	2926	0.002
virion part	2912	0.002

## Sheet: Molecular Function
Molecular function	No. unigenes	Percentage
antioxidant activity	3498	0.005
auxiliary transport protein activity	39	0
binding	324198	0.451
catalytic activity	292551	0.407
chemoattractant activity	1	0
electron carrier activity	4039	0.006
enzyme regulator activity	6510	0.009
metallochaperone activity	187	0
molecular transducer activity	8543	0.012
nutrient reservoir activity	401	0.001
protein tag	28	0
structural molecule activity	11901	0.017
transcription regulator activity	23404	0.033
translation regulator activity	6047	0.008
transporter activity	37092	0.052

## Sheet: Biological Process
Biological process	No. unigenes	Percentage
anatomical structure formation	24558	0.013
biological adhesion	1490	0.001
biological regulation	146957	0.079
cell killing	32	0
cellular component biogenesis	38837	0.021
cellular component organization	67832	0.036
cellular process	369235	0.197
death	8433	0.005
developmental process	90488	0.048
establishment of localization	77725	0.042
growth	19800	0.011
immune system process	13959	0.007
localization	81821	0.044
locomotion	1221	0.001
metabolic process	380021	0.203
multi\-organism process	44090	0.024
multicellular organismal process	98037	0.052
obsolete biological process	12916	0.007
pigmentation	124758	0.067
reproduction	50394	0.027
reproductive process	49692	0.027
response to stimulus	161461	0.086
rhythmic process	4665	0.002
viral reproduction	1267	0.001
