# Supplementary material for: Phylogenomic proof of Recurrent Demipolyploidization and Evolutionary Stalling of the “Triploid Bridge” in Arundo (Poaceae)
Source: Int J Mol Sci. 2020 Jul 24;21(15):5247. doi: 10.3390/ijms21155247 (PMC7432733; doi:10.3390/ijms21155247)
Supplement: Supplementary file 1 [file ijms-21-05247-s001.zip › Suppl_Table_04.xlsx]

## Sheet: Sheet1
OG_ID	Region	Start	End	Matrix_Region	Matrix_Start	Matrix_End	Sequences	Sites	G+Ctot	S	Eta	Hap	Hd	VarHd	Pi	pident	length	mismatch	gapopen	qstart	qend	sstart	send	evalue	bitscore	Locus Identifier	Gene Model Name	Summary	Coordinates	Gene Description	Primary Gene Symbol	Symbols
OG0017423	1-2148	1	2148	1-2148	1	2148	10	2148	0.574581	234	250	10	1	0.002	0.0445686	75910	714	159	8	1	704	49	759	0.0	1113	AT1G04920	AT1G04920.1	sucrose phosphate synthase 3F	Chr1:1391674-1395756 REVERSE LENGTH=3189	Encodes a protein with putative sucrose-phosphate synthase activity.	SUCROSE PHOSPHATE SYNTHASE 3F (SPS3F)	SPS3F,ATSPS3F
OG0017436	1-1959	1	1959	2149-4107	2149	4107	10	1959	0.41756	251	260	9	0.977778	0.00291556	0.0485849	51032	533	249	4	1	531	207	729	0.0	554	AT5G67570	AT5G67570.1	embryo defective 1408,DELAYED GREENING 1,EMBRYO DEFECTIVE 246	Chr5:26952352-26955480 FORWARD LENGTH=2397	Encodes a pentratricopeptide repeat containing protein that is targeted to the chloroplast. Mutants have pale young leave and reduced accumulation of plastid encoded transcripts suggesting a role for DG1 in regulation of plastid gene expression.	DELAYED GREENING 1 (DG1)	EMB246,DG1,EMB1408
OG0017439	1-990	1	990	4108-5097	4108	5097	10	990	0.532626	271	299	10	1	0.002	0.104916	NA	NA	NA	NA	NA	NA	NA	NA	NA	NA	NA	NA	NA	NA	NA	NA	NA
OG0017442	1-603	1	603	5098-5700	5098	5700	10	603	0.50796	72	77	9	0.977778	0.00291556	0.0469873	71000	200	57	1	1	200	110	308	1.19e-101	296	AT4G22240	AT4G22240.1	fibrillin 1b	Chr4:11766090-11767227 REVERSE LENGTH=933	Plastid-lipid associated protein PAP / fibrillin family protein;(source:Araport11)	FIBRILLIN 1B (FBN1B)	FBN1b
OG0017482	1-303	1	303	5701-6003	5701	6003	10	303	0.570297	40	40	8	0.955556	0.00352889	0.0456179	56897	58	25	0	1	58	27	84	8.07e-17	72.0	AT4G09830	AT4G09830.1	no full name available	Chr4:6188866-6190591 FORWARD LENGTH=576	nuclear receptor family 2 group C protein;(source:Araport11)		no symbol available
OG0017508	1-399	1	399	6004-6402	6004	6402	10	399	0.541103	112	129	9	0.977778	0.00291556	0.105542	NA	NA	NA	NA	NA	NA	NA	NA	NA	NA	NA	NA	NA	NA	NA	NA	NA
OG0017532	1-300	1	300	6403-6702	6403	6702	10	300	0.548667	44	46	7	0.911111	0.00598222	0.0577037	47059	102	50	2	3	100	337	438	1.03e-21	88.6	AT1G02020	AT1G02020.1	no full name available	Chr1:352842-354845 REVERSE LENGTH=1929	nitroreductase family protein;(source:Araport11)		no symbol available
OG0017555	1-297	1	297	6703-6999	6703	6999	10	297	0.544781	30	30	6	0.866667	0.00722667	0.0377104	75258	97	24	0	1	97	79	175	5.06e-54	166	AT5G45040	AT5G45040.1	cytochrome c6A	Chr5:18175566-18176851 REVERSE LENGTH=528	Encodes a Class I cytochrome c family member possessing a high structural homology with photosynthetic cytochrome c(6) from cyanobacteria, but structurally and functionally distinct through the presence of a disulfide bond.	CYTOCHROME C6A (CYTC6A)	CYTC6A
OG0017575	1-804	1	804	7000-7803	7000	7803	10	804	0.599254	67	72	8	0.955556	0.00352889	0.0308458	NA	NA	NA	NA	NA	NA	NA	NA	NA	NA	NA	NA	NA	NA	NA	NA	NA
OG0017610	1-282	1	282	7804-8085	7804	8085	10	282	0.447872	36	38	9	0.977778	0.00291556	0.0393223	83871	93	15	0	2	94	128	220	1.27e-42	139	AT3G06790	AT3G06790.2	multiple organellar RNA editing factor 3	Chr3:2144564-2145743 REVERSE LENGTH=735	Encodes a protein involved in RNA editing in mitochondria. Member of MORF family consisting of of nine full-length proteins encoded in the nuclear genome. MORF proteins are required for all RNA editing events in plastids and for many, possibly also all, sites in mitochondria. Potential link between the RNA binding PPR protein and the protein contributing the enzymatic activity in RNA editing.	MULTIPLE ORGANELLAR RNA EDITING FACTOR 3 (MORF3)	MORF3
OG0017620	1-774	1	774	8086-8859	8086	8859	10	774	0.450258	103	110	9	0.977778	0.00291556	0.0419753	68992	258	79	1	1	257	24	281	1.04e-138	392	AT5G19210	AT5G19210.3	no full name available	Chr5:6462100-6463687 FORWARD LENGTH=948	P-loop containing nucleoside triphosphate hydrolases superfamily protein;(source:Araport11)		no symbol available
OG0017657	1-300	1	300	8860-9159	8860	9159	10	300	0.534667	30	34	8	0.955556	0.00352889	0.0402222	57000	100	43	0	1	100	15	114	1.34e-43	137	AT3G16980	AT3G16980.1		Chr3:5794526-5795699 FORWARD LENGTH=345	One of two highly similar, non-catalytic subunits common to nuclear DNA-directed RNA polymerases II, IV and V; homologous to budding yeast RPB9. Appears to be redundant with At4g16265	(NRPB9A)	NRPD9A,NRPB9A,NRPE9A
OG0017681	1-261	1	261	9160-9420	9160	9420	10	261	0.522605	35	37	9	0.977778	0.00291556	0.0532993	86207	87	12	0	1	87	133	219	2.72e-49	156	AT2G36885	AT2G36885.1	no full name available	Chr2:15482167-15483676 REVERSE LENGTH=771	translation initiation factor;(source:Araport11)		no symbol available
OG0017684	1-432	1	432	9421-9852	9421	9852	10	432	0.544907	33	33	7	0.911111	0.00598222	0.024537	63380	142	52	0	1	142	60	201	8.91e-54	168	AT5G23750	AT5G23750.2	no full name available	Chr5:8010004-8011453 REVERSE LENGTH=606	Remorin family protein;(source:Araport11)		no symbol available
OG0017701	1-339	1	339	9853-10191	9853	10191	10	339	0.625074	24	24	8	0.955556	0.00352889	0.0256965	80909	110	21	0	1	110	306	415	3.20e-59	187	AT5G18660	AT5G18660.1	PALE-GREEN AND CHLOROPHYLL B REDUCED 2	Chr5:6220872-6222125 REVERSE LENGTH=1254	Encodes a protein with 3,8-divinyl protochlorophyllide a 8-vinyl reductase activity. Mutants accumulate divinyl chlorophyll rather than monovinyl chlorophyll.	PALE-GREEN AND CHLOROPHYLL B REDUCED 2 (PCB2)	PCB2
OG0017710	1-339	1	339	10192-10530	10192	10530	10	339	0.447788	26	26	7	0.911111	0.00598222	0.030154	76106	113	27	0	1	113	81	193	1.30e-60	185	AT4G36910	AT4G36910.1	CBS domain containing protein 1,CYSTATHIONE [BETA]-SYNTHASE DOMAIN-CONTAINING PROTEIN 2,LOSS OF THE TIMING OF ET AND JA BIOSYNTHESIS 2	Chr4:17391016-17393218 REVERSE LENGTH=711	Encodes a single cystathionine beta-synthase domain-containing protein. Modulates development by regulating the thioredoxin system.	LOSS OF THE TIMING OF ET AND JA BIOSYNTHESIS 2 (LEJ2)	CDCP2,LEJ2,CBSX1
OG0017713	1-480	1	480	10531-11010	10531	11010	10	480	0.496042	61	62	8	0.933333	0.00597333	0.0417593	51572	159	77	0	2	160	5	163	1.37e-57	177	AT3G17020	AT3G17020.1	no full name available	Chr3:5802728-5804063 REVERSE LENGTH=492	Adenine nucleotide alpha hydrolases-like superfamily protein;(source:Araport11)		no symbol available
OG0017727	1-405	1	405	11011-11415	11011	11415	10	405	0.414074	43	43	10	1	0.002	0.0347874	68889	135	37	2	1	133	134	265	3.46e-66	202	AT4G33350	AT4G33350.1	translocon at the inner envelope membrane of chloroplasts 22-IV	Chr4:16064638-16066715 REVERSE LENGTH=807	Tic22-like family protein;(source:Araport11)	TRANSLOCON AT THE INNER ENVELOPE MEMBRANE OF CHLOROPLASTS 22-IV (Tic22-IV)	AtTic22-IV,Tic22-IV
OG0017734	1-795	1	795	11416-12210	11416	12210	10	795	0.488428	125	133	9	0.977778	0.00291556	0.0500908	68939	132	40	1	14	144	211	342	5.81e-48	164	AT2G35880	AT2G35880.3	no full name available	Chr2:15063204-15065259 REVERSE LENGTH=1299	TPX2 (targeting protein for Xklp2) protein family;(source:Araport11)		no symbol available
OG0017739	1-456	1	456	12211-12666	12211	12666	10	456	0.485088	65	67	8	0.933333	0.00597333	0.0514133	60131	153	59	1	1	151	224	376	4.94e-61	192	AT5G64150	AT5G64150.1	no full name available	Chr5:25668997-25670731 REVERSE LENGTH=1134	RNA methyltransferase family protein;(source:Araport11)		no symbol available
OG0017740	1-2094	1	2094	12667-14760	12667	14760	10	2094	0.46404	171	177	10	1	0.002	0.029619	72206	698	187	2	1	698	1	691	0.0	1082	AT1G77590	AT1G77590.1	long chain acyl-CoA synthetase 9	Chr1:29148501-29151776 REVERSE LENGTH=2076	Encodes major plastidic long chain acyl-CoA synthetase with a slight substrate preference of oleic acid over any of the other fatty acids.	LONG CHAIN ACYL-COA SYNTHETASE 9 (LACS9)	LACS9
OG0017747	1-399	1	399	14761-15159	14761	15159	10	399	0.462657	37	38	9	0.977778	0.00291556	0.0312448	84211	133	21	0	1	133	89	221	8.42e-83	242	AT5G63310	AT5G63310.1	NDP KINASE 1A,nucleoside diphosphate kinase 2,ARABIDOPSIS NUCLEOSIDE DIPHOSPHATE KINASE 2,NUCLEOSIDE DIPHOSPHATE KINASE IA	Chr5:25372122-25373838 REVERSE LENGTH=696	Maintains intracellular dNTP levels except ATP. Plays a role in response to oxidative stress and UV. Involved in phytochrome-mediated light signaling. Participates in auxin-regulated processes, partly through the modulation of auxin transport. H-bonding with His-197 inside the nucleotide-binding pocket is critical for NDPK2 functioning.	NUCLEOSIDE DIPHOSPHATE KINASE 2 (NDPK2)	NDPK2,NDPK IA,NDPK IA IA,NDPK1A,ATNDPK2
OG0017760	1-288	1	288	15160-15447	15160	15447	10	288	0.459722	35	37	9	0.977778	0.00291556	0.037037	77419	93	21	0	4	96	200	292	7.90e-49	157	AT2G02880	AT2G02880.1	no full name available	Chr2:841303-843151 FORWARD LENGTH=945	mucin-like protein;(source:Araport11)		no symbol available
OG0017768	1-603	1	603	15448-16050	15448	16050	10	603	0.470149	66	70	9	0.977778	0.00291556	0.0436337	55882	204	84	5	1	201	44	244	8.24e-75	226	AT3G05345	AT3G05345.1	DNA J protein C82	Chr3:1522449-1523847 REVERSE LENGTH=735	Chaperone DnaJ-domain superfamily protein;(source:Araport11)	DNA J PROTEIN C82 (DJC82)	DJC82
OG0017770	1-729	1	729	16051-16779	16051	16779	10	729	0.497805	88	93	8	0.933333	0.00597333	0.0435909	78970	233	49	0	8	240	44	276	6.15e-140	394	AT2G32520	AT2G32520.4	no full name available	Chr2:13805823-13807556 REVERSE LENGTH=834	alpha/beta-Hydrolases superfamily protein;(source:Araport11)		no symbol available
OG0017776	1-450	1	450	16780-17229	16780	17229	10	450	0.528889	59	64	10	1	0.002	0.0428642	67532	154	42	3	2	150	48	198	1.87e-67	203	AT5G40950	AT5G40950.1	ribosomal protein large subunit 27	Chr5:16410866-16411845 FORWARD LENGTH=597	ribosomal protein large subunit 27;(source:Araport11)	RIBOSOMAL PROTEIN LARGE SUBUNIT 27 (RPL27)	RPL27
OG0017780	1-1074	1	1074	17230-18303	17230	18303	10	1074	0.548883	178	191	10	1	0.002	0.0617629	NA	NA	NA	NA	NA	NA	NA	NA	NA	NA	NA	NA	NA	NA	NA	NA	NA
OG0017786	1-1395	1	1395	18304-19698	18304	19698	10	1395	0.452975	134	138	8	0.933333	0.00597333	0.0356033	70601	466	130	2	1	465	48	507	0.0	683	AT5G53850	AT5G53850.2	DEHYDRATASE-ENOLASE-PHOSPHATASE-COMPLEX 1	Chr5:21861155-21864817 REVERSE LENGTH=1524	Encodes a trifunctional dehydratase / enolase / phosphatase involved in the methionine salvage.	DEHYDRATASE-ENOLASE-PHOSPHATASE-COMPLEX 1 (DEP1)	DEP1
OG0017787	1-966	1	966	19699-20664	19699	20664	10	966	0.50766	95	101	10	1	0.002	0.0390384	71246	313	86	2	10	318	55	367	1.43e-166	468	AT1G74640	AT1G74640.1	no full name available	Chr1:28032849-28034659 FORWARD LENGTH=1113	alpha/beta-Hydrolases superfamily protein;(source:Araport11)		no symbol available
OG0017796	1-939	1	939	20665-21603	20665	21603	10	939	0.424281	84	87	9	0.977778	0.00291556	0.0304343	77517	298	67	0	6	303	43	340	0.0	512	AT2G03510	AT2G03510.1	no full name available	Chr2:1066717-1068934 FORWARD LENGTH=1071	SPFH/Band 7/PHB domain-containing membrane-associated protein family;(source:Araport11)		no symbol available
OG0017807	1-1734	1	1734	21604-23337	21604	23337	10	1734	0.478258	221	233	10	1	0.002	0.0495579	57385	589	221	6	6	576	198	774	0.0	649	AT3G06980	AT3G06980.1	no full name available	Chr3:2201531-2204662 FORWARD LENGTH=2346	DEA(D/H)-box RNA helicase family protein;(source:Araport11)		no symbol available
OG0017813	1-717	1	717	23338-24054	23338	24054	10	717	0.472524	80	85	10	1	0.002	0.042058	80083	241	46	2	1	239	140	380	9.80e-135	387	AT1G52310	AT1G52310.2	no full name available	Chr1:19478876-19480462 FORWARD LENGTH=1428	protein kinase family protein / C-type lectin domain-containing protein;(source:Araport11)		no symbol available
OG0017828	1-327	1	327	24055-24381	24055	24381	10	327	0.486239	45	49	10	1	0.002	0.0496772	90826	109	10	0	1	109	416	524	2.53e-69	217	AT5G50320	AT5G50320.1	enhancer-of-asymmetric leaves-two 1,Elongator protein 3,ELONGATA 3,HISTONE ACETYLTRANSFERASE 8,HISTONE ACETYLTRANSFERASE OF THE GNAT FAMILY 3	Chr5:20481200-20484811 REVERSE LENGTH=1698	A subunit of Elongator, a histone acetyl transferase complex, consisting of six subunits (ELP1?ELP6), that copurifies with the elongating RNAPII in yeast and humans. Three Arabidopsis thaliana genes, encoding homologs of the yeast Elongator subunits ELP1, ELP3 (histone acetyl transferase), and ELP4 are responsible for the narrow leaf phenotype in elongata mutants and for reduced root growth that …	ELONGATA 3 (ELO3)	HAC8,ELO3,AtELP3,HAG3,EAST1,ELP3
OG0017831	1-507	1	507	24382-24888	24382	24888	10	507	0.50217	35	39	8	0.933333	0.00597333	0.0254657	80000	170	33	1	1	169	107	276	1.17e-96	281	AT3G04790	AT3G04790.1	EMBRYO DEFECTIVE 3119	Chr3:1313365-1314195 FORWARD LENGTH=831	Ribose 5-phosphate isomerase, type A protein;(source:Araport11)	EMBRYO DEFECTIVE 3119 (EMB3119)	EMB3119
OG0017835	1-435	1	435	24889-25323	24889	25323	10	435	0.432184	32	35	8	0.955556	0.00352889	0.0253384	63571	140	50	1	1	139	75	214	8.59e-30	108	AT5G13340	AT5G13340.1	no full name available	Chr5:4277939-4279397 REVERSE LENGTH=729	arginine/glutamate-rich 1 protein;(source:Araport11)		no symbol available
OG0017838	1-870	1	870	25324-26193	25324	26193	10	870	0.518621	110	114	10	1	0.002	0.0500894	83793	290	47	0	1	290	20	309	0.0	526	AT2G21250	AT2G21250.1	no full name available	Chr2:9103408-9105116 REVERSE LENGTH=930	NAD(P)-linked oxidoreductase superfamily protein;(source:Araport11)		no symbol available
OG0017849	1-678	1	678	26194-26871	26194	26871	10	678	0.481563	53	58	8	0.933333	0.00597333	0.0261226	73874	222	54	2	5	226	9	226	5.14e-122	345	AT4G33250	AT4G33250.1	eukaryotic translation initiation factor 3K	Chr4:16039066-16040617 REVERSE LENGTH=681	Encodes initiation factor 3k (EIF3k).	EUKARYOTIC TRANSLATION INITIATION FACTOR 3K (EIF3K)	EIF3K,TIF3K1,ATTIF3K1
OG0017865	1-861	1	861	26872-27732	26872	27732	10	861	0.44065	77	81	10	1	0.002	0.0279778	88850	287	32	0	1	287	77	363	0.0	530	AT5G64370	AT5G64370.1	PYRIMIDINE 3,beta-ureidopropionase	Chr5:25739264-25741031 FORWARD LENGTH=1227	PYD3 encodes a beta-ureidopropionase which, when expressed in E. coli, has been shown to convert beta-ureidopropionate into beta-alanine. It localizes to the cytosol and plays an important role in uracil degradation.	BETA-UREIDOPROPIONASE (BETA-UP)	PYD3,BETA-UP
OG0017866	1-1212	1	1212	27733-28944	27733	28944	10	1212	0.491832	124	135	10	1	0.002	0.0358086	62560	414	135	8	1	404	1	404	8.54e-171	483	AT4G31420	AT4G31420.1	REI1-LIKE 1	Chr4:15245987-15247763 REVERSE LENGTH=1215	Zinc finger protein 622;(source:Araport11)	REI1-LIKE 1 (REIL1)	REIL1
OG0017873	1-693	1	693	28945-29637	28945	29637	10	693	0.456854	82	87	10	1	0.002	0.0396024	74648	213	54	0	13	225	62	274	6.19e-119	341	AT1G69370	AT1G69370.1	chorismate mutase 3	Chr1:26080098-26081559 FORWARD LENGTH=951	Encodes chorismate mutase 3 (CM3).	CHORISMATE MUTASE 3 (CM3)	CM3,AtCM3,cm-3
OG0017882	1-756	1	756	29638-30393	29638	30393	10	756	0.449339	93	101	10	1	0.002	0.0462081	66932	251	81	1	4	252	56	306	2.89e-115	333	AT3G03800	AT3G03800.2	syntaxin of plants 131	Chr3:969314-971460 FORWARD LENGTH=921	member of SYP13 Gene Family		ATSYP131,SYP131
OG0017883	1-1044	1	1044	30394-31437	30394	31437	10	1044	0.460249	74	79	9	0.977778	0.00291556	0.0239038	80403	347	68	0	2	348	48	394	0.0	590	AT2G40490	AT2G40490.1		Chr2:16912961-16914988 FORWARD LENGTH=1185	Uroporphyrinogen decarboxylase;(source:Araport11)	(HEME2)	HEME2
OG0017926	1-696	1	696	31438-32133	31438	32133	10	696	0.475862	46	47	10	1	0.002	0.0198276	91810	232	19	0	1	232	55	286	8.07e-156	434	AT5G23250	AT5G23250.2	no full name available	Chr5:7830460-7832265 FORWARD LENGTH=894	Succinyl-CoA ligase, alpha subunit;(source:Araport11)		no symbol available
OG0017929	1-906	1	906	32134-33039	32134	33039	10	906	0.64404	97	101	10	1	0.002	0.0339711	81940	299	54	0	2	300	33	331	0.0	517	AT3G50820	AT3G50820.1	photosystem II subunit O-2,OXYGEN EVOLVING COMPLEX SUBUNIT 33 KDA,PHOTOSYSTEM II SUBUNIT O-2	Chr3:18891008-18892311 REVERSE LENGTH=996	Encodes a protein which is an extrinsic subunit of photosystem II and which has been proposed to play a central role in stabilization of the catalytic manganese cluster. In Arabidopsis thalianathe PsbO proteins are encoded by two genes: psbO1and psbO2. PsbO2 is the minor isoform in the wild-type. Mutants defective in this gene have been shown to be affected in the dephosphorylation of the D1 prot…	PHOTOSYSTEM II SUBUNIT O-2 (PSBO2)	OEC33,PSBO-2,PSBO2
OG0017940	1-1236	1	1236	33040-34275	33040	34275	10	1236	0.427265	104	109	9	0.977778	0.00291556	0.031859	79012	405	84	1	1	405	1	404	0.0	684	AT5G36230	AT5G36230.1	no full name available	Chr5:14273519-14276773 FORWARD LENGTH=1236	ARM repeat superfamily protein;(source:Araport11)		no symbol available
OG0017951	1-981	1	981	34276-35256	34276	35256	10	981	0.493578	99	99	9	0.977778	0.00291556	0.0389852	65432	243	75	5	88	323	47	287	3.43e-100	297	AT5G35100	AT5G35100.3	no full name available	Chr5:13360459-13361404 REVERSE LENGTH=873	Cyclophilin-like peptidyl-prolyl cis-trans isomerase family protein;(source:Araport11)		no symbol available
OG0017952	1-570	1	570	35257-35826	35257	35826	10	570	0.472807	55	57	10	1	0.002	0.0290448	79058	191	39	1	1	190	105	295	4.28e-107	309	AT4G21450	AT4G21450.1	no full name available	Chr4:11426136-11428125 FORWARD LENGTH=888	PapD-like superfamily protein;(source:Araport11)		no symbol available
OG0017969	1-1020	1	1020	35827-36846	35827	36846	10	1020	0.575686	101	113	10	1	0.002	0.0380392	84412	340	53	0	1	340	137	476	0.0	585	AT4G20360	AT4G20360.2	RAB GTPase homolog E1B	Chr4:10990036-10991466 FORWARD LENGTH=1431	Nuclear transcribed, plastid localized EF-Tu translation elongation factor. Referred to as AtRabE1b in DOI:10.1104/pp.013052. However, wider community usage and more publications assign the symbol RabE1b to At5g59840.	SUPPRESSOR OF VARIEGATION11 (SVR11)	ATRAB8D,ATRABE1B,RABE1b
OG0017976	1-819	1	819	36847-37665	36847	37665	10	819	0.473016	74	82	10	1	0.002	0.030932	83516	273	45	0	1	273	138	410	3.38e-149	430	AT3G10050	AT3G10050.1	L-O-methylthreonine resistant 1	Chr3:3099164-3101741 REVERSE LENGTH=1779	first enzyme in the biosynthetic pathway of isoleucine	L-O-METHYLTHREONINE RESISTANT 1 (OMR1)	OMR1
OG0017980	1-600	1	600	37666-38265	37666	38265	10	600	0.478333	46	48	10	1	0.002	0.0282593	67000	200	66	0	1	200	55	254	7.47e-94	274	AT4G05530	AT4G05530.1	indole-3-butyric acid response 1,SHORT-CHAIN DEHYDROGENASE/REDUCTASE A	Chr4:2816462-2818074 FORWARD LENGTH=765	Encodes a peroxisomal member of the short-chain dehydrogenase/reductase (SDR) family of enzymes. Loss of IBR1 function causes increased resistance to indole-3-butyric acid without affecting plant responses to IAA, NAA, and 2,4-D. This enzyme may be responsible for catalyzing a dehydrogenation step in the beta-oxidation-like conversion of IBA to IAA. The mRNA is cell-to-cell mobile.	INDOLE-3-BUTYRIC ACID RESPONSE 1 (IBR1)	SDRA,IBR1
OG0017990	1-849	1	849	38266-39114	38266	39114	10	849	0.581272	102	109	10	1	0.002	0.0468787	64706	289	95	2	1	283	162	449	1.76e-139	400	AT2G46210	AT2G46210.1	sphingoid LCB desaturase 2	Chr2:18977542-18978891 FORWARD LENGTH=1350	Fatty acid/sphingolipid desaturase;(source:Araport11)	SPHINGOID LCB DESATURASE 2 (SLD2)	AtSLD2,SLD2
OG0017994	1-465	1	465	39115-39579	39115	39579	10	465	0.634839	74	80	9	0.977778	0.00291556	0.056583	56410	156	66	1	1	154	237	392	1.17e-54	184	AT1G55020	AT1G55020.1	ARABIDOPSIS LIPOXYGENASE 1,lipoxygenase 1	Chr1:20525798-20530143 FORWARD LENGTH=2580	lipoxygenase, a defense gene conferring resistance Xanthomonas campestris The mRNA is cell-to-cell mobile.	LIPOXYGENASE 1 (LOX1)	ATLOX1,LOX1
OG0018005	1-846	1	846	39580-40425	39580	40425	10	846	0.470331	76	79	10	1	0.002	0.0277646	78853	279	58	1	1	279	81	358	3.65e-165	462	AT3G25110	AT3G25110.1	fatA acyl-ACP thioesterase	Chr3:9146589-9148273 REVERSE LENGTH=1089	Encodes a FatA acyl-ACP thioesterase	FATA ACYL-ACP THIOESTERASE (FaTA)	FaTA,AtFaTA
OG0018010	1-546	1	546	40426-40971	40426	40971	10	546	0.474176	68	70	10	1	0.002	0.0450956	53846	182	81	2	2	182	51	230	1.11e-62	193	AT3G50520	AT3G50520.1	no full name available	Chr3:18748058-18749418 FORWARD LENGTH=693	Phosphoglycerate mutase family protein;(source:Araport11)		no symbol available
OG0018015	1-624	1	624	40972-41595	40972	41595	10	624	0.492628	82	87	10	1	0.002	0.0413818	73558	208	55	0	1	208	445	652	8.57e-111	333	AT4G01395	AT4G01395.1	no full name available	Chr4:573098-575648 REVERSE LENGTH=2217	conserved oligomeric Golgi complex subunit 4;(source:Araport11)		no symbol available
OG0018016	1-900	1	900	41596-42495	41596	42495	10	900	0.496556	136	142	10	1	0.002	0.0614074	67845	283	88	3	19	300	73	353	3.11e-142	405	AT3G47860	AT3G47860.1	chloroplastic lipocalin	Chr3:17656778-17658269 REVERSE LENGTH=1062	Encodes a chloroplastic lipocalin AtCHL. Located in thylakoid lumen. Involved in the protection of thylakoidal membrane lipids against reactive oxygen species, especially singlet oxygen, produced upon excess light. LCNP is required for sustained photoprotective energy dissipation or NPQ (qH) to occur (PMID:29233855).	CHLOROPLASTIC LIPOCALIN (CHL)	CHL
OG0018017	1-1077	1	1077	42496-43572	42496	43572	10	1077	0.58403	223	250	10	1	0.002	0.0722583	63231	359	127	2	1	359	4	357	8.54e-175	490	AT1G64710	AT1G64710.2	no full name available	Chr1:24044836-24046313 FORWARD LENGTH=1074	GroES-like zinc-binding alcohol dehydrogenase family protein;(source:Araport11)		no symbol available
OG0018018	1-312	1	312	43573-43884	43573	43884	10	312	0.445192	17	17	10	1	0.002	0.0209402	74038	104	27	0	1	104	135	238	1.15e-56	176	AT5G24760	AT5G24760.4	no full name available	Chr5:8495035-8496379 REVERSE LENGTH=804	GroES-like zinc-binding dehydrogenase family protein;(source:Araport11)		no symbol available
OG0018019	1-1110	1	1110	43885-44994	43885	44994	10	1110	0.424865	129	139	9	0.977778	0.00291556	0.0417818	65054	372	128	2	1	370	74	445	0.0	533	AT5G36890	AT5G36890.2	beta glucosidase 42	Chr5:14541527-14546090 REVERSE LENGTH=1464	beta glucosidase 42;(source:Araport11)	BETA GLUCOSIDASE 42 (BGLU42)	BGLU42
OG0018021	1-591	1	591	44995-45585	44995	45585	10	591	0.532656	59	69	10	1	0.002	0.0363602	66467	167	52	1	12	178	66	228	1.40e-78	234	AT1G67700	AT1G67700.4	HYPERSENSITIVE TO HIGH LIGHT 1	Chr1:25374295-25375716 FORWARD LENGTH=693	multidrug resistance protein;(source:Araport11)		HHL1
OG0018029	1-807	1	807	45586-46392	45586	46392	10	807	0.490211	134	143	10	1	0.002	0.0603607	52874	261	110	4	1	251	77	334	7.14e-87	262	AT2G35680	AT2G35680.1	no full name available	Chr2:14997004-14998590 REVERSE LENGTH=1014	Encodes a phosphatidylglycerophosphate (PGP) phosphatase involved in the synthesis of plastidial Phosphatidylglycerol (PG) in conjunction with PGPP1 and PTPMT2 in root. PTPMT1 levels were higher in node, cauline leaf, and flower than in root, leaf, and stem.	PROTEIN TYROSINE PHOSPHATASE LOCALIZED TO MITOCHONDRION 1 (PTPMT1)	no symbol available
OG0018031	1-1635	1	1635	46393-48027	46393	48027	10	1635	0.507584	253	270	10	1	0.002	0.0577642	44199	543	291	3	1	543	308	838	4.94e-171	507	AT5G03800	AT5G03800.1	EMBRYO DEFECTIVE 166,EMBRYO DEFECTIVE 175,embryo defective 1899	Chr5:1010894-1013584 REVERSE LENGTH=2691	Encodes a protein with a large central domain of 14 internal pentatricopeptide motifs (some degenerate) arranged in tandem. Mutations in this locus result in embryo lethality.	EMBRYO DEFECTIVE 175 (EMB175)	EMB1899,EMB166,EMB175
OG0018043	1-948	1	948	48028-48975	48028	48975	10	948	0.45865	95	99	9	0.977778	0.00291556	0.0379747	87342	316	39	1	1	316	110	424	0.0	585	AT5G58230	AT5G58230.1	ARABIDOPSIS MULTICOPY SUPRESSOR OF IRA1,MULTICOPY SUPRESSOR OF IRA1,MATERNAL EFFECT EMBRYO ARREST 70	Chr5:23556112-23557994 FORWARD LENGTH=1275	Encodes a WD-40 repeat containing protein that functions in chromatin assembly as part of the CAF1 and FIE complex. Mutants exhibit parthenogenetic development that includes proliferation of unfertilized endosperm and embryos. In heterozygous plants 50% of embryos abort. Of the aborted embryos the early aborted class are homozygous and the later aborting lass are heterozygotes in which the defect…	MULTICOPY SUPRESSOR OF IRA1 (MSI1)	MSI1,MEE70,ATMSI1
OG0018051	1-744	1	744	48976-49719	48976	49719	10	744	0.494624	77	84	10	1	0.002	0.0355436	80162	247	49	0	2	248	100	346	4.40e-150	422	AT3G63490	AT3G63490.1	plastid ribosomal protein L1,EMBRYO DEFECTIVE 3126	Chr3:23444269-23446020 FORWARD LENGTH=1041	Ribosomal protein L1p/L10e family;(source:Araport11)	EMBRYO DEFECTIVE 3126 (EMB3126)	EMB3126,PRPL1
OG0018056	1-855	1	855	49720-50574	49720	50574	10	855	0.461637	108	113	10	1	0.002	0.0384925	52033	246	112	2	27	272	59	298	1.62e-86	261	AT1G34780	AT1G34780.1	APR-like 4	Chr1:12748835-12750124 REVERSE LENGTH=933	Encodes a protein disulfide isomerase-like (PDIL) protein, a member of a multigene family within the thioredoxin (TRX) superfamily. This protein also belongs to the adenosine 5'-phosphosulfate reductase-like (APRL) group.	APR-LIKE 4 (APRL4)	ATAPRL4,APRL4
OG0018058	1-540	1	540	50575-51114	50575	51114	10	540	0.638518	69	74	9	0.977778	0.00291556	0.0395885	81111	180	34	0	1	180	205	384	8.32e-111	328	AT2G15620	AT2G15620.1	ARABIDOPSIS THALIANA NITRITE REDUCTASE,nitrite reductase 1,NITRITE REDUCTASE	Chr2:6810552-6812666 FORWARD LENGTH=1761	Involved in the second step of nitrate assimilation. Its expression is induced by nitrate. The mRNA is cell-to-cell mobile.	NITRITE REDUCTASE 1 (NIR1)	NIR,ATHNIR,NIR1
OG0018069	1-1371	1	1371	51115-52485	51115	52485	10	1371	0.568709	92	93	10	1	0.002	0.0238269	91685	457	38	0	1	457	192	648	0.0	861	AT5G42020	AT5G42020.1	luminal binding protein	Chr5:16807697-16810480 REVERSE LENGTH=2007	Luminal binding protein (BiP2) involved in polar nuclei fusion during proliferation of endosperm nuclei.	(BIP2)	BIP2,BIP
OG0018070	1-378	1	378	52486-52863	52486	52863	10	378	0.504762	22	23	8	0.955556	0.00352889	0.0229865	NA	NA	NA	NA	NA	NA	NA	NA	NA	NA	NA	NA	NA	NA	NA	NA	NA
OG0018071	1-1494	1	1494	52864-54357	52864	54357	10	1494	0.527577	150	158	10	1	0.002	0.0406069	87500	496	62	0	3	498	1	496	0.0	927	AT2G24270	AT2G24270.3	aldehyde dehydrogenase 11A3	Chr2:10327325-10329601 REVERSE LENGTH=1491	Encodes a protein with non-phosphorylating NADP-dependent glyceraldehyde-3-phosphate dehydrogenase activity. The activity of the enzyme was determined from leaf extracts; the enzyme has not been purified to confirm activity.	ALDEHYDE DEHYDROGENASE 11A3 (ALDH11A3)	ALDH11A3
OG0018075	1-1542	1	1542	54358-55899	54358	55899	10	1542	0.472828	123	128	10	1	0.002	0.0259836	87084	511	66	0	2	512	248	758	0.0	951	AT2G42490	AT2G42490.1	no full name available	Chr2:17691600-17695526 REVERSE LENGTH=2331	Peroxisome-localized copper amine oxidase involved in lateral root formation.	COPPER AMINE OXIDASE ZETA (CUAOζ-ZETA)	no symbol available
OG0018077	1-993	1	993	55900-56892	55900	56892	10	993	0.482981	92	98	10	1	0.002	0.0345977	86364	330	41	1	1	330	50	375	0.0	608	AT2G43360	AT2G43360.1	BIOTIN AUXOTROPH 2,BIOTIN AUXOTROPH B	Chr2:18010918-18013129 REVERSE LENGTH=1137	Catalyzes the conversion of dethiobiotin to biotin.	BIOTIN AUXOTROPH 2 (BIO2)	BIO2,BIOB
OG0018081	1-795	1	795	56893-57687	56893	57687	10	795	0.460629	63	70	10	1	0.002	0.0237876	93182	264	17	1	1	263	45	308	0.0	504	AT5G05780	AT5G05780.1	ASYMMETRIC LEAVES ENHANCER 3,RP non-ATPase subunit 8A	Chr5:1735862-1738176 FORWARD LENGTH=927	Encodes a putative 26S proteasome subunit RPN8a. The function of RPN8a and other 26S subunits may be required for specifying leaf adaxial identity. The mRNA is cell-to-cell mobile.	RP NON-ATPASE SUBUNIT 8A (RPN8A)	ATHMOV34,RPN8A,AE3
OG0018085	1-1206	1	1206	57688-58893	57688	58893	10	1206	0.504312	99	103	10	1	0.002	0.0292611	81454	399	68	3	1	399	1	393	0.0	675	AT1G32060	AT1G32060.1	phosphoribulokinase	Chr1:11532668-11534406 FORWARD LENGTH=1188	phosphoribulokinase;(source:Araport11)	PHOSPHORIBULOKINASE (PRK)	PRK
OG0018090	1-1533	1	1533	58894-60426	58894	60426	10	1533	0.464253	162	176	10	1	0.002	0.0372255	76507	481	103	3	29	509	109	579	0.0	770	AT5G52920	AT5G52920.1	plastidic pyruvate kinase beta subunit 1,PLASTIDIAL PYRUVATE KINASE 1,PLASTIDIAL PYRUVATE KINASE 2	Chr5:21463680-21466612 FORWARD LENGTH=1740	encodes a dominant chloroplast pyruvate kinase beta subunit. Important for seed oil biosynthesis. Ubiquitously expressed, with significantly increased expression in maturing seeds. The mutant plant has wrinkled seeds, with a 50-70% reduction in seed fatty acid content. The mRNA is cell-to-cell mobile.	PLASTIDIC PYRUVATE KINASE BETA SUBUNIT 1 (PKP-BETA1)	PKP-BETA1,PKP2,PKP1
OG0018102	1-774	1	774	60427-61200	60427	61200	10	774	0.427132	60	60	10	1	0.002	0.0265576	89535	258	27	0	1	258	263	520	1.51e-172	486	AT5G48300	AT5G48300.1	ADP-GLUCOSE PYROPHOSPHORYLASE SMALL SUBUNIT 1,ADP glucose pyrophosphorylase 1	Chr5:19570326-19572557 FORWARD LENGTH=1563	Encodes the small subunit of ADP-glucose pyrophosphorylase. The small subunit is the catalytic isoform responsible for ADP-glucose pyrophosphorylase activity. The presence of the small subunit is required for large subunit stability. Two isoforms of the small subunit (ApS1 and ApS2) have been described. ApS1 is the major small subunit isoform present in all plant tissues tested. The mRNA is cell-…	ADP GLUCOSE PYROPHOSPHORYLASE 1 (ADG1)	ADG1,APS1
OG0018107	1-1434	1	1434	61201-62634	61201	62634	10	1434	0.557322	150	167	10	1	0.002	0.0377809	95579	475	21	0	4	478	242	716	0.0	934	AT1G50250	AT1G50250.1	FTSH protease 1	Chr1:18614398-18616930 REVERSE LENGTH=2151	encodes an FTSH protease that is localized to the chloroplast. Involved in the D1 repair cycle of Photosystem II. FtsH1 and FtsH5 are interchangeable in thylakoid membranes.	FTSH PROTEASE 1 (FTSH1)	FTSH1
OG0018108	1-972	1	972	62635-63606	62635	63606	10	972	0.527366	128	136	10	1	0.002	0.0409008	83642	324	53	0	1	324	249	572	0.0	571	AT5G17380	AT5G17380.1	no full name available	Chr5:5724920-5726720 REVERSE LENGTH=1719	Thiamine pyrophosphate dependent pyruvate decarboxylase family protein;(source:Araport11)		no symbol available
OG0018110	1-402	1	402	63607-64008	63607	64008	10	402	0.444527	38	41	10	1	0.002	0.0334992	49315	146	51	2	1	134	327	461	4.69e-40	139	AT3G19080	AT3G19080.1	no full name available	Chr3:6596082-6598667 FORWARD LENGTH=1389	SWIB complex BAF60b domain-containing protein;(source:Araport11)		no symbol available
OG0018112	1-1242	1	1242	64009-65250	64009	65250	10	1242	0.457005	125	131	10	1	0.002	0.0370907	68434	415	123	3	1	414	89	496	0.0	607	AT2G01070	AT2G01070.1	no full name available	Chr2:75596-77625 FORWARD LENGTH=1491	Lung seven transmembrane receptor family protein;(source:Araport11)		no symbol available
OG0018122	1-1572	1	1572	65251-66822	65251	66822	10	1572	0.509987	191	208	10	1	0.002	0.0470738	75933	536	113	3	1	524	192	723	0.0	851	AT3G54540	AT3G54540.2	ATP-binding cassette F4,general control non-repressible 4	Chr3:20190393-20192564 FORWARD LENGTH=2172	member of GCN subfamily		ATGCN4,ABCF4,GCN4
OG0018124	1-666	1	666	66823-67488	66823	67488	10	666	0.543994	66	70	10	1	0.002	0.0403737	76498	217	51	0	6	222	76	292	9.96e-123	350	AT5G45390	AT5G45390.1	NUCLEAR-ENCODED CLP PROTEASE P4,CLP protease P4	Chr5:18396351-18397586 FORWARD LENGTH=879	One of several nuclear-encoded ClpPs (caseinolytic protease). Contains a highly conserved catalytic triad of Ser-type proteases (Ser-His-Asp). The name reflects nomenclature described in Adam et. al (2001). The mRNA is cell-to-cell mobile.	CLP PROTEASE P4 (CLPP4)	CLPP4,NCLPP4
OG0018131	1-1251	1	1251	67489-68739	67489	68739	10	1251	0.47538	119	127	10	1	0.002	0.0351896	79952	414	83	0	4	417	53	466	0.0	707	AT4G34350	AT4G34350.1	4-hydroxy-3-methylbut-2-enyl diphosphate reductase,CHLOROPLAST BIOGENESIS 6	Chr4:16428681-16431038 REVERSE LENGTH=1401	Arabidopsis ISPH is involved in the plastid nonmevalonate pathway of isoprenoid biosynthesis. It was shown to complement the lethal phenotype of E. coli ispH mutant and is therefore most likely encodes a protein with 4-hydroxy-3-methylbut-2-en-1-yl diphosphate reductase activity involved in the last step of mevalonate-independent isopentenyl biosynthesis. Mutant has Albino seedling.	4-HYDROXY-3-METHYLBUT-2-ENYL DIPHOSPHATE REDUCTASE (HDR)	ISPH,CLB6,HDR
OG0018133	1-1167	1	1167	68740-69906	68740	69906	10	1167	0.463325	139	149	10	1	0.002	0.0438351	75000	380	94	1	1	379	8	387	0.0	614	AT3G01910	AT3G01910.1	sulfite oxidase	Chr3:314919-317274 REVERSE LENGTH=1182	Encodes a homodimeric Mo-enzyme with molybdopterin as organic component of the molybdenum cofactor. It lacks the heme domain that other eukaryotic Mo-enzymes possess and has no redox-active centers other than the molybdenum. SO protein has been found in all parts of the plant. The plant SO combines its enzymatic sulfite oxidation with a subsequent nonenzymatic step using its reaction product H2O2…	SULFITE OXIDASE (SOX)	AtSO,AT-SO,SOX
OG0018141	1-1662	1	1662	69907-71568	69907	71568	10	1662	0.460048	160	172	9	0.977778	0.00291556	0.0317823	69686	541	154	3	23	553	111	651	0.0	810	AT5G24300	AT5G24300.2	STARCH SYNTHASE 1,starch synthase 1	Chr5:8266934-8270860 FORWARD LENGTH=1959	SSI is a plastidial enzyme and crucial for the synthesis of normal amylopectin in the leaves of Arabidopsis. The absence of SSI results in a deficiency in the number of shorter glucans which in turn affect the formation and connection of the amylopectin clusters in starch.	STARCH SYNTHASE 1 (SS1)	SS1,ATSS1
OG0018148	1-507	1	507	71569-72075	71569	72075	10	507	0.45286	64	71	10	1	0.002	0.0507123	72189	169	47	0	1	169	228	396	2.65e-84	254	AT2G37500	AT2G37500.2	no full name available	Chr2:15739904-15742430 REVERSE LENGTH=1230	arginine biosynthesis protein ArgJ family;(source:Araport11)		no symbol available
OG0018152	1-2145	1	2145	72076-74220	72076	74220	10	2145	0.434825	223	236	10	1	0.002	0.0389847	74123	684	143	6	34	715	44	695	0.0	1028	AT3G07700	AT3G07700.4	salt-induced ABC1 kinase 1	Chr3:2459696-2463241 REVERSE LENGTH=2088	ABC1K7 is a member of an atypical protein kinase family that is induced by salt stress. Loss of function mutations affect the metabolic profile of chloroplast lipids. It appears to function along with ABC1K8 in mediating lipid membrane changes in response to stress.		abc1k7,SIA1,AtSIA1
OG0018157	1-1335	1	1335	74221-75555	74221	75555	10	1335	0.474832	179	191	9	0.977778	0.00291556	0.0447108	53488	430	198	2	1	428	46	475	2.17e-158	457	AT4G35140	AT4G35140.1	no full name available	Chr4:16723873-16726477 REVERSE LENGTH=1491	Transducin/WD40 repeat-like superfamily protein;(source:Araport11)		no symbol available
OG0018164	1-945	1	945	75556-76500	75556	76500	10	945	0.497143	78	84	10	1	0.002	0.0275132	88571	315	36	0	1	315	116	430	0.0	595	AT5G35630	AT5G35630.3	GLUTAMINE SYNTHETASE 2,glutamine synthetase 2,GLUTAMINE SYNTHETASE LIKE 1	Chr5:13831220-13833239 FORWARD LENGTH=1293	chloroplastic glutamine synthetase The mRNA is cell-to-cell mobile.	GLUTAMINE SYNTHETASE 2 (GS2)	GLN2,GS2,ATGSL1
OG0018169	1-1038	1	1038	76501-77538	76501	77538	10	1038	0.479191	91	94	10	1	0.002	0.0303361	77778	333	74	0	1	333	132	464	0.0	514	AT5G20410	AT5G20410.1	monogalactosyldiacylglycerol synthase 2,ARABIDOPSIS THALIANA MONOGALACTOSYLDIACYLGLYCEROL SYNTHASE 2	Chr5:6896765-6898581 FORWARD LENGTH=1407	Encodes a type B monogalactosyldiacylglycerol (MGDG) synthase. Strongly induced by phosphate deprivation, and in non-photosynthetic tissues. Does not contribute to galactolipid synthesis under Pi-sufficient conditions but does under Pi starvation.	MONOGALACTOSYLDIACYLGLYCEROL SYNTHASE 2 (MGD2)	MGD2,ATMGD2
OG0018170	1-1320	1	1320	77539-78858	77539	78858	10	1320	0.467954	165	178	10	1	0.002	0.043064	64989	437	149	2	1	437	98	530	0.0	585	AT2G01680	AT2G01680.1	no full name available	Chr2:306597-308427 FORWARD LENGTH=1599	Ankyrin repeat family protein;(source:Araport11)		no symbol available
OG0018180	1-1188	1	1188	78859-80046	78859	80046	10	1188	0.453283	130	136	10	1	0.002	0.0319117	86364	396	54	0	1	396	74	469	0.0	725	AT5G50950	AT5G50950.2	FUMARASE 2	Chr5:20729687-20733636 FORWARD LENGTH=1500	Encodes a fumarase enzyme initially shown to be in the mitochondria through proteomic studies but later shown to be present in the cytosol using an RFP fluorescent protein tag. It appears to be important for the accumulation of fumarate from malate in leaves in the light, and helps to promote nitrogen assimilation under high nitrogen conditions. It does not appear to be necessary for lipid metabo…	FUMARASE 2 (FUM2)	FUM2
OG0018183	1-990	1	990	80047-81036	80047	81036	10	990	0.464141	85	89	8	0.955556	0.00352889	0.0272278	80503	318	62	0	2	319	256	573	0.0	543	AT5G41770	AT5G41770.1	no full name available	Chr5:16718021-16720936 FORWARD LENGTH=2118	crooked neck protein, putative / cell cycle protein;(source:Araport11)		no symbol available
OG0018195	1-1113	1	1113	81037-82149	81037	82149	10	1113	0.510961	119	123	10	1	0.002	0.0412299	84341	364	57	0	8	371	79	442	0.0	645	AT5G66120	AT5G66120.2	no full name available	Chr5:26431516-26433649 REVERSE LENGTH=1329	3-dehydroquinate synthase;(source:Araport11)		no symbol available
OG0018197	1-1305	1	1305	82150-83454	82150	83454	10	1305	0.525287	153	162	10	1	0.002	0.040596	81839	435	79	0	1	435	86	520	0.0	750	AT2G45300	AT2G45300.4	no full name available	Chr2:18677518-18679868 FORWARD LENGTH=1563	encodes 3-phosphoshikimate 1-carboxyvinyltransferase / 5-enolpyruvylshikimate-3-phosphate / EPSP synthase involved in chorismate biosynthesisThe mRNA is cell-to-cell mobile.		no symbol available
OG0018204	1-1512	1	1512	83455-84966	83455	84966	10	1512	0.51422	146	152	10	1	0.002	0.0336567	95259	464	22	0	41	504	23	486	0.0	864	AT5G08530	AT5G08530.1	51 kDa subunit of complex I	Chr5:2759848-2761726 REVERSE LENGTH=1461	51 kDa subunit of complex I;(source:Araport11)	51 KDA SUBUNIT OF COMPLEX I (CI51)	CI51,NDUFV1
OG0018205	1-972	1	972	84967-85938	84967	85938	10	972	0.441255	142	152	10	1	0.002	0.0450617	28788	198	118	4	135	319	64	251	4.85e-22	94.0	AT3G15140	AT3G15140.2	ENHANCER OF RNAi	Chr3:5099712-5101338 REVERSE LENGTH=834	ERI (At3g15140) encodes a protein of 337 amino acids of the ribonuclease H-like superfamily. The protein contains both DEDDh and SAP domains.The first exon contains a TCT-microsatellite structure (starting 226 bp after ATG) that, based on sequence complementarity, is a miR5021-cleavage target site. ERI is predicted to function as an siRNA exonuclease. Overexpression leads to increased post transc…		ERI-1
OG0018216	1-2271	1	2271	85939-88209	85939	88209	10	2271	0.438661	193	199	8	0.955556	0.00352889	0.0297862	64185	779	242	12	2	756	122	887	0.0	1004	AT1G69830	AT1G69830.1	ALPHA-AMYLASE-LIKE 3,alpha-amylase-like 3	Chr1:26288518-26293003 REVERSE LENGTH=2664	Encodes a plastid-localized α-amylase. Expression is reduced in the SEX4 mutant. Loss of function mutations show normal diurnal pattern of starch accumulation/degradation. Expression follows circadian rhythms.	ALPHA-AMYLASE-LIKE 3 (AMY3)	ATAMY3,AMY3
OG0018221	1-1110	1	1110	88210-89319	88210	89319	10	1110	0.424054	122	128	10	1	0.002	0.0426426	76344	372	84	2	1	369	38	408	0.0	594	AT1G68370	AT1G68370.1	ALTERED RESPONSE TO GRAVITY 1	Chr1:25632046-25634527 REVERSE LENGTH=1233	DnaJ-like protein with homology to coiled coils found in cytoskeleton-interacting proteins.	ALTERED RESPONSE TO GRAVITY 1 (ARG1)	ARG1
OG0018223	1-1086	1	1086	89320-90405	89320	90405	10	1086	0.452118	117	122	10	1	0.002	0.036771	78237	363	78	1	1	362	161	523	0.0	620	AT4G27020	AT4G27020.1	no full name available	Chr4:13568604-13571381 REVERSE LENGTH=1572	inositol-1,4,5-trisphosphate 5-phosphatase;(source:Araport11)		no symbol available
OG0018225	1-1698	1	1698	90406-92103	90406	92103	10	1698	0.485395	226	239	10	1	0.002	0.0477294	56674	457	163	3	110	565	67	489	0.0	523	AT5G48150	AT5G48150.4	phytochrome a signal transduction 1	Chr5:19522497-19524053 REVERSE LENGTH=1473	Member of GRAS gene family. Semi-dominant mutant has a reduced response to far-red light and appears to act early in the phytochrome A signaling pathway.		PAT1
OG0018227	1-1032	1	1032	92104-93135	92104	93135	10	1032	0.453101	145	154	10	1	0.002	0.0504522	54674	353	150	2	2	344	506	858	5.83e-129	390	AT5G08550	AT5G08550.1	increased level of polyploidy1-1D	Chr5:2765981-2770282 REVERSE LENGTH=2727	Encodes a transcriptional repressor that is homologous to the C-terminal region of mammalian GC binding factor. It regulates endoreduplication through control of CYC2A expression.	INCREASED LEVEL OF POLYPLOIDY1-1D (ILP1)	ILP1
OG0018233	1-1452	1	1452	93136-94587	93136	94587	10	1452	0.478581	205	216	10	1	0.002	0.0439853	63226	465	158	5	3	461	289	746	0.0	543	AT1G62390	AT1G62390.1	Phox2,CLUMPED CHLOROPLASTS 1	Chr1:23084632-23086887 REVERSE LENGTH=2256	Encodes one of the 36 carboxylate clamp (CC)-tetratricopeptide repeat (TPR) proteins (Prasad 2010, Pubmed ID: 20856808) with potential to interact with Hsp90/Hsp70 as co-chaperones.	PHOX2 (Phox2)	Phox2,CLMP1
OG0018234	1-1380	1	1380	94588-95967	94588	95967	10	1380	0.463043	142	152	10	1	0.002	0.0375684	71800	461	123	2	1	460	70	524	0.0	693	AT5G57030	AT5G57030.1	LUTEIN DEFICIENT 2	Chr5:23077398-23079818 FORWARD LENGTH=1575	Lutein-deficient 2 (LUT2) required for lutein biosynthesis, member of the xanthophyll class of carotenoids. Encodes lycopene epsilon cyclase	LUTEIN DEFICIENT 2 (LUT2)	LUT2
OG0018240	1-1170	1	1170	95968-97137	95968	97137	10	1170	0.476325	103	107	10	1	0.002	0.0270085	97179	390	11	0	1	390	30	419	0.0	782	AT5G19990	AT5G19990.3	regulatory particle triple-A ATPase 6A	Chr5:6752144-6754918 FORWARD LENGTH=1260	26S proteasome AAA-ATPase subunitThe mRNA is cell-to-cell mobile.		RPT6A,ATSUG1
OG0018242	1-1461	1	1461	97138-98598	97138	98598	10	1461	0.469884	118	122	10	1	0.002	0.0273177	95697	488	19	2	1	487	8	494	0.0	952	AT4G38510	AT4G38510.5	V-ATPase B subunit 2	Chr4:18011155-18014897 REVERSE LENGTH=1485	One of three genes encoding the vacuolar ATP synthase subunit B1. The protein binds to and co-localizes with F-actin, bundles F-actin to form higher-order structure, and stabilizes actin filaments in vitro.	V-ATPASE B SUBUNIT 2 (VAB2)	AtVAB2,VAB2
OG0018244	1-1095	1	1095	98599-99693	98599	99693	10	1095	0.507489	94	98	10	1	0.002	0.0272755	78415	366	76	3	1	365	56	419	0.0	576	AT5G22060	AT5G22060.1	DNAJ homologue 2,ARABIDOPSIS THALIANA DNAJ HOMOLOGUE 2	Chr5:7303798-7305668 REVERSE LENGTH=1260	Co-chaperonin similar to E. coli DnaJ	DNAJ HOMOLOGUE 2 (J2)	ATJ2,J2
OG0018246	1-1998	1	1998	99694-101691	99694	101691	10	1998	0.538338	190	200	10	1	0.002	0.0349127	86082	661	92	0	6	666	80	740	0.0	1223	AT2G45290	AT2G45290.2	transketolase 2	Chr2:18672737-18675589 FORWARD LENGTH=2226	Transketolase;(source:Araport11)		TKL2
OG0018250	1-1425	1	1425	101692-103116	101692	103116	10	1425	0.488561	129	132	10	1	0.002	0.0309708	92473	465	34	1	1	465	208	671	0.0	876	AT1G06430	AT1G06430.3	FTSH protease 8	Chr1:1960214-1962525 REVERSE LENGTH=2058	encodes a FtsH protease that is localized to the chloroplast		FTSH8
OG0018254	1-1857	1	1857	103117-104973	103117	104973	10	1857	0.472536	265	287	10	1	0.002	0.046754	52087	647	254	9	2	599	247	886	0.0	649	AT2G31400	AT2G31400.1	genomes uncoupled 1	Chr2:13387201-13390550 REVERSE LENGTH=2757	Encodes a a chloroplast-localized pentatricopeptide-repeat protein involved in regulation of nuclear gene expression.	GENOMES UNCOUPLED 1 (GUN1)	GUN1
OG0018255	1-1461	1	1461	104974-106434	104974	106434	10	1461	0.566119	127	135	10	1	0.002	0.0358354	75157	479	116	1	12	487	79	557	0.0	758	AT4G04770	AT4G04770.1	LONG AFTER FR,ATP binding cassette protein 1,ATP-binding cassette I8,ARABIDOPSIS THALIANA NUCLEOSOME ASSEMBLY PROTEIN 1	Chr4:2427998-2429785 REVERSE LENGTH=1674	Encodes an iron-stimulated ATPase. A member of the NAP subfamily of ABC transporters. Involved in Fe-S cluster assembly. Similar to SufB. Involved in the regulation of iron homeostasis. Able to form homodimers. Interacts with AtNAP7 inside the chloroplast.	ATP-BINDING CASSETTE I8 (ABCI8)	LAF6,ATABC1,ABC1,ABCI8,ATNAP1
OG0018256	1-1104	1	1104	106435-107538	106435	107538	10	1104	0.456069	130	134	10	1	0.002	0.0406602	64721	377	117	6	2	368	125	495	3.76e-174	494	AT2G44760	AT2G44760.1	no full name available	Chr2:18452937-18454785 REVERSE LENGTH=1503	dihydroorotate dehydrogenase (DUF3598);(source:Araport11)		no symbol available
OG0018269	1-2718	1	2718	107539-110256	107539	110256	10	2718	0.459897	270	287	10	1	0.002	0.0331943	84462	901	140	0	1	901	63	963	0.0	1587	AT5G15450	AT5G15450.1	casein lytic proteinase B3,CASEIN LYTIC PROTEINASE B-P,ALBINO AND PALE GREEN 6	Chr5:5014399-5018255 REVERSE LENGTH=2907	Encodes a chloroplast-targeted Hsp101 homologue. Functions as a molecular chaperone involved in plastid differentiation mediating internal thylakoid membrane formation and conferring thermotolerance to chloroplasts during heat stress. APG6 is constitutively expressed in the root tips, the organ boundary region, the reproductive tissues of mature plants where plastids exist as proplastids, and sli…	CASEIN LYTIC PROTEINASE B3 (CLPB3)	APG6,AtCLPB3,CLPB3,CLPB-P
OG0018272	1-1680	1	1680	110257-111936	110257	111936	10	1680	0.45875	145	160	10	1	0.002	0.0306746	81785	549	94	3	17	560	20	567	0.0	866	AT4G24190	AT4G24190.1	SHEPHERD,HEAT SHOCK PROTEIN 90.7,HEAT SHOCK PROTEIN 90-7	Chr4:12551902-12555851 REVERSE LENGTH=2472	encodes an ortholog of GRP94, an ER-resident HSP90-like protein and is involved in regulation of meristem size and organization. Single and double mutant analyses suggest that SHD may be required for the correct folding and/or complex formation of CLV proteins. Lines carrying recessive mutations in this locus exhibits expanded shoot meristems, disorganized root meristems, and defective pollen tub…	SHEPHERD (SHD)	SHD,HSP90.7,AtHsp90-7,AtHsp90.7
OG0018279	1-2130	1	2130	111937-114066	111937	114066	10	2130	0.455493	213	231	10	1	0.002	0.0337924	86906	695	91	0	15	709	89	783	0.0	1256	AT1G62750	AT1G62750.1	SNOWY COTYLEDON 1	Chr1:23233622-23236321 REVERSE LENGTH=2352	Nuclear encoded protein consists of the five domains conserved in EF-G proteins, with two GTP-binding sites in the first domain, and an additional transit peptide at the N-terminus. Localized in chloroplasts. Point mutation results in a delay in the onset of germination. At early developmental stage embryos still contain undifferentiated proplastids. The greening of cotyledons is severely impaire…	SNOWY COTYLEDON 1 (SCO1)	ATSCO1/CPEF-G,ATSCO1,SCO1
OG0018281	1-753	1	753	114067-114819	114067	114819	10	753	0.471315	73	74	8	0.955556	0.00352889	0.0334071	72131	244	68	0	1	244	96	339	9.77e-120	345	AT3G56460	AT3G56460.1	no full name available	Chr3:20933029-20934425 REVERSE LENGTH=1047	GroES-like zinc-binding alcohol dehydrogenase family protein;(source:Araport11)		no symbol available
OG0018287	1-1824	1	1824	114820-116643	114820	116643	10	1824	0.453892	168	185	10	1	0.002	0.0358187	92763	608	44	0	1	608	1	608	0.0	1139	AT5G49460	AT5G49460.2	ATP citrate lyase subunit B 2	Chr5:20055048-20058195 FORWARD LENGTH=1827	One of the two genes encoding subunit B of the cytosolic enzyme ATP Citrate Lyase (ACL)		ACLB-2
OG0018296	1-1749	1	1749	116644-118392	116644	118392	10	1749	0.476558	178	192	10	1	0.002	0.0361349	84103	585	91	2	1	583	78	662	0.0	1018	AT1G70730	AT1G70730.3	phosphoglucomutase 2	Chr1:26669020-26673166 REVERSE LENGTH=1989	Encodes a cytosolic phosphoglucomutase (PGM). Two Arabidopsis PGM proteins (AT1G70730/PGM2 and AT1G23190/PGM3) have high sequence similarities and redundant functions. Mature plants possessing a single cPGM allele had a major reduction in cPGM activity. Whereas pgm2 and pgm3 single mutants are undistinguishable from the wild type, loss of both PGM2 and PGM3 severely impairs male and female gameto…	PHOSPHOGLUCOMUTASE 2 (PGM2)	PGM2
OG0018303	1-1641	1	1641	118393-120033	118393	120033	10	1641	0.44418	187	200	10	1	0.002	0.0391767	63128	537	182	7	14	546	43	567	0.0	695	AT1G65430	AT1G65430.1	ARABIDOPSIS ARIADNE 8,ARIADNE 8	Chr1:24301165-24306159 REVERSE LENGTH=1704	IBR domain-containing protein;(source:Araport11)	ARIADNE 8 (ARI8)	ARI8,ATARI8
OG0018309	1-1581	1	1581	120034-121614	120034	121614	10	1581	0.451929	105	109	9	0.977778	0.00291556	0.0247804	86528	527	70	1	1	527	383	908	0.0	966	AT5G13010	AT5G13010.1	homolog in yeast PRP16,CLUMSY VEIN,embryo defective 3011,PSR1-Interacting Protein 1	Chr5:4122747-4128660 FORWARD LENGTH=3768	Encodes a nuclear localized DEAH-box containing protein that is involved in miRNA biogenesis. Loss of function mutants are embryo lethal. Gene silencing experiments demonstrated its role in the localization of DCL-1 and HYL1 to the nuclear D-body. In silenced lines, miRNA production is suppressed and plants have developmental abnormalities and are hypersensitive to fungal pathogens.	EMBRYO DEFECTIVE 3011 (EMB3011)	CUV,PRP16,EMB3011,PINP1
OG0018310	1-627	1	627	121615-122241	121615	122241	10	627	0.563317	66	72	10	1	0.002	0.0345561	82381	210	29	4	1	209	244	446	2.84e-122	362	AT2G41900	AT2G41900.1	tandem zinc finger protein 7,OXIDATIVE STRESS 2	Chr2:17491352-17493502 FORWARD LENGTH=2151	CCCH-type zinc finger protein with ARM repeat domain-containing protein;(source:Araport11)	OXIDATIVE STRESS 2 (OXS2)	OXS2,TZF7
OG0018329	1-1797	1	1797	122242-124038	122242	124038	10	1797	0.440122	118	126	10	1	0.002	0.0227292	82105	570	100	1	1	568	122	691	0.0	1007	AT2G13440	AT2G13440.1	no full name available	Chr2:5593270-5598296 REVERSE LENGTH=2172	glucose-inhibited division family A protein;(source:Araport11)		no symbol available
OG0018330	1-2295	1	2295	124039-126333	124039	126333	10	2295	0.497734	196	205	10	1	0.002	0.0337449	82092	765	136	1	1	765	192	955	0.0	1328	AT4G15530	AT4G15530.4	pyruvate orthophosphate dikinase	Chr4:8864828-8870727 REVERSE LENGTH=2871	Encodes a dual-targeted protein believed to act as a pyruvate, orthophosphate dikinase. These enzymes are normally associated with C4 photosynthesis which does not occur in Arabidopsis. However, PPDK may play a role in remobilizing nitrogen during leaf senescence in Arabidopsis. The product of the long transcript (.1 gene model) was shown to be targeted to the chloroplast, whereas the shorter tra…	PYRUVATE ORTHOPHOSPHATE DIKINASE (PPDK)	PPDK
OG0018333	1-2076	1	2076	126334-128409	126334	128409	10	2076	0.485934	144	153	10	1	0.002	0.0251766	76513	694	161	1	1	692	44	737	0.0	1134	AT3G43190	AT3G43190.2	ARABIDOPSIS THALIANA SUCROSE SYNTHASE 4,sucrose synthase 4	Chr3:15179204-15182577 REVERSE LENGTH=2427	Encodes a protein with sucrose synthase activity (SUS4).		ATSUS4,SUS4
OG0018339	1-2193	1	2193	128410-130602	128410	130602	10	2193	0.414957	165	172	10	1	0.002	0.0225364	80301	731	142	1	1	731	64	792	0.0	1196	AT5G46210	AT5G46210.1	cullin4	Chr5:18731569-18736653 REVERSE LENGTH=2379	Arabidopsis CULLIN4 (CUL4) forms an E3 ubiquitin ligase with the CDD complex and a common catalytic subunit RBX1 in mediating light control of development. This CUL4-based E3 ligase is essential for the repression of photomorphogenesis. The partial loss of CUL4 function resulted in a constitutive photomorphogenic phenotype with respect to morphogenesis and light-regulated gene expression. CUL4 ex…	CULLIN4 (CUL4)	CUL4,ATCUL4
OG0018342	1-2919	1	2919	130603-133521	130603	133521	10	2919	0.453512	379	408	10	1	0.002	0.0455712	65169	979	316	8	1	957	1	976	0.0	1176	AT4G11420	AT4G11420.1	eukaryotic translation initiation factor 3A	Chr4:6947834-6952053 REVERSE LENGTH=2964	Encodes a subunit of eukaryotic initiation factor 3 (eIF3), a multisubunit complex that is required for binding of mRNA to 40 S ribosomal subunits, stabilization of ternary complex binding to 40 S subunits, and dissociation of 40 and 60 S subunits.	EUKARYOTIC TRANSLATION INITIATION FACTOR 3A (EIF3A)	ATTIF3A1,TIF3A1,EIF3A-1,ATEIF3A-1,EIF3A
OG0018348	1-2493	1	2493	133522-136014	133522	136014	10	2493	0.452066	274	301	10	1	0.002	0.040763	82792	831	140	3	1	830	28	856	0.0	1418	AT4G34450	AT4G34450.1	no full name available	Chr4:16471956-16476795 FORWARD LENGTH=2661	coatomer gamma-2 subunit, putative / gamma-2 coat protein, putative / gamma-2 COP;(source:Araport11)		no symbol available
OG0018352	1-1344	1	1344	136015-137358	136015	137358	10	1344	0.429985	119	125	10	1	0.002	0.0319114	60390	462	162	9	5	448	102	560	0.0	527	AT1G79030	AT1G79030.1	no full name available	Chr1:29730922-29733570 REVERSE LENGTH=1686	Chaperone DnaJ-domain superfamily protein;(source:Araport11)		no symbol available
OG0018353	1-1668	1	1668	137359-139026	137359	139026	10	1668	0.465228	171	176	10	1	0.002	0.037903	71326	558	154	3	2	555	392	947	0.0	870	AT5G63840	AT5G63840.2	PRIORITY IN SWEET LIFE 5,RADIAL SWELLING 3	Chr5:25544975-25548922 FORWARD LENGTH=2847	radial swelling mutant shown to be specifically impaired in cellulose production. Encodes the alpha-subunit of a glucosidase II enzyme.		PSL5,RSW3
OG0018354	1-2541	1	2541	139027-141567	139027	141567	10	2541	0.470366	315	331	10	1	0.002	0.042363	63949	871	260	9	3	842	41	888	0.0	1049	AT3G56150	AT3G56150.2	eukaryotic translation initiation factor 3C	Chr3:20833790-20836820 REVERSE LENGTH=2703	member of eIF3c - eukaryotic initiation factor 3c	EUKARYOTIC TRANSLATION INITIATION FACTOR 3C (EIF3C)	ATEIF3C-1,EIF3C,EIF3C-1,TIF3C1,ATTIF3C1
OG0018357	1-2892	1	2892	141568-144459	141568	144459	10	2892	0.456051	262	276	10	1	0.002	0.032296	67695	972	289	9	1	960	143	1101	0.0	1309	AT4G34100	AT4G34100.2	SUPPRESSOR OF DRY2 DEFECTS 1,ECERIFERUM 9	Chr4:16330590-16334864 FORWARD LENGTH=3324	Encodes a protein involved in cuticular wax biosynthesis. Lines carrying a recessive mutation in this locus have reduced chain-length distribution, weakly glaucous stem surface, and has reduced fertility in early flowers, non-spreading floret, downward cupped leaves, leaf waxes nearly pure C24 and C26 acid.	ECERIFERUM 9 (CER9)	SUD1,CER9
OG0018359	1-4503	1	4503	144460-148962	144460	148962	10	4503	0.42203	503	528	10	1	0.002	0.0385471	59618	1518	585	13	1	1501	305	1811	0.0	1804	AT3G13330	AT3G13330.1	proteasome activating protein 200	Chr3:4319804-4330061 REVERSE LENGTH=5436	Encodes a protein that interacts with the 26S proteasome. Mutants are phenotypically indistinguishable from wild type plants under a variety of growth conditions. Protein levels increase upon exposure of seedlings to MG132, a specific, potent, reversible, and cell-permeable proteasome inhibitor.	PROTEASOME ACTIVATING PROTEIN 200 (PA200)	PA200
OG0018361	1-1527	1	1527	148963-150489	148963	150489	10	1527	0.47446	158	169	10	1	0.002	0.0360765	93320	509	34	0	1	509	1	509	0.0	998	AT1G56070	AT1G56070.3	LOW EXPRESSION OF OSMOTICALLY RESPONSIVE GENES 1	Chr1:20968245-20971077 REVERSE LENGTH=2532	encodes a translation elongation factor 2-like protein that is involved in cold-induced translation. Mutations in this gene specifically blocks low temperature-induced transcription of cold-responsive genes but induces the expression of CBF genes and mutants carrying the recessive mutations fail to acclimate to cold and is freezing sensitive.		LOS1
OG0018364	1-2697	1	2697	150490-153186	150490	153186	10	2697	0.45102	351	368	10	1	0.002	0.0480369	45259	928	444	17	1	896	14	909	0.0	726	AT4G16150	AT4G16150.1	no full name available	Chr4:9148225-9153048 FORWARD LENGTH=2771	CATMA5 is a transcriptional activator. It acts in the cold response pathway, it can bind to and activate the expression of DREB1 genes.	CALMODULIN-BINDING TRANSCRIPTION ACTIVATOR 2 (CAMTA5)	no symbol available
OG0018367	1-1941	1	1941	153187-155127	153187	155127	10	1941	0.454766	194	207	10	1	0.002	0.035377	82099	648	113	3	1	647	201	846	0.0	1097	AT5G53480	AT5G53480.1	homolog of human KPNB1	Chr5:21714016-21716709 FORWARD LENGTH=2613	ARM repeat superfamily protein;(source:Araport11)	HOMOLOG OF HUMAN KPNB1 (KPNB1)	AtKPNB1,KPNB1
OG0018370	1-1374	1	1374	155128-156501	155128	156501	10	1374	0.47853	128	135	10	1	0.002	0.0314087	84783	460	68	1	1	458	68	527	0.0	783	AT5G37830	AT5G37830.1	oxoprolinase 1	Chr5:15056635-15060525 REVERSE LENGTH=3801	Encodes a 5-oxoprolinase that acts in the glutathione degradation pathway and in 5-oxoproline metabolism.	OXOPROLINASE 1 (OXP1)	OXP1
OG0018371	1-1341	1	1341	156502-157842	156502	157842	10	1341	0.495451	165	176	10	1	0.002	0.0461513	67191	445	135	6	1	444	233	667	0.0	644	AT5G35840	AT5G35840.1	phytochrome C	Chr5:14008049-14011619 FORWARD LENGTH=3336	Encodes the apoprotein of phytochrome;one of a family of photoreceptors that modulate plant growth and development. The mRNA is cell-to-cell mobile.	PHYTOCHROME C (PHYC)	PHYC
OG0018373	1-2418	1	2418	157843-160260	157843	160260	10	2418	0.447436	198	205	10	1	0.002	0.0311736	80248	805	159	0	2	806	77	881	0.0	1389	AT5G04140	AT5G04140.1	FERREDOXIN-DEPENDENT GLUTAMATE SYNTHASE 1,glutamate synthase 1,FERREDOXIN-DEPENDENT GLUTAMATE SYNTHASE	Chr5:1130031-1138186 FORWARD LENGTH=4869	Encodes a gene whose sequence is similar to ferredoxin dependent glutamate synthase (Fd-GOGAT). Expression in leaves is induced by light and sucrose. Proposed to be involved in photorespiration and nitrogen assimilation. The mRNA is cell-to-cell mobile.	GLUTAMATE SYNTHASE 1 (GLU1)	GLUS,FD-GOGAT,GLS1,GLU1
OG0018374	1-2970	1	2970	160261-163230	160261	163230	10	2970	0.440337	366	390	10	1	0.002	0.0432174	60076	1047	339	16	1	990	336	1360	0.0	1220	AT1G24706	AT1G24706.8	EMBRYO DEFECTIVE 2793	Chr1:8742683-8755243 FORWARD LENGTH=5148	Encodes a component of the putative Arabidopsis THO/TREX complex: THO1 or HPR1 (At5g09860), THO2 (At1g24706), THO3 or TEX1 (At5g56130), THO5 (At5g42920, At1g45233), THO6 (At2g19430), and THO7 (At5g16790, At3g02950). THO/TREX complexes in animals have been implicated in the transport of mRNA precursors. Mutants of THO3/TEX1, THO1, THO6 accumulate reduced amount of small interfering (si)RNA, sugges…		EMB2793,AtTHO2,THO2
OG0018376	1-1305	1	1305	163231-164535	163231	164535	10	1305	0.441609	92	98	10	1	0.002	0.0235334	83908	435	69	1	1	435	1588	2021	0.0	767	AT1G49340	AT1G49340.4		Chr1:18252355-18263967 FORWARD LENGTH=6066	Encodes a phosphatidylinositol 4-kinase that is expressed in inflorescences and shoots.		ATPI4K ALPHA
OG0018377	1-4593	1	4593	164536-169128	164536	169128	10	4593	0.412693	582	616	10	1	0.002	0.0439606	47637	1608	734	33	1	1530	24	1601	0.0	1388	AT5G47690	AT5G47690.3		Chr5:19317899-19327014 FORWARD LENGTH=4824	One of 5 PO76/PDS5 cohesion cofactor orthologs of Arabidopsis.	(PDS5A)	PDS5A,PDS5,AtPDS5A
OG0018378	1-4383	1	4383	169129-173511	169129	173511	10	4383	0.427926	496	525	10	1	0.002	0.0411945	63611	1440	468	22	13	1435	311	1711	0.0	1762	AT2G13370	AT2G13370.3	chromatin remodeling 5	Chr2:5544601-5555543 REVERSE LENGTH=5175	chromatin remodeling 5;(source:Araport11)		CHR5
OG0018379	1-5058	1	5058	173512-178569	173512	178569	10	5058	0.450534	406	428	10	1	0.002	0.0289926	91554	1634	138	0	1	1634	24	1657	0.0	3162	AT3G11130	AT3G11130.1	clathrin heavy chain 1	Chr3:3482575-3491667 REVERSE LENGTH=5118	CHC1 heavy chain subunit of clathrin. Involved in vesicle mediated trafficking. Mutants show reduced rates of endocytosis and defects clathrin mediated exocytosis. Mutants also have increased dehydration tolerance which may be related to the overall slower stomatal aperture dynamics. Overall growth is affected.	CLATHRIN HEAVY CHAIN 1 (CHC1)	AtCHC1,CHC1
OG0018380	1-252	1	252	178570-178821	178570	178821	10	252	0.553175	43	45	8	0.955556	0.00352889	0.0650794	41176	85	48	1	1	83	29	113	6.51e-19	74.7	AT1G19730	AT1G19730.1	thioredoxin H-type 4	Chr1:6823163-6824020 REVERSE LENGTH=360	encodes a cytosolic thioredoxin that reduces disulfide bridges of target proteins by the reversible formation of a disulfide bridge between two neighboring Cys residues present in the active site. Thioredoxins have been found to regulate a variety of biological reactions in prokaryotic and eukaryotic cells.	(ATTRX4)	ATTRX4,ATH4
OG0018383	1-696	1	696	178822-179517	178822	179517	10	696	0.486351	87	90	8	0.955556	0.00352889	0.0487548	65104	192	67	0	21	212	207	398	1.15e-87	265	AT3G61320	AT3G61320.1	bestrophin-like protein	Chr3:22694002-22695474 FORWARD LENGTH=1233	Encodes a bestrophin-like protein (Best1). Located in the stroma thylakoid membrane. Functions as a chloride ion channel. Proposed to modulate proton motive force partitioning by mediating chloride ion influx in the thylakoid lumen. Major isoform (based on transcript analysis), redundant function with AtBest2.	BESTROPHIN-LIKE PROTEIN (BEST)	AtVCCN1,BEST
LEGEND :
OG_ID	Orthologous group identifier
Region	Region of orthologous group used
Start	Start of orthologous group used
End	End of orthologous group used
Matrix_Region	Coordinates in phylogenetic matrix
Matrix_Start	Start of orthologous group in phylogenetic matrix
Matrix_End	End of orthologous group in phylogenetic matrix
Sequences	No. of sequences
Sites	No.of nucleotide sites
G+Ctot	Total GC content
S	No. of segregating (polymorphic) sites.
Eta	Total number of mutations
Hap	No. of haplotypes
Hd	Haplotype (gene) diversity
VarHd	Haplotype diversity sampling variance
Pi	Nucleotide diversity, Pi (p), the average number of nucleotide differences per site between two sequences
pident	Blast percentage of identity
length	Blast match length
mismatch	No. mismatches
gapopen	No. gaps
qstart	Query start
qend	Query end
sstart	Subject start
send	Subject end
evalue	E- Value
bitscore	Bit score
Locus Identifier	Arabidopsis locus ID
Gene Model Name	Arabidopsis gene model name
Summary	Summary description
Coordinates	Chromosome and coordinates of gene
Gene Description	Detailed gene description
Primary Gene Symbol	Primary symbol
Symbols	Other symbols
