# Supplementary material for: Phylogenomic proof of Recurrent Demipolyploidization and Evolutionary Stalling of the “Triploid Bridge” in Arundo (Poaceae)
Source: Int J Mol Sci. 2020 Jul 24;21(15):5247. doi: 10.3390/ijms21155247 (PMC7432733; doi:10.3390/ijms21155247)
Supplement: Supplementary file 1 [file ijms-21-05247-s001.zip › Suppl_Table_05.xlsx]

## Sheet: Concordance analysis
Concordance factor statistics
ID	Branch ID
gCF	Gene concordance factor (%)
gDF1	Gene discordance factor (%) for alternative split 1
gDF2	Gene discordance factor (%) for alternative split 2
gTOT	Total percentage of genes for the three main topologies (gCF+gDF1+gDF2)
gN	Number of trees decisive for the branch
sCF	Site concordance factor (%) averaged over 100 quartets
sDF1	Site discordance factor (%) for alternative quartet 1
sDF2	Site discordance factor (%) for alternative quartet 2
sN	Number of decisive sites averaged over 100 quartets
Ufboot	Ultrafast bootstrap support (%)
Length	Branch length
gEF_p	Probability that data can reject equal frequencies for genes (values under 0.05 indicate no ILS, because the gDF1 and gDF2 are not equal)
sEF_p	Probability that data can reject equal frequencies for sites (values under 0.05 indicate no ILS, because the sDF1 and sDF2 are not equal)
gIC	Gene Internode Certainty (IC): a measure comparing gCF support for a branch in a tree to the support for the most prevalent conflicting resolution of that branch (maximum between gDF1 and gDF2).
sIC	Site Internode Certainty (IC): a measure comparing sCF support for a branch in a tree to the support for the most prevalent conflicting resolution of that branch (maximum between sDF1 and sDF2).
ID	gCF	gDF1	gDF2	gTOT	gN	sCF	sDF1	sDF2	sN	Ufboot	Length	gEF_p	sEF_p	gIC	sIC
11	26.39	18.75	19.44	64.58	144	33.04	34.31	32.65	1525.48	69	0.00689749	0.894	0.428	0.0167	0.000257		NaN :	Only the main topology is supported (gDF1 and gDF2 are zero)
12	26.39	2.78	3.47	32.64	144	45.17	25.84	28.99	1598.74	100	0.0115121	0.739	0.089	0.482	0.0346
13	14.58	18.06	3.47	36.11	144	39.56	38.48	21.95	1623.07	91	0.00732731	0.000161	1.06e-17	0.00822	0.000138
14	51.39	6.25	4.17	61.81	144	51.64	24.37	23.99	1731.93	100	0.0121382	0.439	0.82	0.505	0.095
15	34.72	12.5	9.03	56.25	144	48.63	25.16	26.21	1835.16	100	0.015616	0.369	0.53	0.166	0.0657
16	99.31	0	0	99.31	144	96.23	1.95	1.82	5722.62	100	0.141297	1	0.612	NaN	0.859
17	41.67	30.56	27.78	100.01	144	37.48	34.42	28.1	1993.72	100	0.0162051	0.662	0.000359	0.0171	0.00131
Fig. 1	Concordance analysis tree. Numbers are the branch IDs shown in the table.
Fig. 2	Plot of sCF versus gCF. Dots represent single branches of the concordance tree (numbers are the corresponding IDs). Their color is given by the ultrafast bootstrap values.
