# Supplementary material for: Phylogenomic proof of Recurrent Demipolyploidization and Evolutionary Stalling of the “Triploid Bridge” in Arundo (Poaceae)
Source: Int J Mol Sci. 2020 Jul 24;21(15):5247. doi: 10.3390/ijms21155247 (PMC7432733; doi:10.3390/ijms21155247)
Supplement: Supplementary file 1 [file ijms-21-05247-s001.zip › Suppl_Table_06.xlsx]

## Sheet: SUMMARY
Codon_Pos12
Concat_Nuclear_CDS_144_No3rdCodonPos_GTR- NeighborNet-EqualAngle_MEGA-GTR+G+I-Param_1kBs.nex	BS_Support	Sites	Supporting_Sites	Supporting_Genes	Common_genes	Common_genes_%
SPLIT ami+(ama+ad)	100	2876,4347,4354,5177,8817,11492,11669,11724,11755,11781,11842,15263,15269,16575,18578,18609,19043,20613,20895,23023,26914,27289,29924,31610,32368,37627,48038,50239,55711,57294,57679,57832,58739,69504,71843,95364,100360,100659,101302,101674,101676,103844,104256,106465,106466,106479,114829	47	28	3	10.7143
SPLIT ami+(ac+adf+ap)	99	3013,3975,4087,4324,12718,12777,14662,15622,15709,16011,31142,42331,43163,45415,46539,56845,56862,58517,60674,79135,82205,82355,89551,97636,109887,112894	26	18	3	16.6667
Codon_Pos123
Concat_Nuclear_CDS_144.fasta_GTR-NeighborNet-EqualAngle_MEGA-GTR+G+I-Param_1kBsL.nex	BS_Support	Sites	Supporting_Sites	Supporting_Genes	Common_genes	Common_genes_%
SPLIT ami+(ama+ad)	100	4313,6520,6530,7765,9534,12945,13225,17237,17460,17503,17585,17632,17671,17673,17762,18093,22894,22903,23142,23322,24732,24862,24867,27866,27903,27913,28564,30919,31342,34534,38301,38676,38823,38847,40370,40933,43353,43602,44885,46935,47414,48551,56070,56440,66369,66678,72056,72060,75156,75358,75423,75489,81087,81135,81150,83566,85940,86518,86747,88108,90249,102447,102603,102621,104255,107764,110…	96	43	16	37.2093
SPLIT ami+(ac+adf+ap)	100	3606,4296,4323,4344,4519,5962,5973,5982,6130,6282,6321,6485,10176,15915,15936,17424,19076,19165,20796,21992,23432,23563,23697,24016,25779,26952,35331,45231,45285,45765,46572,46712,46758,50055,52146,59421,59622,61476,61584,62769,63496,64134,64623,64744,64770,68122,69808,76620,76641,77433,77952,81426,85267,85278,85292,85401,87330,87753,87775,89763,90606,90645,91010,92706,101739,101805,101853,101904…	105	51	16	31.3725

## Sheet: Mega_Model_WholeDataset
Model	#Param	BIC	AICc	lnL	Invariant	Gamma	R	Freq A	Freq T	Freq C	Freq G	A=>T	A=>C	A=>G	T=>A	T=>C	T=>G	C=>A	C=>T	C=>G	G=>A	G=>T	G=>C
GTR+G+I	27	815331	814996	-407471	0.654682	0.555821	2.52922	0.27294	0.252371	0.21252	0.26217	0.03	0.03	0.15	0.04	0.19	0.03	0.04	0.22	0.04	0.16	0.03	0.03
TN93+G+I	24	815848	815550	-407751	0.66582	0.56401	3.46708	0.27294	0.252371	0.21252	0.26217	0.03	0.02	0.15	0.03	0.21	0.03	0.03	0.25	0.03	0.16	0.03	0.02
GTR+G	26	816096	815773	-407861	n/a	0.05	2.45196	0.27294	0.252371	0.21252	0.26217	0.03	0.03	0.15	0.04	0.19	0.04	0.04	0.22	0.04	0.16	0.03	0.03
TN93+G	23	816196	815910	-407932	n/a	0.05	2.78607	0.27294	0.252371	0.21252	0.26217	0.03	0.03	0.15	0.04	0.2	0.03	0.04	0.24	0.03	0.15	0.03	0.03
HKY+G+I	23	816287	816002	-407978	0.665885	0.545416	3.45306	0.27294	0.252371	0.21252	0.26217	0.03	0.02	0.2	0.03	0.16	0.03	0.03	0.2	0.03	0.21	0.03	0.02
HKY+G	22	816729	816456	-408206	n/a	0.05	2.82345	0.27294	0.252371	0.21252	0.26217	0.03	0.03	0.19	0.04	0.16	0.03	0.04	0.19	0.03	0.2	0.03	0.03
T92+G+I	21	817004	816744	-408351	0.665484	0.549083	3.42201	0.262655	0.262655	0.237345	0.237345	0.03	0.03	0.18	0.03	0.18	0.03	0.03	0.2	0.03	0.2	0.03	0.03
T92+G	20	817426	817178	-408569	n/a	0.05	2.79807	0.262655	0.262655	0.237345	0.237345	0.03	0.03	0.17	0.03	0.17	0.03	0.03	0.19	0.03	0.19	0.03	0.03
K2+G+I	20	817524	817276	-408618	0.667423	0.546984	3.43081	0.25	0.25	0.25	0.25	0.03	0.03	0.19	0.03	0.19	0.03	0.03	0.19	0.03	0.19	0.03	0.03
K2+G	19	817974	817738	-408850	n/a	0.05	2.80526	0.25	0.25	0.25	0.25	0.03	0.03	0.18	0.03	0.18	0.03	0.03	0.18	0.03	0.18	0.03	0.03
GTR+I	26	826416	826094	-413021	0.44659	n/a	2.28322	0.27294	0.252371	0.21252	0.26217	0.03	0.04	0.15	0.04	0.18	0.04	0.05	0.22	0.04	0.15	0.04	0.03
TN93+I	23	826426	826141	-413047	0.44659	n/a	2.2822	0.27294	0.252371	0.21252	0.26217	0.04	0.03	0.15	0.04	0.18	0.04	0.04	0.22	0.04	0.15	0.04	0.03
HKY+I	22	827193	826920	-413438	0.44659	n/a	2.28388	0.27294	0.252371	0.21252	0.26217	0.04	0.03	0.18	0.04	0.15	0.04	0.04	0.18	0.04	0.19	0.04	0.03
T92+I	20	827839	827591	-413775	0.44659	n/a	2.28007	0.262655	0.262655	0.237345	0.237345	0.04	0.04	0.17	0.04	0.17	0.04	0.04	0.18	0.04	0.18	0.04	0.04
K2+I	19	828488	828252	-414107	0.44659	n/a	2.28117	0.25	0.25	0.25	0.25	0.04	0.04	0.17	0.04	0.17	0.04	0.04	0.17	0.04	0.17	0.04	0.04
JC+G+I	19	832307	832072	-416017	0.631215	0.515032	0.5	0.25	0.25	0.25	0.25	0.08	0.08	0.08	0.08	0.08	0.08	0.08	0.08	0.08	0.08	0.08	0.08
JC+G	18	832917	832694	-416329	n/a	0.05	0.5	0.25	0.25	0.25	0.25	0.08	0.08	0.08	0.08	0.08	0.08	0.08	0.08	0.08	0.08	0.08	0.08
GTR	25	835102	834792	-417371	n/a	n/a	2.24422	0.27294	0.252371	0.21252	0.26217	0.04	0.04	0.15	0.04	0.18	0.04	0.05	0.21	0.04	0.15	0.04	0.04
TN93	22	835118	834846	-417401	n/a	n/a	2.24411	0.27294	0.252371	0.21252	0.26217	0.04	0.03	0.15	0.04	0.18	0.04	0.04	0.21	0.04	0.15	0.04	0.03
HKY	21	835913	835652	-417805	n/a	n/a	2.24318	0.27294	0.252371	0.21252	0.26217	0.04	0.03	0.18	0.04	0.15	0.04	0.04	0.17	0.04	0.19	0.04	0.03
T92	19	836544	836308	-418135	n/a	n/a	2.24359	0.262655	0.262655	0.237345	0.237345	0.04	0.04	0.16	0.04	0.16	0.04	0.04	0.18	0.04	0.18	0.04	0.04
K2	18	837215	836991	-418478	n/a	n/a	2.24365	0.25	0.25	0.25	0.25	0.04	0.04	0.17	0.04	0.17	0.04	0.04	0.17	0.04	0.17	0.04	0.04
JC+I	18	842971	842748	-421356	0.44659	n/a	0.5	0.25	0.25	0.25	0.25	0.08	0.08	0.08	0.08	0.08	0.08	0.08	0.08	0.08	0.08	0.08	0.08
JC	17	851562	851352	-425659	n/a	n/a	0.5	0.25	0.25	0.25	0.25	0.08	0.08	0.08	0.08	0.08	0.08	0.08	0.08	0.08	0.08	0.08	0.08

## Sheet: Mega_Model_NoThirdCodon
Model	#Param	BIC	AICc	lnL	Invariant	Gamma	R	Freq A	Freq T	Freq C	Freq G	A=>T	A=>C	A=>G	T=>A	T=>C	T=>G	C=>A	C=>T	C=>G	G=>A	G=>T	G=>C
GTR+G+I	27	437104	436780	-218363	0.797429	0.575388	1.9227	0.301333	0.226737	0.208971	0.26296	0.03	0.05	0.15	0.04	0.16	0.04	0.07	0.17	0.05	0.18	0.03	0.04
TN93+G+I	24	437151	436864	-218408	0.799579	0.571884	2.10911	0.301333	0.226737	0.208971	0.26296	0.04	0.03	0.17	0.05	0.15	0.04	0.05	0.17	0.04	0.19	0.04	0.03
HKY+G+I	23	437187	436911	-218432	0.800364	0.573062	2.16804	0.301333	0.226737	0.208971	0.26296	0.04	0.03	0.18	0.05	0.14	0.04	0.05	0.15	0.04	0.2	0.04	0.03
GTR+G	26	438273	437961	-218955	n/a	0.05	1.84023	0.301333	0.226737	0.208971	0.26296	0.03	0.05	0.15	0.04	0.15	0.04	0.07	0.16	0.05	0.18	0.03	0.04
TN93+G	23	438324	438048	-219001	n/a	0.05	1.83426	0.301333	0.226737	0.208971	0.26296	0.04	0.04	0.15	0.05	0.15	0.05	0.05	0.16	0.05	0.18	0.04	0.04
HKY+G	22	438360	438096	-219026	n/a	0.05	1.84045	0.301333	0.226737	0.208971	0.26296	0.04	0.04	0.17	0.05	0.13	0.05	0.05	0.15	0.05	0.19	0.04	0.04
T92+G+I	21	439141	438889	-219424	0.799076	0.572094	2.09828	0.264035	0.264035	0.235965	0.235965	0.04	0.04	0.16	0.04	0.16	0.04	0.04	0.18	0.04	0.18	0.04	0.04
K2+G+I	20	439537	439297	-219629	0.800314	0.565679	2.10491	0.25	0.25	0.25	0.25	0.04	0.04	0.17	0.04	0.17	0.04	0.04	0.17	0.04	0.17	0.04	0.04
T92+G	20	440314	440074	-220017	n/a	0.05	1.83728	0.264035	0.264035	0.235965	0.235965	0.05	0.04	0.15	0.05	0.15	0.04	0.05	0.17	0.04	0.17	0.05	0.04
K2+G	19	440743	440515	-220238	n/a	0.05	1.84118	0.25	0.25	0.25	0.25	0.04	0.04	0.16	0.04	0.16	0.04	0.04	0.16	0.04	0.16	0.04	0.04
GTR+I	26	441237	440926	-220437	0.474615	n/a	1.79937	0.301333	0.226737	0.208971	0.26296	0.03	0.05	0.15	0.04	0.15	0.04	0.07	0.16	0.05	0.17	0.03	0.04
TN93+I	23	441307	441031	-220492	0.474615	n/a	1.798	0.301333	0.226737	0.208971	0.26296	0.04	0.04	0.15	0.05	0.15	0.05	0.05	0.16	0.05	0.17	0.04	0.04
HKY+I	22	441344	441080	-220518	0.474615	n/a	1.79953	0.301333	0.226737	0.208971	0.26296	0.04	0.04	0.17	0.05	0.13	0.05	0.05	0.14	0.05	0.19	0.04	0.04
JC+G+I	19	442795	442567	-221264	0.791901	0.562218	0.5	0.25	0.25	0.25	0.25	0.08	0.08	0.08	0.08	0.08	0.08	0.08	0.08	0.08	0.08	0.08	0.08
T92+I	20	443292	443052	-221506	0.474615	n/a	1.799	0.264035	0.264035	0.235965	0.235965	0.05	0.04	0.15	0.05	0.15	0.04	0.05	0.17	0.04	0.17	0.05	0.04
GTR	25	443540	443241	-221595	n/a	n/a	1.78839	0.301333	0.226737	0.208971	0.26296	0.03	0.05	0.15	0.04	0.15	0.04	0.07	0.16	0.05	0.17	0.03	0.04
TN93	22	443615	443351	-221653	n/a	n/a	1.78822	0.301333	0.226737	0.208971	0.26296	0.04	0.04	0.15	0.05	0.15	0.05	0.05	0.16	0.05	0.17	0.04	0.04
HKY	21	443652	443400	-221679	n/a	n/a	1.78825	0.301333	0.226737	0.208971	0.26296	0.04	0.04	0.17	0.06	0.13	0.05	0.06	0.14	0.05	0.19	0.04	0.04
K2+I	19	443739	443511	-221737	0.474615	n/a	1.79978	0.25	0.25	0.25	0.25	0.04	0.04	0.16	0.04	0.16	0.04	0.04	0.16	0.04	0.16	0.04	0.04
JC+G	18	443926	443710	-221837	n/a	0.05	0.5	0.25	0.25	0.25	0.25	0.08	0.08	0.08	0.08	0.08	0.08	0.08	0.08	0.08	0.08	0.08	0.08
T92	19	445599	445371	-222666	n/a	n/a	1.78861	0.264035	0.264035	0.235965	0.235965	0.05	0.04	0.15	0.05	0.15	0.04	0.05	0.17	0.04	0.17	0.05	0.04
K2	18	446051	445835	-222900	n/a	n/a	1.7886	0.25	0.25	0.25	0.25	0.04	0.04	0.16	0.04	0.16	0.04	0.04	0.16	0.04	0.16	0.04	0.04
JC+I	18	446878	446662	-223313	0.474615	n/a	0.5	0.25	0.25	0.25	0.25	0.08	0.08	0.08	0.08	0.08	0.08	0.08	0.08	0.08	0.08	0.08	0.08
JC	17	449177	448973	-224469	n/a	n/a	0.5	0.25	0.25	0.25	0.25	0.08	0.08	0.08	0.08	0.08	0.08	0.08	0.08	0.08	0.08	0.08	0.08
