# Supplementary material for: Phylogenomic proof of Recurrent Demipolyploidization and Evolutionary Stalling of the “Triploid Bridge” in Arundo (Poaceae)
Source: Int J Mol Sci. 2020 Jul 24;21(15):5247. doi: 10.3390/ijms21155247 (PMC7432733; doi:10.3390/ijms21155247)
Supplement: Supplementary file 1 [file ijms-21-05247-s001.zip › Suppl_Table_07.xlsx]

## Sheet: ASTRAL support summary
Branch	q1	q2	q3	q1/max(q2,q3)	f1	f2	f3	pp1	pp2	pp3	QC	EN	Br_Len		Legend:
Br_17	0.416667	0.298611	0.284722	1.39535	60	43	41	0.945022	0.0300011	0.0249769	7	144	0.128617		Branch	Branch name
Br_16	0.996528	0.00289352	0.000578704	344.4	143.5	0.416667	0.0833333	1	0	0	12	144	4.1658		q1	quartet support for main topology
Br_13	0.487654	0.216049	0.296296	1.64583	70.2222	31.1111	42.6667	0.999742	7.99116e-05	0.000178025	27	144	0.256748		q2	quartet support for first alternative topology
Br_15	0.60119	0.185516	0.213294	2.8186	86.5714	26.7143	30.7143	1	4.2757e-11	5.13785e-11	7	144	0.503464		q3	quartet support for second alternative topology
Br_14	0.449363	0.37934	0.171296	1.18459	64.7083	54.625	24.6667	0.973143	0.0255187	0.0013388	24	144	0.185603		f1	total number of quartet trees in all the gene trees that support the main topology
Br_12	0.530093	0.237269	0.232639	2.23415	76.3333	34.1667	33.5	0.999998	1.10091e-06	1.05944e-06	24	144	0.342005		f2	total number of quartet trees in all the gene trees that support the first alternative topology
Br_11	0.345238	0.323413	0.331349	1.04192	49.7143	46.5714	47.7143	0.420369	0.267968	0.311663	7	144	0.0143887		f3	total number of quartet trees in all the gene trees that support the second alternative topology
															pp1	local posterior probability for main topology
															pp2	local posterior probability for first alternative topology
															pp3	local posterior probability for second alternative topology
															QC	total number of quartets defined around each branch
															EN	effective number of genes for the branch
															Br_Len	branch length (coalescent units)
															ama	Arundo donax var. macrophylla
															ad	Arundo donax
															ami	Arundo micrantha
															ap	Arundo plinii
															ac	Arundo collina
															adf	Arundo donaciformis
															af	Arundo formosana
															pa	Phragmites australis
															mc	Molinia caerulea
															hm	Hakonechloa macra
															NOTE: terminal branches are shown only for clarity, as ASTRAL does not provide branch engths for them
