# Supplementary material for: Phylogenomic proof of Recurrent Demipolyploidization and Evolutionary Stalling of the “Triploid Bridge” in Arundo (Poaceae)
Source: Int J Mol Sci. 2020 Jul 24;21(15):5247. doi: 10.3390/ijms21155247 (PMC7432733; doi:10.3390/ijms21155247)
Supplement: Supplementary file 1 [file ijms-21-05247-s001.zip › Suppl_Table_08.xlsx]

## Sheet: NCBI ACCESSIONS
SUMMARY OF GENBANK ACCESSION NUMBERS
ID	Order	Family	Subfamily	Species	Notes	psaA-ORF170	trnCF-rpoB	rbcL-psaI	trnS-psbD	trnT-trnL	Reference
Allulu_T17	Poales	Poaceae	Danthonioideae	Alloeochaete uluguriensis	Abeid 3692	MF035968	MF035968	MF035968	MF035968	MF035968	Teisher et al. (2017) Polyphyly of Arundinoideae (Poaceae) and evolution of the twisted geniculate lemma awn. Annals of Botany 120: 725–738. doi:10.1093/aob/mcx060
Ampcal_T17	Poales	Poaceae	Bambusoideae	Ampelocalamus calcareus		KJ496369	KJ496369	KJ496369	KJ496369	KJ496369	Teisher et al. (2017) Polyphyly of Arundinoideae (Poaceae) and evolution of the twisted geniculate lemma awn. Annals of Botany 120: 725–738. doi:10.1093/aob/mcx088
Ampcar_T17	Poales	Poaceae	Arundinoideae	Amphipogon caricinus	Latz 12610	MF035969	MF035969	MF035969	MF035969	MF035969	Teisher et al. (2017) Polyphyly of Arundinoideae (Poaceae) and evolution of the twisted geniculate lemma awn. Annals of Botany 120: 725–738. doi:10.1093/aob/mcx061
Amptur_H14A	Poales	Poaceae	Arundinoideae	Amphipogon turbinatus	A. turbinatus	KF169829	KF169837	KF169833	KF169831	KF169835	Hardion et al. (2014) Journal of Biogeography 41:2150–2161
Aripur_T17	Poales	Poaceae	Aristidoideae	Aristida purpurea		KJ920224	KJ920224	KJ920224	KJ920224	KJ920224	Teisher et al. (2017) Polyphyly of Arundinoideae (Poaceae) and evolution of the twisted geniculate lemma awn. Annals of Botany 120: 725–738. doi:10.1093/aob/mcx092
Arudof_H14B	Poales	Poaceae	Arundinoideae	Arundo donaciformis	A. donaciformis	KF169816	KF169804	KF169808	KF169826	KF169819	Hardion et al. (2014b) Annals of Botany 114: 455–462
Arudof_J19	Poales	Poaceae	Arundinoideae	Arundo donaciformis (Frejus)	A. donaciformis (Frejus)	MT079766	MT079773	MT079780	MT079787	MT079794	Jike et al. (2020)
Arudon_H14A	Poales	Poaceae	Arundinoideae	Arundo donax	A. donax	KF169815	KF169805	KF169810	KF169824	KF169820	Hardion et al. (2014) Journal of Biogeography 41:2150–2161
Arudon_H14B_C1	Poales	Poaceae	Arundinoideae	Arundo donax	C1	KF169816	KJ996117	KJ996124	KJ996130	KJ996141	Hardion et al. (2014b) Annals of Botany 114: 455–462
Arudon_H14B_C2	Poales	Poaceae	Arundinoideae	Arundo donax	C2	KJ996112	KJ996116	KJ996124	KJ996129	KJ996140	Hardion et al. (2014b) Annals of Botany 114: 455–462
Arudon_H14B_E1	Poales	Poaceae	Arundinoideae	Arundo donax	E1	KF169816	KJ996114	KJ996122	KJ996126	KJ996137	Hardion et al. (2014b) Annals of Botany 114: 455–462
Arudon_H14B_E2	Poales	Poaceae	Arundinoideae	Arundo donax	E2	KF169816	KJ996114	KJ996122	KJ996127	KJ996138	Hardion et al. (2014b) Annals of Botany 114: 455–462
Arudon_H14B_E4	Poales	Poaceae	Arundinoideae	Arundo donax	E4	KF169816	KJ996114	KJ996122	KJ996131	KJ996142	Hardion et al. (2014b) Annals of Botany 114: 455–462
Arudon_H14B_M1	Poales	Poaceae	Arundinoideae	Arundo donax	M1	KF169815	KF169805	KF169810	KF169824	KF169820	Hardion et al. (2014b) Annals of Botany 114: 455–462
Arudon_H14B_M2	Poales	Poaceae	Arundinoideae	Arundo donax	M2	KF169815	KJ996118	KF169810	KJ996133	KJ996144	Hardion et al. (2014b) Annals of Botany 114: 455–462
Arudon_H14B_M3	Poales	Poaceae	Arundinoideae	Arundo donax	M3	KF169815	KJ996119	KF169810	KJ996134	KJ996145	Hardion et al. (2014b) Annals of Botany 114: 455–462
Arudon_H14B_W1	Poales	Poaceae	Arundinoideae	Arundo donax	W1	KF169816	KJ996115	KJ996123	KJ996128	KJ996139	Hardion et al. (2014b) Annals of Botany 114: 455–462
Arudon_H14B_W2	Poales	Poaceae	Arundinoideae	Arundo donax	W2	KF169815	KJ996115	KF169810	KJ996132	KJ996143	Hardion et al. (2014b) Annals of Botany 114: 455–462
Arudon_H17_do1	Poales	Poaceae	Arundinoideae	Arundo donax	do1	KF169816	KJ996114	KJ996122	KJ996126	KJ996137	Hardio et al. (2017) Botanical Journal of the Linnean Society, 183:236–249.
Arudon_H17_do2	Poales	Poaceae	Arundinoideae	Arundo donax	do2	KF169816	KJ996114	KJ996122	KJ996127	KJ996138	Hardio et al. (2017) Botanical Journal of the Linnean Society, 183:236–249.
Arudon_H17_do6	Poales	Poaceae	Arundinoideae	Arundo donax	do6	KF169816	KY312592	KJ996122	KY312567	KY312582	Hardio et al. (2017) Botanical Journal of the Linnean Society, 183:236–249.
Arudon_H17_do7	Poales	Poaceae	Arundinoideae	Arundo donax	do7	KY303929	KY312592	KJ996122	KJ996127	KJ996138	Hardio et al. (2017) Botanical Journal of the Linnean Society, 183:236–249.
Arudon_J19	Poales	Poaceae	Arundinoideae	Arundo donax (Sesto Fiorentino)	A. donax (Sesto F.)	MT079767	MT079774	MT079781	MT079788	MT079795	Jike et al. (2020)
Arudon_T17_1	Poales	Poaceae	Arundinoideae	Arundo donax	Teisher 95	MF035971	MF035971	MF035971	MF035971	MF035971	Teisher et al. (2017) Polyphyly of Arundinoideae (Poaceae) and evolution of the twisted geniculate lemma awn. Annals of Botany 120: 725–738. doi:10.1093/aob/mcx063
Arufor_H14A	Poales	Poaceae	Arundinoideae	Arundo formosana	A. formosana	KF169816	KF169806	KF169812	KF169827	KF169821	Hardion et al. (2014) Journal of Biogeography 41:2150–2161
Arufor_H14B	Poales	Poaceae	Arundinoideae	Arundo formosana	A. formosana	KJ996113	KJ996121	KJ996125	KJ996136	KJ996146	Hardion et al. (2014b) Annals of Botany 114: 455–462
Arufor_H17_E1	Poales	Poaceae	Arundinoideae	Arundo formosana	E1	KY303920	KY312585	KY312602	KY312559	KY312574	Hardio et al. (2017) Botanical Journal of the Linnean Society, 183:236–249.
Arufor_H17_E10	Poales	Poaceae	Arundinoideae	Arundo formosana	E10	KY303920	KY312596	KY312600	KY312565	KY312581	Hardio et al. (2017) Botanical Journal of the Linnean Society, 183:236–249.
Arufor_H17_E11	Poales	Poaceae	Arundinoideae	Arundo formosana	E11	KY303925	KY312594	KY312600	KY312565	KY312579	Hardio et al. (2017) Botanical Journal of the Linnean Society, 183:236–249.
Arufor_H17_E12	Poales	Poaceae	Arundinoideae	Arundo formosana	E12	KY303920	KY312587	KY312600	KY312565	KY312579	Hardio et al. (2017) Botanical Journal of the Linnean Society, 183:236–249.
Arufor_H17_E13	Poales	Poaceae	Arundinoideae	Arundo formosana	E13	KY303920	KY312594	KY312600	KY312560	KY312579	Hardio et al. (2017) Botanical Journal of the Linnean Society, 183:236–249.
Arufor_H17_E2	Poales	Poaceae	Arundinoideae	Arundo formosana	E2	KY303920	KY312589	KY312600	KY312565	KY312579	Hardio et al. (2017) Botanical Journal of the Linnean Society, 183:236–249.
Arufor_H17_E3	Poales	Poaceae	Arundinoideae	Arundo formosana	E3	KY303924	KY312593	KY312600	KY312561	KY312571	Hardio et al. (2017) Botanical Journal of the Linnean Society, 183:236–249.
Arufor_H17_E4	Poales	Poaceae	Arundinoideae	Arundo formosana	E4	KY303920	KY312586	KY312603	KY312566	KY312579	Hardio et al. (2017) Botanical Journal of the Linnean Society, 183:236–249.
Arufor_H17_E5	Poales	Poaceae	Arundinoideae	Arundo formosana	E5	KY303920	KY312594	KY312604	KY312565	KY312579	Hardio et al. (2017) Botanical Journal of the Linnean Society, 183:236–249.
Arufor_H17_E8	Poales	Poaceae	Arundinoideae	Arundo formosana	E8	KY303920	KY312593	KY312600	KY312565	KY312572	Hardio et al. (2017) Botanical Journal of the Linnean Society, 183:236–249.
Arufor_H17_E9	Poales	Poaceae	Arundinoideae	Arundo formosana	E9	KY303920	KY312588	KY312600	KY312565	KY312579	Hardio et al. (2017) Botanical Journal of the Linnean Society, 183:236–249.
Arufor_H17_N1	Poales	Poaceae	Arundinoideae	Arundo formosana	N1	KY303922	KY312590	KY312597	KY312565	KY312575	Hardio et al. (2017) Botanical Journal of the Linnean Society, 183:236–249.
Arufor_H17_N2	Poales	Poaceae	Arundinoideae	Arundo formosana	N2	KY303922	KY312595	KY312597	KY312565	KY312580	Hardio et al. (2017) Botanical Journal of the Linnean Society, 183:236–249.
Arufor_H17_W1	Poales	Poaceae	Arundinoideae	Arundo formosana	W1	KJ996113	KJ996121	KJ996125	KJ996136	KJ996146	Hardio et al. (2017) Botanical Journal of the Linnean Society, 183:236–249.
Arufor_H17_W10	Poales	Poaceae	Arundinoideae	Arundo formosana	W10	KY303927	KY312584	KY312598	KY312563	KY312577	Hardio et al. (2017) Botanical Journal of the Linnean Society, 183:236–249.
Arufor_H17_W12	Poales	Poaceae	Arundinoideae	Arundo formosana	W12	KY303926	KJ996121	KY312598	KY312563	KY312570	Hardio et al. (2017) Botanical Journal of the Linnean Society, 183:236–249.
Arufor_H17_W13	Poales	Poaceae	Arundinoideae	Arundo formosana	W13	KY303920	KY312591	KY312599	KY312562	KY312579	Hardio et al. (2017) Botanical Journal of the Linnean Society, 183:236–249.
Arufor_H17_W15	Poales	Poaceae	Arundinoideae	Arundo formosana	W15	KY303922	KY312595	KY312597	KY312566	KY312576	Hardio et al. (2017) Botanical Journal of the Linnean Society, 183:236–249.
Arufor_H17_W16	Poales	Poaceae	Arundinoideae	Arundo formosana	W16	KY303928	KJ996121	KY312605	KY312564	KY312568	Hardio et al. (2017) Botanical Journal of the Linnean Society, 183:236–249.
Arufor_H17_W3	Poales	Poaceae	Arundinoideae	Arundo formosana	W3	KY303927	KJ996121	KY312598	KY312563	KY312577	Hardio et al. (2017) Botanical Journal of the Linnean Society, 183:236–249.
Arufor_H17_W4	Poales	Poaceae	Arundinoideae	Arundo formosana	W4	KY303926	KJ996121	KY312601	KY312563	KY312578	Hardio et al. (2017) Botanical Journal of the Linnean Society, 183:236–249.
Arufor_H17_W6	Poales	Poaceae	Arundinoideae	Arundo formosana	W6	KY303926	KJ996121	KY312598	KY312563	KY312569	Hardio et al. (2017) Botanical Journal of the Linnean Society, 183:236–249.
Arufor_H17_W7	Poales	Poaceae	Arundinoideae	Arundo formosana	W7	KY303923	KY312583	KY312598	KY312564	KY312577	Hardio et al. (2017) Botanical Journal of the Linnean Society, 183:236–249.
Arufor_H17_W9	Poales	Poaceae	Arundinoideae	Arundo formosana	W9	KY303921	KY312593	KY312599	KY312565	KY312573	Hardio et al. (2017) Botanical Journal of the Linnean Society, 183:236–249.
Arufor_J19	Poales	Poaceae	Arundinoideae	Arundo formosana	A. formosana	MT079768	MT079775	MT079782	MT079789	MT079796	Jike et al. (2020)
Arumac_J19	Poales	Poaceae	Arundinoideae	Arundo donax var. macrophylla	A. Macrophylla	MT079769	MT079776	MT079783	MT079790	MT079797	Jike et al. (2020)
Arumic_H14A	Poales	Poaceae	Arundinoideae	Arundo micrantha	A. micrantha	KF169816	KF169802	KF169811	KF169825	KF169819	Hardion et al. (2014) Journal of Biogeography 41:2150–2161
Arumic_H14B	Poales	Poaceae	Arundinoideae	Arundo micrantha	A. micrantha	KF169816	KF169802	KF169811	KF169825	KF169819	Hardion et al. (2014b) Annals of Botany 114: 455–462
Arumic_J19	Poales	Poaceae	Arundinoideae	Arundo micrantha ( Golfe Jouan)	A. micrantha ( Gulfe Jouan)	MT079770	MT079777	MT079784	MT079791	MT079798	Jike et al. (2020)
Arupli_H14A_A1	Poales	Poaceae	Arundinoideae	Arundo plinii	A1	KF169814	KF169802	KF169807	KF169828	KF169823	Hardion et al. (2014) Journal of Biogeography 41:2150–2161
Arupli_H14A_B1	Poales	Poaceae	Arundinoideae	Arundo plinii	B1	KF169816	KF169804	KF169807	KF169826	KF169819	Hardion et al. (2014) Journal of Biogeography 41:2150–2161
Arupli_H14A_B2	Poales	Poaceae	Arundinoideae	Arundo plinii	B2	KF169816	KF169804	KF169809	KF169825	KF169822	Hardion et al. (2014) Journal of Biogeography 41:2150–2161
Arupli_H14A_B6	Poales	Poaceae	Arundinoideae	Arundo plinii	B6	KF169815	KF169803	KF169808	KF169825	KF169819	Hardion et al. (2014) Journal of Biogeography 41:2150–2161
Arupli_H14B	Poales	Poaceae	Arundinoideae	Arundo plinii	A. plinii	KF169815	KF169803	KF169807	KF169825	KF169819	Hardion et al. (2014b) Annals of Botany 114: 455–462
Arupli_J19B	Poales	Poaceae	Arundinoideae	Arundo plinii (Bologna)	A. Plini (Bologna)	MT079771	MT079778	MT079785	MT079792	MT079799	Jike et al. (2020)
Arupli_J19R	Poales	Poaceae	Arundinoideae	Arundo plinii (Roma)	A. collina	MT079772	MT079779	MT079786	MT079793	MT079800	Jike et al. (2020)
Astpec_T17	Poales	Poaceae	Chloridoideae	Astrebla pectinata		KT168391	KT168391	KT168391	KT168391	KT168391	Teisher et al. (2017) Polyphyly of Arundinoideae (Poaceae) and evolution of the twisted geniculate lemma awn. Annals of Botany 120: 725–738. doi:10.1093/aob/mcx097
Brovul_T17	Poales	Poaceae	Pooideae	Bromus vulgaris		KM974737	KM974737	KM974737	KM974737	KM974737	Teisher et al. (2017) Polyphyly of Arundinoideae (Poaceae) and evolution of the twisted geniculate lemma awn. Annals of Botany 120: 725–738. doi:10.1093/aob/mcx104
Cengla_T17	Poales	Poaceae	Chloridoideae	Centropodia glauca		KT168383	KT168383	KT168383	KT168383	KT168383	Teisher et al. (2017) Polyphyly of Arundinoideae (Poaceae) and evolution of the twisted geniculate lemma awn. Annals of Botany 120: 725–738. doi:10.1093/aob/mcx107
Chimac_T17	Poales	Poaceae	Danthonioideae	Chionochloa macra		KJ920227	KJ920227	KJ920227	KJ920227	KJ920227	Teisher et al. (2017) Polyphyly of Arundinoideae (Poaceae) and evolution of the twisted geniculate lemma awn. Annals of Botany 120: 725–738. doi:10.1093/aob/mcx111
Chulie_T17	Poales	Poaceae	Bambusoideae	Chusquea liebmannii		KJ871001	KJ871001	KJ871001	KJ871001	KJ871001	Teisher et al. (2017) Polyphyly of Arundinoideae (Poaceae) and evolution of the twisted geniculate lemma awn. Annals of Botany 120: 725–738. doi:10.1093/aob/mcx113
Crilon_T17	Poales	Poaceae	Arundinoideae	Crinipes longifolius	Gilbert 1009	MF035976	MF035976	MF035976	MF035976	MF035976	Teisher et al. (2017) Polyphyly of Arundinoideae (Poaceae) and evolution of the twisted geniculate lemma awn. Annals of Botany 120: 725–738. doi:10.1093/aob/mcx067
Drepum_T17	Poales	Poaceae	Arundinoideae	Dregeochloa pumilla	Barker	MF035979	MF035979	MF035979	MF035979	MF035979	Teisher et al. (2017) Polyphyly of Arundinoideae (Poaceae) and evolution of the twisted geniculate lemma awn. Annals of Botany 120: 725–738. doi:10.1093/aob/mcx069
Ehrbul_C14	Poales	Poaceae	Ehrharteae	Ehrharta bulbosa voucher ISC:N. Barker 1119	KY432808.1	KY432808.1	KY432808.1	KY432808.1	KY432808.1	KY432808.1	Christin et al. (2014) Molecular Dating, Evolutionary Rates, and the Age of the Grasses. Systematic Biology,63(2):153–165, https://doi.org/10.1093/sysbio/syt072
Elyglo_T17	Poales	Poaceae	Arundinoideae	Elytrophorus globularis	Ingram 692	MF035980	MF035980	MF035980	MF035980	MF035980	Teisher et al. (2017) Polyphyly of Arundinoideae (Poaceae) and evolution of the twisted geniculate lemma awn. Annals of Botany 120: 725–738. doi:10.1093/aob/mcx070
Eratef_T17_1	Poales	Poaceae	Chloridoideae	Eragrostis tef		KT168385	KT168385	KT168385	KT168385	KT168385	Teisher et al. (2017) Polyphyly of Arundinoideae (Poaceae) and evolution of the twisted geniculate lemma awn. Annals of Botany 120: 725–738. doi:10.1093/aob/mcx127
Erawal_T17	Poales	Poaceae	Chloridoideae	Eragrostis walteri	Ingram 656	MF035982	MF035982	MF035982	MF035982	MF035982	Teisher et al. (2017) Polyphyly of Arundinoideae (Poaceae) and evolution of the twisted geniculate lemma awn. Annals of Botany 120: 725–738. doi:10.1093/aob/mcx071
Erimuc_T17	Poales	Poaceae	Micrairoideae	Eriachne mucronata	Latz 13498	MF035983	MF035983	MF035983	MF035983	MF035983	Teisher et al. (2017) Polyphyly of Arundinoideae (Poaceae) and evolution of the twisted geniculate lemma awn. Annals of Botany 120: 725–738. doi:10.1093/aob/mcx072
Hacmac_N19	Poales	Poaceae	Arundinoideae	Hackonechloa Macra (UK)	Hackonechloa Macra	JAO08	JCB08	JLI08	JSD08	JTL08	Jike et al. (2020)
Hakmac_T17_1	Poales	Poaceae	Arundinoideae	Hackonechloa Macra (NCBI plastome)	Hackonechloa Macra (NCBI plastome)	MF035984	MF035984	MF035984	MF035984	MF035984	NCBI genome
Isaalb_T17	Poales	Poaceae	Micrairoideae	Isachne albens	Lammers 8452	MF035986	MF035986	MF035986	MF035986	MF035986	Teisher et al. (2017) Polyphyly of Arundinoideae (Poaceae) and evolution of the twisted geniculate lemma awn. Annals of Botany 120: 725–738. doi:10.1093/aob/mcx075
Micsti_C14	Poales	Poaceae	Ehrharteae	Microlaena stipoides	GU592211.1	GU592211.1	GU592211.1	GU592211.1	GU592211.1	GU592211.1	Christin et al. (2014) Molecular Dating, Evolutionary Rates, and the Age of the Grasses. Systematic Biology,63(2):153–165, https://doi.org/10.1093/sysbio/syt073
Molcae_N19	Poales	Poaceae	Arundinoideae	Molinia caerulea (NCBI plastome)	Molinia caerulea (NCBI plastome)	NC_033980	NC_033980	NC_033980	NC_033980	NC_033980	NCBI genome
Molcae_T17_1	Poales	Poaceae	Arundinoideae	Molinia caerulea	Teisher 98	MF035988	MF035988	MF035988	MF035988	MF035988	Teisher et al. (2017) Polyphyly of Arundinoideae (Poaceae) and evolution of the twisted geniculate lemma awn. Annals of Botany 120: 725–738. doi:10.1093/aob/mcx077
Monpar_H14A	Poales	Poaceae	Arundinoideae	Monachather paradoxus	M. paradoxus	KF169830	KF169838	KF169834	KF169832	KF169836	Hardion et al. (2014) Journal of Biogeography 41:2150–2161
Monpar_T17	Poales	Poaceae	Arundinoideae	Monachather paradoxus		KJ920235	KJ920235	KJ920235	KJ920235	KJ920235	Teisher et al. (2017) Polyphyly of Arundinoideae (Poaceae) and evolution of the twisted geniculate lemma awn. Annals of Botany 120: 725–738. doi:10.1093/aob/mcx152
Orysat_T17	Poales	Poaceae	Oryzoideae	Oryza sativa		NC001320	NC001320	NC001320	NC001320	NC001320	Teisher et al. (2017) Polyphyly of Arundinoideae (Poaceae) and evolution of the twisted geniculate lemma awn. Annals of Botany 120: 725–738. doi:10.1093/aob/mcx157
Panvir_T17	Poales	Poaceae	Panicoideae	Panicum virgatum		HQ822121	HQ822121	HQ822121	HQ822121	HQ822121	Teisher et al. (2017) Polyphyly of Arundinoideae (Poaceae) and evolution of the twisted geniculate lemma awn. Annals of Botany 120: 725–738. doi:10.1093/aob/mcx160
Phakoe_T17	Poales	Poaceae	Danthonioideae	Phaenanthoecium koestlinii	Wood 1305	MF035993	MF035993	MF035993	MF035993	MF035993	Teisher et al. (2017) Polyphyly of Arundinoideae (Poaceae) and evolution of the twisted geniculate lemma awn. Annals of Botany 120: 725–738. doi:10.1093/aob/mcx082
Phraus_H14A	Poales	Poaceae	Arundinoideae	Phragmites australis	P. australis	AY016319	AY016317	AY016335	AY016313	AY016327	Hardion et al. (2014) Journal of Biogeography 41:2150–2161
Phraus_N19	Poales	Poaceae	Arundinoideae	Phragmites australis (NCBI plastome)	Phragmites australis (NCBI plastome)	KF730315.1	KF730315.1	KF730315.1	KF730315.1	KF730315.1	NCBI genome
Phraus_T17_1	Poales	Poaceae	Arundinoideae	Phragmites australis	Teisher 101	MF035995	MF035995	MF035995	MF035995	MF035995	Teisher et al. (2017) Polyphyly of Arundinoideae (Poaceae) and evolution of the twisted geniculate lemma awn. Annals of Botany 120: 725–738. doi:10.1093/aob/mcx084
Pueoly_T17	Poales	Poaceae	Puelioideae	Puelia olyriformis		KC534841	KC534841	KC534841	KC534841	KC534841	Teisher et al. (2017) Polyphyly of Arundinoideae (Poaceae) and evolution of the twisted geniculate lemma awn. Annals of Botany 120: 725–738. doi:10.1093/aob/mcx170
Setita_T17	Poales	Poaceae	Panicoideae	Setaria italic		NC022850	NC022850	NC022850	NC022850	NC022850	Teisher et al. (2017) Polyphyly of Arundinoideae (Poaceae) and evolution of the twisted geniculate lemma awn. Annals of Botany 120: 725–738. doi:10.1093/aob/mcx175
Sorbic_T17	Poales	Poaceae	Panicoideae	Sorghum bicolor		EF115542	EF115542	EF115542	EF115542	EF115542	Teisher et al. (2017) Polyphyly of Arundinoideae (Poaceae) and evolution of the twisted geniculate lemma awn. Annals of Botany 120: 725–738. doi:10.1093/aob/mcx177
Stygyn_T17	Poales	Poaceae	Arundinoideae	Styppeiochloa gynoglossa	Hilliard 18774	MF035997	MF035997	MF035997	MF035997	MF035997	Teisher et al. (2017) Polyphyly of Arundinoideae (Poaceae) and evolution of the twisted geniculate lemma awn. Annals of Botany 120: 725–738. doi:10.1093/aob/mcx086
Thylat_T17	Poales	Poaceae	Panicoideae	Thysanolaena latifolia		KJ920236	KJ920236	KJ920236	KJ920236	KJ920236	Teisher et al. (2017) Polyphyly of Arundinoideae (Poaceae) and evolution of the twisted geniculate lemma awn. Annals of Botany 120: 725–738. doi:10.1093/aob/mcx184
Zeamay_T17	Poales	Poaceae	Panicoideae	Zea mays		X86563	X86563	X86563	X86563	X86563	Teisher et al. (2017) Polyphyly of Arundinoideae (Poaceae) and evolution of the twisted geniculate lemma awn. Annals of Botany 120: 725–738. doi:10.1093/aob/mcx187
Zizaqu_T17	Poales	Poaceae	Oryzoideae	Zizania aquatica		KJ870999	KJ870999	KJ870999	KJ870999	KJ870999	Teisher et al. (2017) Polyphyly of Arundinoideae (Poaceae) and evolution of the twisted geniculate lemma awn. Annals of Botany 120: 725–738. doi:10.1093/aob/mcx189

## Sheet: IQTREE-Partition
Partition	Code	Start_Abs	Stop_Abs	Start_Calc	Stop_Calc
psaA-ORF170	JAO	1	900	1	900	1-900
trnCF-rpoB	JCB	1	958	901	1858	901-1858
rbcL-psaI	JLI	1	977	1859	2835	1859-2835
trnS-psbD	JSD	1	732	2836	3567	2836-3567
trnT-trnL	JTL	1	741	3568	4308	3568-4308

## Sheet: PRIMERS
MARKER	Primer_NAME	Sequence	REF1	REF2	REF3	NOTES
psaA-ORF170	psaA	TCGAAATCGTGAGCATCAGC	Saltonstall, K. (2001) A set of primers for amplification of noncoding regions of chloroplast DNA in the grasses. Molecular Ecology Notes, 1:76-78	Hardion et al. (2014) Journal of Biogeography 41:2150–2161
psaA-ORF170	ORF170	TCTCAAGTACGGTTCTAGG	Saltonstall, K. (2001) A set of primers for amplification of noncoding regions of chloroplast DNA in the grasses. Molecular Ecology Notes, 1:76-79	Hardion et al. (2014) Journal of Biogeography 41:2150–2161
trnCF-rpoB	trnCF	GRTAAAGGATTTGCAGTCCC	Saltonstall, K. (2001) A set of primers for amplification of noncoding regions of chloroplast DNA in the grasses. Molecular Ecology Notes, 1:76-80	Hardion et al. (2014) Journal of Biogeography 41:2150–2161
trnCF-rpoB	rpoB	TTCTMGGGAACTCCACATACG	Saltonstall, K. (2001) A set of primers for amplification of noncoding regions of chloroplast DNA in the grasses. Molecular Ecology Notes, 1:76-81	Hardion et al. (2014) Journal of Biogeography 41:2150–2161
rbcL-psaI	rbcL	TGTACAAGCTCGTAACGAAGG	Saltonstall, K. (2001) A set of primers for amplification of noncoding regions of chloroplast DNA in the grasses. Molecular Ecology Notes, 1:76-82	Hardion et al. (2014) Journal of Biogeography 41:2150–2161
rbcL-psaI	psaI	CTAAGCCTACTAAAGGYACG	Saltonstall, K. (2001) A set of primers for amplification of noncoding regions of chloroplast DNA in the grasses. Molecular Ecology Notes, 1:76-83	Hardion et al. (2014) Journal of Biogeography 41:2150–2161
trnS(GCU)-psbD	trnS_GCU	GCCGCTTTAGTCCACTCAGC	Saltonstall, K. (2001) A set of primers for amplification of noncoding regions of chloroplast DNA in the grasses. Molecular Ecology Notes, 1:76-84	Hardion et al. (2014) Journal of Biogeography 41:2150–2161
trnS(GCU)-psbD	psbD	CTATGGGGTCACARCCSAGG	Saltonstall, K. (2001) A set of primers for amplification of noncoding regions of chloroplast DNA in the grasses. Molecular Ecology Notes, 1:76-85	Hardion et al. (2014) Journal of Biogeography 41:2150–2161
trnT-trnL	trnT_UGU_a	CATTACAAATGCGATGCTCT	Saltonstall, K. (2001) A set of primers for amplification of noncoding regions of chloroplast DNA in the grasses. Molecular Ecology Notes, 1:76-86	Hardion et al. (2014) Journal of Biogeography 41:2150–2161	TABERLET, P., L. GIELLY, G. PAUTOU, AND J. BOUVET. 1991. Universal primers for amplification of three non-coding regions of chloroplast DNA. Plant Molecular Biology 17: 1105–1109.
trnT-trnL	trnL_UAA_5'_b	TCTACCGATTTCGCCATATC	Saltonstall, K. (2001) A set of primers for amplification of noncoding regions of chloroplast DNA in the grasses. Molecular Ecology Notes, 1:76-87	Hardion et al. (2014) Journal of Biogeography 41:2150–2161	TABERLET, P., L. GIELLY, G. PAUTOU, AND J. BOUVET. 1991. Universal primers for amplification of three non-coding regions of chloroplast DNA. Plant Molecular Biology 17: 1105–1109.
psaA-ORF170	psaA-ORF170_Seq_F	CTACTTTCCTTGAGTGAGCA	This study			For internal sequencing
psaA-ORF170	psaA-ORF170_Seq_R	CCCTTTCTTCTACCTTCG	This study			For internal sequencing
trnCF-rpoB	trnCF-rpoB_Seq_F	CTCCAGGTCCGAACAGCA	This study			For internal sequencing
trnCF-rpoB	trnCF-rpoB_Seq_R	CTTTTATCGTAATTTCACTTGGGT	This study			For internal sequencing
rbcL-psaI	rbcL-psaI_Seq_F	CAGAAATAAAGCATTGGGTCG	This study			For internal sequencing
rbcL-psaI	rbcL-psaI_Seq_R	CGGTTGAAGGGTAATGAT	This study			For internal sequencing
trnS(GCU)-psbD	trnS-psbD_Seq_F	CGATATAGGCTGAGAGACA	This study			For internal sequencing
trnS(GCU)-psbD	trnS-psbD_Seq_R	GTGTAACGGAAAAGAGTTG	This study			For internal sequencing
trnT-trnL	trnT-trnL_Seq_F	CTCTAATTCGCAAATCCAT	This study			For internal sequencing
trnT-trnL	trnT-trnL_Seq_R	CAAAATCATACTATAACGCTTGAT	This study			For internal sequencing
