# Supplementary material for: Phylogenomic proof of Recurrent Demipolyploidization and Evolutionary Stalling of the “Triploid Bridge” in Arundo (Poaceae)
Source: Int J Mol Sci. 2020 Jul 24;21(15):5247. doi: 10.3390/ijms21155247 (PMC7432733; doi:10.3390/ijms21155247)
Supplement: Supplementary file 1 [file ijms-21-05247-s001.zip › Suppl_Table_13.xlsx]

## Sheet: ChromEvol_SUMMARY
MODEL	Parameters	GAIN_CONST	GAIN_LINEAR	LOSS_CONST	LOSS_LINEAR	DUPL	HALF_DUPL	BASE_NUMBER	BASE_NUMBER_R
CONST_RATE_DEMI_EST	4	1.38669e-10	na	1.38669e-10	na	1.38669e-10	0.504433	na	na
CONST_RATE_DEMI	3	1.38669e-10	na	1.38669e-10	na	0.263095	na	na	na
BASE_NUM	4	1.38669e-10	na	1.38669e-10	na	na	na	6	0.0914732
BASE_NUM_DUPL	5	1.84413e-10	na	1.54014e-10	na	0.0675923	na	6	0.0792008
CONST_RATE	3	1.38669e-10	na	16.9654	na	0.420854	na	na	na
CONST_RATE_NO_DUPL	2	75.1468	na	66.7064	na	na	na	na	na
LINEAR_RATE_DEMI	5	1.84872e-10	0.325859	0.874456	0.761335	0.297318	na	na	na
LINEAR_RATE	5	1.226e-10	0.364916	3.54774	0.720351	0.501962	na	na	na
LINEAR_RATE_NO_DUPL	4	25.1266	0.647436	37.6058	0.586619	na	na	na	na
LINEAR_RATE_DEMI_EST	6	8.93703	0.238631	1.38669e-10	0.976469	1.38669e-10	0.957541	na	na
