# Supplementary material for: Phylogenomic proof of Recurrent Demipolyploidization and Evolutionary Stalling of the “Triploid Bridge” in Arundo (Poaceae)
Source: Int J Mol Sci. 2020 Jul 24;21(15):5247. doi: 10.3390/ijms21155247 (PMC7432733; doi:10.3390/ijms21155247)
Supplement: Supplementary file 1 [file ijms-21-05247-s001.zip › Suppl_Table_14.xlsx]

## Sheet: Sheet1
Ploidy inference for model CONST_RATE_DEMI_EST
Taxon name	Chromosome count (frequences)	Phylogeny robustness	Simulation reliability	Ploidy inference
Arundo donaciformis	54=1.0	1	1	1
Arundo donax	54=0.4687; 55=0.5313	1	1	1
Arundo formosana	36=1.0	1	1	1
Arundo micrantha	35=0.0370; 36=0.9630	1	1	1
Arundo plinii	36=0.2500; 37=0.1000; 38=0.4500; 54=0.1250; 57=0.0750	1	1	1
Hakonechloa macra	24=0.6667; 25=0.3333	1	1	0
Molinia caerulea	9=0.0533; 18=0.7333; 25=0.0067; 27=0.0067; 36=0.0400; 45=0.1600	1	1	1
Phragmites australis	14=0.0079; 18=0.0912; 20=0.0159; 21=0.0251; 22=0.0231; 23=0.0112; 24=0.3855; 25=0.035; 26=0.0231; 27=0.053; 28=0.0331; 36=0.1078; 42=0.0167; 48=0.1527; 60=0.0187	1	1	0
Legend:
Phylogeny robustness	1 if highly supported
Simulation reliability	1 if highly supported
Ploidy inference	1 if highly supported; 0 if support less 0.95; "polyploid" referred to the estimated haploid root chromosome number (n=24)
