# Supplementary material for: Phylogenomic proof of Recurrent Demipolyploidization and Evolutionary Stalling of the “Triploid Bridge” in Arundo (Poaceae)
Source: Int J Mol Sci. 2020 Jul 24;21(15):5247. doi: 10.3390/ijms21155247 (PMC7432733; doi:10.3390/ijms21155247)
Supplement: Supplementary file 1 [file ijms-21-05247-s001.zip › Suppl_Table_15.xlsx]

## Sheet: BUSTED_RESULTS
Gene Name	No_sites	UnconstrModel-Omega-0	UnconstrModel-Proportion-0	UnconstrModel-Omega-1	UnconstrModel-Proportion-1	UnconstrModel-Omega-1	UnconstrModel-Proportion-1	LRT	p-value	FDR
OG0018377	1531	0.240209	0.876166	0.38467	0.111113	17.3506	0.0127214	39.7153	2.37649e-09	2.88e-07
OG0018357	964	0.00886645	0.855616	1	0.144056	790.201	0.000328222	29.3532	4.22693e-07	3.0456e-05
OG0018102	258	0.029411	0.956512	0.183635	0.0419628	573.379	0.00152488	22.1733	1.53158e-05	0.000735168
OG0018342	973	0.13926	0.936514	1	0.0625892	161.063	0.000897019	17.9871	0.000124208	0.00447149
OG0018364	899	0.0379443	0.754248	0.48774	0.178492	4.89498	0.06726	13.8871	0.000964853	0.0277878
OG0018157	445	0.102158	0.830548	1	0.167907	327.27	0.0015441	12.4431	0.00198621	0.0476691
OG0018070	126	0.977647	0	0.999418	0	28.2224	1	12.0994	0.00235852	0.0485182
OG0018354	847	0.0705751	0.0617047	0.0763976	0.933493	15.8393	0.00480256	10.9746	0.00413909	0.0654208
OG0018051	248	0.0850264	0.94486	0.216694	0.0543393	2891.32	0.000800622	10.9446	0.00420146	0.0654208
OG0018383	232	0	0.187613	0	0.745232	4.56631	0.067155	10.7883	0.00454311	0.0654208
OG0017952	190	0.192039	0.964783	0.192075	0.0348175	1718.67	0.000399009	10.2004	0.00609552	0.0797959
OG0017508	133	0.158335	0.14453	0.164568	0.830842	12.9496	0.0246277	9.5718	0.0083466	0.100159
OG0017575	268	1	0.157852	1	0.817955	31.2038	0.0241923	8.98927	0.0111687	0.123715
OG0017807	578	0.139463	0.836702	0.183073	0.152308	13.739	0.0109903	7.75856	0.0206657	0.189811
OG0018069	457	0.0118219	0.984498	0.0137151	0.015184	328.201	0.000317522	7.74211	0.0208363	0.189811
OG0018016	300	0.166229	0.937952	0.178527	0.0597174	60.9879	0.00233102	7.70175	0.0212612	0.189811
OG0018225	566	0.144853	0.944696	0.179553	0.054073	54.9698	0.00123118	7.59666	0.0224082	0.189811
OG0018090	511	0	0.172858	0	0.786715	4.66069	0.0404274	7.47394	0.0238262	0.190609
OG0017739	152	0.166054	0.869854	0.181031	0.12502	171.082	0.00512673	7.24457	0.0267216	0.202521
OG0018348	831	0.0714295	0.0422085	0.088783	0.956055	25.5268	0.00173624	6.8012	0.0333533	0.240144
OG0018309	527	0.00939642	0.107439	0.020833	0.885352	14.9828	0.00720923	6.25681	0.0437876	0.300258
OG0017436	653	0.252444	0.0885478	0.360689	0.90227	16.6163	0.0091819	6.14895	0.0462139	0.302491
OG0018380	84	0.068626	0.691516	0.970944	0.288361	26.383	0.0201237	5.87214	0.053074	0.332289
OG0017787	322	0.0313002	0.128973	0.0511712	0.852585	12.4236	0.0184415	5.64592	0.0594297	0.356578
OG0018017	359	0.0711992	0.836868	0.385286	0.160763	38.6835	0.00236866	5.43166	0.0661502	0.368666
OG0018374	990	0.00593667	0.787696	0.71856	0.167349	3.94855	0.044955	5.41916	0.0665647	0.368666
OG0018204	504	0.0550477	0.951775	0.139977	0.0479859	227.051	0.000239166	5.30074	0.0706252	0.372797
OG0018205	324	0.136716	0.906094	1	0.0922047	71.1466	0.00170169	5.24866	0.0724882	0.372797
OG0017681	87	0	0.0923583	0	0.894729	16.0361	0.0129128	4.86263	0.0879213	0.436575
OG0018133	389	0	0.140615	0	0.817414	3.75915	0.0419711	4.7635	0.0923886	0.443466
OG0018281	251	0	0.738558	0.0275093	0.171629	5.23184	0.0898133	4.54579	0.103013	0.475168
OG0017990	283	0.120804	0.906977	0.173598	0.0885022	22.0442	0.00452097	4.38321	0.111737	0.475168
OG0018195	371	3.80829e-11	0.765716	0.0304956	0.207844	6.56362	0.0264404	4.29236	0.11693	0.475168
OG0018021	197	1.50646e-13	0.812087	0.0481486	0.171934	8.0988	0.0159791	4.24671	0.11963	0.475168
OG0017747	133	0	0.138935	0	0.850945	42.5874	0.0101199	4.23167	0.120532	0.475168
OG0018152	715	0	0.0179951	0	0.883948	2.8815	0.098057	4.21196	0.121726	0.475168
OG0018373	806	0.0838978	0.917002	0.189165	0.0819471	51.4884	0.00105121	4.16648	0.124526	0.475168
OG0017532	100	0.108631	0.805358	0.130275	0.154937	13.6227	0.0397054	4.15263	0.125392	0.475168
OG0018058	180	0.0479246	0.921476	0.0672481	0.0777018	91.7704	0.000822593	3.85031	0.145853	0.529619
OG0018221	370	0.0861961	0.905439	0.103168	0.0870148	10.3694	0.00754625	3.80961	0.148852	0.529619
OG0017776	150	0.119721	0.905297	0.18049	0.0871625	16.2532	0.00754104	3.78368	0.150794	0.529619
OG0018170	440	2.19955e-05	0.788774	0.0459346	0.165094	3.29025	0.0461324	3.71988	0.155682	0.533767
OG0017838	290	0.0148282	0.805384	0.102694	0.176156	7.61985	0.0184605	3.60668	0.164748	0.551713
OG0018124	222	0	0.911913	0.987415	0.0875429	130.871	0.000543666	3.28078	0.193904	0.628895
OG0017770	243	0.0844972	0.88033	0.148292	0.106134	10.4747	0.013536	3.25388	0.19653	0.628895
OG0018329	599	0	0.182995	0	0.790906	5.85396	0.0260987	3.1757	0.204365	0.63975
OG0018303	547	0.00232018	0.798919	0.456215	0.157081	4.01505	0.0440002	2.97268	0.226199	0.693035
OG0018131	417	0	0.171456	0	0.790788	4.578	0.0377569	2.83876	0.241864	0.715127
OG0018077	331	0.0416877	0.876886	0.0527957	0.103696	6.14108	0.0194181	2.82658	0.243342	0.715127
OG0017620	258	0.0998857	0.883942	0.24799	0.110664	21.9788	0.00539385	2.62801	0.268742	0.773976
OG0018216	757	3.13901e-13	0.796954	0.9966	0.163448	4.44774	0.0395979	2.37517	0.304958	0.8574
OG0017439	330	0	0.44606	0.49112	0.237348	2.01393	0.316591	2.3139	0.314444	0.8574
OG0017786	465	0.133716	0.90536	0.188842	0.0895418	19.3222	0.0050986	2.30674	0.315571	0.8574
OG0018244	365	0	0.166414	0	0.79835	4.51835	0.0352366	2.20803	0.331537	0.884098
OG0018108	324	0.0281688	0.838471	0.128771	0.135125	4.47134	0.0264036	2.16904	0.338063	0.885111
OG0018279	710	0.00215102	0.687537	0.185117	0.310331	23.5553	0.00213148	2.05606	0.35771	0.919826
OG0017926	232	0	0.155451	0	0.838249	11.8488	0.00630017	1.77907	0.410846	1
OG0018379	1686	0	0.0594995	0	0.927799	2.77402	0.0127015	1.77236	0.412228	1
OG0018148	169	0.110607	0.100145	0.116209	0.893517	11.8622	0.00633826	1.67862	0.432009	1
OG0018333	692	0.000153871	0.817227	0.298292	0.167131	4.71549	0.0156414	1.4864	0.475591	1
OG0018164	315	0	0.108997	0	0.869289	3.81961	0.0217146	1.31733	0.517541	1
OG0017796	313	0	0.096063	0	0.827763	3.13126	0.0761741	1.28669	0.525533	1
OG0017994	155	0.0175159	0.894534	0.149099	0.0861656	3.34977	0.0193002	1.26178	0.532118	1
OG0018352	448	0	0.800056	0.78465	0.158717	3.73116	0.0412269	1.02207	0.599874	1
OG0018010	182	0.0822053	0.902317	0.156187	0.0895282	9.16587	0.00815509	0.918302	0.63182	1
OG0018141	554	0	0.794561	0.487647	0.183029	3.97068	0.0224097	0.828075	0.660976	1
OG0018122	524	0.000398038	0.833023	0.208142	0.157505	4.49424	0.00947186	0.754923	0.6856	1
OG0017849	226	0	0.130165	0	0.796069	2.79694	0.0737661	0.714162	0.699716	1
OG0017976	273	0	0.103209	0	0.868147	2.90345	0.0286441	0.709142	0.701474	1
OG0018169	346	0	0.817012	0.104984	0.14263	3.08893	0.0403589	0.635055	0.727947	1
OG0017828	109	0.0025156	0.891018	0.0541549	0.0868141	2.8432	0.0221679	0.616878	0.734593	1
OG0018371	447	0.0946771	0.934375	0.157976	0.0624472	9.03415	0.00317824	0.556719	0.757025	1
OG0017873	231	0.021041	0.749192	0.314485	0.176559	3.39984	0.0742486	0.547097	0.760675	1
OG0018043	316	0	0.100052	0	0.852468	1.96101	0.0474805	0.50981	0.77499	1
OG0017940	412	0.0602748	0.8341	0.153833	0.161047	6.67703	0.00485311	0.428602	0.807105	1
OG0017951	327	0.225715	0.092019	0.272753	0.894471	11.4403	0.0135101	0.295788	0.862523	1
OG0018269	906	0.00166849	0.792285	0.265043	0.190876	2.88736	0.016839	0.235984	0.888703	1
OG0018180	396	0	0.828843	0.485558	0.157794	3.88718	0.0133628	0.219606	0.896011	1
OG0018359	1501	0.0683616	0.785631	0.544259	0.165463	2.33882	0.0489052	0.219485	0.896065	1
OG0017740	698	0	0.754207	0.524871	0.182653	2.41142	0.0631395	0.196412	0.906462	1
OG0018031	545	0.0049078	0.760046	0.557605	0.207933	2.83362	0.0320212	0.173892	0.916727	1
OG0018233	484	0.0917208	0.783236	0.550595	0.165863	2.54907	0.0509008	0.161327	0.922504	1
OG0018330	765	0.00623058	0.796187	0.38485	0.178867	2.84439	0.024946	0.138512	0.933088	1
OG0018085	402	0	0.852279	0.232154	0.138255	3.36574	0.00946517	0.132398	0.935945	1
OG0017701	113	0	0.135592	0	0.828209	3.29913	0.036199	0.130713	0.936734	1
OG0018287	608	0	0.923536	0.0658019	0.0607157	2.17192	0.015748	0.107953	0.947454	1
OG0017442	201	0.0137238	0.834971	0.299016	0.156888	5.8159	0.00814123	0.0704394	0.965393	1
OG0018227	344	0	0.643687	0.91061	0.273651	1.66581	0.0826622	0.055934	0.97242	1
OG0018353	556	0.0248178	0.804473	0.389811	0.152545	2.14961	0.0429824	0.0425792	0.978935	1
OG0017423	716	0.0116226	0.890562	0.243777	0.0891338	1.43829	0.0203046	0.0413889	0.979518	1
OG0017866	404	0.0372121	0.832502	1	0.114991	2.13	0.0525066	0.0326591	0.983803	1
OG0018254	619	0.0602888	0.809499	0.551891	0.150477	1.82103	0.0400239	0.0237875	0.988177	1
OG0018256	368	0.0485877	0.83374	0.256452	0.131421	1.8954	0.0348389	0.00682745	0.996592	1
OG0018367	647	2.92003e-05	0.822511	0.240098	0.171858	1.46413	0.00563012	0.00559325	0.997207	1
OG0017734	265	0.201722	0.713313	1	0.19265	2.23894	0.0940366	0.00383302	0.998085	1
OG0017482	101	0.437564	1	0.485662	0	1.2117	0	0	1	1
OG0017555	99	0.0889176	0.966606	0.130662	0.0333942	1.07942	0	0	1	1
OG0017610	94	0.0117401	0.889346	0.34651	0.102542	1	0.00811215	0	1	1
OG0017657	100	0.163691	0.969904	0.217526	0.0300957	1.0227	0	0	1	1
OG0017684	144	0.42074	0.981694	0.466553	0.0183055	1.14821	0	0	1	1
OG0017710	113	0.309415	1	0.374233	0	1.0114	0	0	1	1
OG0017713	160	0.19862	0.920058	0.360455	0.0799421	1.03375	0	0	1	1
OG0017727	135	0.12264	0.938229	0.270989	0.061771	1.12778	0	0	1	1
OG0017760	96	0.07855	1	0.103897	0	1.00117	0	0	1	1
OG0017768	201	0.239298	1	0.265238	0	1.04739	0	0	1	1
OG0017780	358	0.226931	0.799713	0.590685	0.200287	1.07104	0	0	1	1
OG0017813	239	0.0261915	0.841665	0.258871	0.158335	1.11194	0	0	1	1
OG0017831	169	0.0961155	0.96378	0.173226	0.0362197	1.12273	0	0	1	1
OG0017835	145	0.409635	0.974056	0.526138	0.0259441	1.00245	0	0	1	1
OG0017865	287	0.112897	0.976308	0.206084	0.0236921	1.15759	0	0	1	1
OG0017882	252	0.0300776	0.950318	0.240245	0.0496825	1.07536	0	0	1	1
OG0017883	348	0.0341247	0.853412	0.55545	0.146588	1.03453	0	0	1	1
OG0017929	302	0.0493291	0.993341	0.0992769	0.00665907	1.03498	0	0	1	1
OG0017969	340	0.0234119	0.977754	0.111547	0.022246	1.00233	0	0	1	1
OG0017980	200	0.0890674	0.93911	0.240985	0.0608899	1.00849	0	0	1	1
OG0018005	282	0.150426	0.917449	0.383082	0.0825512	1.05685	0	0	1	1
OG0018015	208	0.121279	0.99863	0.131556	0.0013698	1.03396	0	0	1	1
OG0018018	104	0.0642455	0.842159	0.465374	0.157841	1.01127	0	0	1	1
OG0018019	370	0.177724	0.925074	0.439935	0.074926	1.01414	0	0	1	1
OG0018029	269	0.163593	0.99586	0.177339	0.00413975	1.02649	0	0	1	1
OG0018056	285	0.206189	0.910228	0.431034	0.0897719	1.08082	0	0	1	1
OG0018071	498	0.00764192	0.891336	0.349259	0.0921157	1.16056	0.0165486	-0.00798599	1	1
OG0018075	514	0.0700731	0.934281	0.133701	0.0657191	1.02896	0	0	1	1
OG0018081	265	0.0212385	1	0.188112	0	1.23547	0	0	1	1
OG0018107	478	0.0256686	0.941033	0.0746061	0.0589668	3.60682	0	0	1	1
OG0018110	134	0.116146	0.963544	0.212532	0.036456	1.051	0	0	1	1
OG0018112	414	0	0.771553	0.4827	0.211254	1.67994	0.0171926	-0.047759	1	1
OG0018183	330	0.0806529	0.961835	0.162028	0.0381648	1.37522	0	0	1	1
OG0018197	435	0.0620976	0.943093	0.137549	0.0569069	1.40687	0	0	1	1
OG0018223	362	0.141487	0.944288	0.257831	0.055712	1.00117	0	0	1	1
OG0018234	460	0.0893037	0.991866	0.107179	0.00813401	1.02261	0	0	1	1
OG0018240	390	0.0128226	0.977763	0.0477485	0.0222374	1.32509	0	0	1	1
OG0018242	487	0.00292692	0.890272	0.164493	0.109728	7.60993	0	0	1	1
OG0018246	666	0.0632586	0.960951	0.188743	0.0390492	1.00666	0	0	1	1
OG0018250	475	0.0345151	0.901506	0.213722	0.0984939	1.09337	0	0	1	1
OG0018255	487	0.0340553	0.974448	0.147821	0.0255517	1.00971	0	0	1	1
OG0018272	560	0.0866995	0.984906	0.137504	0.0150936	1.03322	0	0	1	1
OG0018296	583	0	0.789016	0.347759	0.193395	2.55741	0.0175891	-0.0128465	1	1
OG0018310	209	0.00922658	0.815795	0.236376	0.184205	1.07493	0	0	1	1
OG0018339	731	0.0110236	0.854739	0.414962	0.144971	1	0.000289743	0	1	1
OG0018361	509	0.0262826	0.876997	0.165715	0.123003	1.49953	0	0	1	1
OG0018370	458	0.00168916	0.841464	0.466953	0.147508	2.53592	0.0110279	-0.00101446	1	1
OG0018376	435	0.0739085	0.971179	0.131527	0.0288207	1.00294	0	0	1	1
OG0018378	1461	0.060086	0.858458	0.542778	0.141372	1	0.000169956	0	1	1

## Sheet: Sheet2
OG_ID	Region	Start	End	Matrix_Region	Matrix_Start	Matrix_End	Sequences	Sites	G+Ctot	S	Eta	Hap	Hd	VarHd	Pi		BUSTED		ABSREL+RELAX	saccver	pident	length	mismatch	gapopen	qstart	qend	sstart	send	evalue	bitscore	TEST	Ath_ID	Symbols	Summary	Coordinates		TEST	Locus Identifier	Gene Model Name	Gene Description	Primary Gene Symbol
OG0018205	1-972	1	972	84967-85938	84967	85938	10	972	0.441255	142	152	10	1	0.002	0.0450617	OG0018205		1	OG0018205	AT3G15140.2	28788	198	118	4	135	319	64	251	4.85e-22	94.0	1	AT3G15140.2	Symbols:ERI-1	ENHANCER OF RNAi	Chr3:5099712-5101338 REVERSE LENGTH=834		1	AT3G15140	AT3G15140.2	ERI (At3g15140) encodes a protein of 337 amino acids of the ribonuclease H-like superfamily. The protein contains both DEDDh and SAP domains.The first exon contains a TCT-microsatellite structure (starting 226 bp after ATG) that, based on sequence complementarity, is a miR5021-cleavage target site. ERI is predicted to function as an siRNA exonuclease. Overexpression leads to increased post transc…
OG0018017	1-1077	1	1077	42496-43572	42496	43572	10	1077	0.58403	223	250	10	1	0.002	0.0722583	OG0018017		2	OG0018017	AT1G64710.2	63231	359	127	2	1	359	4	357	8.54e-175	490	1	AT1G64710.2	Symbols:no symbol available	no full name available	Chr1:24044836-24046313 FORWARD LENGTH=1074		1	AT1G64710	AT1G64710.2	GroES-like zinc-binding alcohol dehydrogenase family protein;(source:Araport11)
OG0018170	1-1320	1	1320	77539-78858	77539	78858	10	1320	0.467954	165	178	10	1	0.002	0.043064	OG0018170		3	OG0018170	AT2G01680.1	64989	437	149	2	1	437	98	530	0.0	585	1	AT2G01680.1	Symbols:no symbol available	no full name available	Chr2:306597-308427 FORWARD LENGTH=1599		1	AT2G01680	AT2G01680.1	Ankyrin repeat family protein;(source:Araport11)
OG0018069	1-1371	1	1371	51115-52485	51115	52485	10	1371	0.568709	92	93	10	1	0.002	0.0238269	OG0018069		4	OG0018069	AT5G42020.1	91685	457	38	0	1	457	192	648	0.0	861	1	AT5G42020.1	Symbols:BIP2,BIP	luminal binding protein	Chr5:16807697-16810480 REVERSE LENGTH=2007		1	AT5G42020	AT5G42020.1	Luminal binding protein (BiP2) involved in polar nuclei fusion during proliferation of endosperm nuclei.	(BIP2)
OG0018357	1-2892	1	2892	141568-144459	141568	144459	10	2892	0.456051	262	276	10	1	0.002	0.032296	OG0018357	OG0018357	5	OG0018357	AT4G34100.2	67695	972	289	9	1	960	143	1101	0.0	1309	1	AT4G34100.2	Symbols:SUD1,CER9	SUPPRESSOR OF DRY2 DEFECTS 1,ECERIFERUM 9	Chr4:16330590-16334864 FORWARD LENGTH=3324		1	AT4G34100	AT4G34100.2	Encodes a protein involved in cuticular wax biosynthesis. Lines carrying a recessive mutation in this locus have reduced chain-length distribution, weakly glaucous stem surface, and has reduced fertility in early flowers, non-spreading floret, downward cupped leaves, leaf waxes nearly pure C24 and C26 acid.	ECERIFERUM 9 (CER9)
OG0017620	1-774	1	774	8086-8859	8086	8859	10	774	0.450258	103	110	9	0.977778	0.00291556	0.0419753	OG0017620		6	OG0017620	AT5G19210.3	68992	258	79	1	1	257	24	281	1.04e-138	392	1	AT5G19210.3	Symbols:no symbol available	no full name available	Chr5:6462100-6463687 FORWARD LENGTH=948		1	AT5G19210	AT5G19210.3	P-loop containing nucleoside triphosphate hydrolases superfamily protein;(source:Araport11)
OG0018204	1-1512	1	1512	83455-84966	83455	84966	10	1512	0.51422	146	152	10	1	0.002	0.0336567	OG0018204		7	OG0018204	AT5G08530.1	95259	464	22	0	41	504	23	486	0.0	864	1	AT5G08530.1	Symbols:CI51,NDUFV1	51 kDa subunit of complex I	Chr5:2759848-2761726 REVERSE LENGTH=1461		1	AT5G08530	AT5G08530.1	51 kDa subunit of complex I;(source:Araport11)	51 KDA SUBUNIT OF COMPLEX I (CI51)
OG0018377	1-4593	1	4593	164536-169128	164536	169128	10	4593	0.412693	582	616	10	1	0.002	0.0439606	OG0018377	OG0018377			AT5G47690.3	47637	1608	734	33	1	1530	24	1601	0.0	1388	1	AT5G47690.3	Symbols:PDS5A,PDS5,AtPDS5A		Chr5:19317899-19327014 FORWARD LENGTH=4824		1	AT5G47690	AT5G47690.3	One of 5 PO76/PDS5 cohesion cofactor orthologs of Arabidopsis.	(PDS5A)
OG0018102	1-774	1	774	60427-61200	60427	61200	10	774	0.427132	60	60	10	1	0.002	0.0265576	OG0018102	OG0018102			AT5G48300.1	89535	258	27	0	1	258	263	520	1.51e-172	486	1	AT5G48300.1	Symbols:ADG1,APS1	ADP-GLUCOSE PYROPHOSPHORYLASE SMALL SUBUNIT 1,ADP glucose pyrophosphorylase 1	Chr5:19570326-19572557 FORWARD LENGTH=1563		1	AT5G48300	AT5G48300.1	Encodes the small subunit of ADP-glucose pyrophosphorylase. The small subunit is the catalytic isoform responsible for ADP-glucose pyrophosphorylase activity. The presence of the small subunit is required for large subunit stability. Two isoforms of the small subunit (ApS1 and ApS2) have been described. ApS1 is the major small subunit isoform present in all plant tissues tested. The mRNA is cell-…	ADP GLUCOSE PYROPHOSPHORYLASE 1 (ADG1)
OG0018342	1-2919	1	2919	130603-133521	130603	133521	10	2919	0.453512	379	408	10	1	0.002	0.0455712	OG0018342	OG0018342			AT4G11420.1	65169	979	316	8	1	957	1	976	0.0	1176	1	AT4G11420.1	Symbols:ATTIF3A1,TIF3A1,EIF3A-1,ATEIF3A-1,EIF3A	eukaryotic translation initiation factor 3A	Chr4:6947834-6952053 REVERSE LENGTH=2964		1	AT4G11420	AT4G11420.1	Encodes a subunit of eukaryotic initiation factor 3 (eIF3), a multisubunit complex that is required for binding of mRNA to 40 S ribosomal subunits, stabilization of ternary complex binding to 40 S subunits, and dissociation of 40 and 60 S subunits.	EUKARYOTIC TRANSLATION INITIATION FACTOR 3A (EIF3A)
OG0018364	1-2697	1	2697	150490-153186	150490	153186	10	2697	0.45102	351	368	10	1	0.002	0.0480369	OG0018364	OG0018364			AT4G16150.1	45259	928	444	17	1	896	14	909	0.0	726	1	AT4G16150.1	Symbols:no symbol available	no full name available	Chr4:9148225-9153048 FORWARD LENGTH=2771		1	AT4G16150	AT4G16150.1	CATMA5 is a transcriptional activator. It acts in the cold response pathway, it can bind to and activate the expression of DREB1 genes.	CALMODULIN-BINDING TRANSCRIPTION ACTIVATOR 2 (CAMTA5)
OG0018157	1-1335	1	1335	74221-75555	74221	75555	10	1335	0.474832	179	191	9	0.977778	0.00291556	0.0447108	OG0018157	OG0018157			AT4G35140.1	53488	430	198	2	1	428	46	475	2.17e-158	457	1	AT4G35140.1	Symbols:no symbol available	no full name available	Chr4:16723873-16726477 REVERSE LENGTH=1491		1	AT4G35140	AT4G35140.1	Transducin/WD40 repeat-like superfamily protein;(source:Araport11)
OG0018070	1-378	1	378	52486-52863	52486	52863	10	378	0.504762	22	23	8	0.955556	0.00352889	0.0229865	NA	OG0018070			NA	NA	NA	NA	NA	NA	NA	NA	NA	NA	NA	NA	NA	NA	NA	NA	NA	NA	NA	NA	NA	NA
OG0017423	1-2148	1	2148	1-2148	1	2148	10	2148	0.574581	234	250	10	1	0.002	0.0445686	OG0017423				AT1G04920.1	75910	714	159	8	1	704	49	759	0.0	1113	1	AT1G04920.1	Symbols:SPS3F,ATSPS3F	sucrose phosphate synthase 3F	Chr1:1391674-1395756 REVERSE LENGTH=3189		1	AT1G04920	AT1G04920.1	Encodes a protein with putative sucrose-phosphate synthase activity.	SUCROSE PHOSPHATE SYNTHASE 3F (SPS3F)
OG0017436	1-1959	1	1959	2149-4107	2149	4107	10	1959	0.41756	251	260	9	0.977778	0.00291556	0.0485849	OG0017436				AT5G67570.1	51032	533	249	4	1	531	207	729	0.0	554	1	AT5G67570.1	Symbols:EMB246,DG1,EMB1408	embryo defective 1408,DELAYED GREENING 1,EMBRYO DEFECTIVE 246	Chr5:26952352-26955480 FORWARD LENGTH=2397		1	AT5G67570	AT5G67570.1	Encodes a pentratricopeptide repeat containing protein that is targeted to the chloroplast. Mutants have pale young leave and reduced accumulation of plastid encoded transcripts suggesting a role for DG1 in regulation of plastid gene expression.	DELAYED GREENING 1 (DG1)
OG0017439	1-990	1	990	4108-5097	4108	5097	10	990	0.532626	271	299	10	1	0.002	0.104916	NA				NA	NA	NA	NA	NA	NA	NA	NA	NA	NA	NA	NA	NA	NA	NA	NA	NA	NA	NA	NA	NA	NA
OG0017442	1-603	1	603	5098-5700	5098	5700	10	603	0.50796	72	77	9	0.977778	0.00291556	0.0469873	OG0017442				AT4G22240.1	71000	200	57	1	1	200	110	308	1.19e-101	296	1	AT4G22240.1	Symbols:FBN1b	fibrillin 1b	Chr4:11766090-11767227 REVERSE LENGTH=933		1	AT4G22240	AT4G22240.1	Plastid-lipid associated protein PAP / fibrillin family protein;(source:Araport11)	FIBRILLIN 1B (FBN1B)
OG0017482	1-303	1	303	5701-6003	5701	6003	10	303	0.570297	40	40	8	0.955556	0.00352889	0.0456179	OG0017482				AT4G09830.1	56897	58	25	0	1	58	27	84	8.07e-17	72.0	1	AT4G09830.1	Symbols:no symbol available	no full name available	Chr4:6188866-6190591 FORWARD LENGTH=576		1	AT4G09830	AT4G09830.1	nuclear receptor family 2 group C protein;(source:Araport11)
OG0017508	1-399	1	399	6004-6402	6004	6402	10	399	0.541103	112	129	9	0.977778	0.00291556	0.105542	NA				NA	NA	NA	NA	NA	NA	NA	NA	NA	NA	NA	NA	NA	NA	NA	NA	NA	NA	NA	NA	NA	NA
OG0017532	1-300	1	300	6403-6702	6403	6702	10	300	0.548667	44	46	7	0.911111	0.00598222	0.0577037	OG0017532				AT1G02020.1	47059	102	50	2	3	100	337	438	1.03e-21	88.6	1	AT1G02020.1	Symbols:no symbol available	no full name available	Chr1:352842-354845 REVERSE LENGTH=1929		1	AT1G02020	AT1G02020.1	nitroreductase family protein;(source:Araport11)
OG0017555	1-297	1	297	6703-6999	6703	6999	10	297	0.544781	30	30	6	0.866667	0.00722667	0.0377104	OG0017555				AT5G45040.1	75258	97	24	0	1	97	79	175	5.06e-54	166	1	AT5G45040.1	Symbols:CYTC6A	cytochrome c6A	Chr5:18175566-18176851 REVERSE LENGTH=528		1	AT5G45040	AT5G45040.1	Encodes a Class I cytochrome c family member possessing a high structural homology with photosynthetic cytochrome c(6) from cyanobacteria, but structurally and functionally distinct through the presence of a disulfide bond.	CYTOCHROME C6A (CYTC6A)
OG0017575	1-804	1	804	7000-7803	7000	7803	10	804	0.599254	67	72	8	0.955556	0.00352889	0.0308458	NA				NA	NA	NA	NA	NA	NA	NA	NA	NA	NA	NA	NA	NA	NA	NA	NA	NA	NA	NA	NA	NA	NA
OG0017610	1-282	1	282	7804-8085	7804	8085	10	282	0.447872	36	38	9	0.977778	0.00291556	0.0393223	OG0017610				AT3G06790.2	83871	93	15	0	2	94	128	220	1.27e-42	139	1	AT3G06790.2	Symbols:MORF3	multiple organellar RNA editing factor 3	Chr3:2144564-2145743 REVERSE LENGTH=735		1	AT3G06790	AT3G06790.2	Encodes a protein involved in RNA editing in mitochondria. Member of MORF family consisting of of nine full-length proteins encoded in the nuclear genome. MORF proteins are required for all RNA editing events in plastids and for many, possibly also all, sites in mitochondria. Potential link between the RNA binding PPR protein and the protein contributing the enzymatic activity in RNA editing.	MULTIPLE ORGANELLAR RNA EDITING FACTOR 3 (MORF3)
OG0017657	1-300	1	300	8860-9159	8860	9159	10	300	0.534667	30	34	8	0.955556	0.00352889	0.0402222	OG0017657				AT3G16980.1	57000	100	43	0	1	100	15	114	1.34e-43	137	1	AT3G16980.1	Symbols:NRPD9A,NRPB9A,NRPE9A		Chr3:5794526-5795699 FORWARD LENGTH=345		1	AT3G16980	AT3G16980.1	One of two highly similar, non-catalytic subunits common to nuclear DNA-directed RNA polymerases II, IV and V; homologous to budding yeast RPB9. Appears to be redundant with At4g16265	(NRPB9A)
OG0017681	1-261	1	261	9160-9420	9160	9420	10	261	0.522605	35	37	9	0.977778	0.00291556	0.0532993	OG0017681				AT2G36885.1	86207	87	12	0	1	87	133	219	2.72e-49	156	1	AT2G36885.1	Symbols:no symbol available	no full name available	Chr2:15482167-15483676 REVERSE LENGTH=771		1	AT2G36885	AT2G36885.1	translation initiation factor;(source:Araport11)
OG0017684	1-432	1	432	9421-9852	9421	9852	10	432	0.544907	33	33	7	0.911111	0.00598222	0.024537	OG0017684				AT5G23750.2	63380	142	52	0	1	142	60	201	8.91e-54	168	1	AT5G23750.2	Symbols:no symbol available	no full name available	Chr5:8010004-8011453 REVERSE LENGTH=606		1	AT5G23750	AT5G23750.2	Remorin family protein;(source:Araport11)
OG0017701	1-339	1	339	9853-10191	9853	10191	10	339	0.625074	24	24	8	0.955556	0.00352889	0.0256965	OG0017701				AT5G18660.1	80909	110	21	0	1	110	306	415	3.20e-59	187	1	AT5G18660.1	Symbols:PCB2	PALE-GREEN AND CHLOROPHYLL B REDUCED 2	Chr5:6220872-6222125 REVERSE LENGTH=1254		1	AT5G18660	AT5G18660.1	Encodes a protein with 3,8-divinyl protochlorophyllide a 8-vinyl reductase activity. Mutants accumulate divinyl chlorophyll rather than monovinyl chlorophyll.	PALE-GREEN AND CHLOROPHYLL B REDUCED 2 (PCB2)
OG0017710	1-339	1	339	10192-10530	10192	10530	10	339	0.447788	26	26	7	0.911111	0.00598222	0.030154	OG0017710				AT4G36910.1	76106	113	27	0	1	113	81	193	1.30e-60	185	1	AT4G36910.1	Symbols:CDCP2,LEJ2,CBSX1	CBS domain containing protein 1,CYSTATHIONE [BETA]-SYNTHASE DOMAIN-CONTAINING PROTEIN 2,LOSS OF THE TIMING OF ET AND JA BIOSYNTHESIS 2	Chr4:17391016-17393218 REVERSE LENGTH=711		1	AT4G36910	AT4G36910.1	Encodes a single cystathionine beta-synthase domain-containing protein. Modulates development by regulating the thioredoxin system.	LOSS OF THE TIMING OF ET AND JA BIOSYNTHESIS 2 (LEJ2)
OG0017713	1-480	1	480	10531-11010	10531	11010	10	480	0.496042	61	62	8	0.933333	0.00597333	0.0417593	OG0017713				AT3G17020.1	51572	159	77	0	2	160	5	163	1.37e-57	177	1	AT3G17020.1	Symbols:no symbol available	no full name available	Chr3:5802728-5804063 REVERSE LENGTH=492		1	AT3G17020	AT3G17020.1	Adenine nucleotide alpha hydrolases-like superfamily protein;(source:Araport11)
OG0017727	1-405	1	405	11011-11415	11011	11415	10	405	0.414074	43	43	10	1	0.002	0.0347874	OG0017727				AT4G33350.1	68889	135	37	2	1	133	134	265	3.46e-66	202	1	AT4G33350.1	Symbols:AtTic22-IV,Tic22-IV	translocon at the inner envelope membrane of chloroplasts 22-IV	Chr4:16064638-16066715 REVERSE LENGTH=807		1	AT4G33350	AT4G33350.1	Tic22-like family protein;(source:Araport11)	TRANSLOCON AT THE INNER ENVELOPE MEMBRANE OF CHLOROPLASTS 22-IV (Tic22-IV)
OG0017734	1-795	1	795	11416-12210	11416	12210	10	795	0.488428	125	133	9	0.977778	0.00291556	0.0500908	OG0017734				AT2G35880.3	68939	132	40	1	14	144	211	342	5.81e-48	164	1	AT2G35880.3	Symbols:no symbol available	no full name available	Chr2:15063204-15065259 REVERSE LENGTH=1299		1	AT2G35880	AT2G35880.3	TPX2 (targeting protein for Xklp2) protein family;(source:Araport11)
OG0017739	1-456	1	456	12211-12666	12211	12666	10	456	0.485088	65	67	8	0.933333	0.00597333	0.0514133	OG0017739				AT5G64150.1	60131	153	59	1	1	151	224	376	4.94e-61	192	1	AT5G64150.1	Symbols:no symbol available	no full name available	Chr5:25668997-25670731 REVERSE LENGTH=1134		1	AT5G64150	AT5G64150.1	RNA methyltransferase family protein;(source:Araport11)
OG0017740	1-2094	1	2094	12667-14760	12667	14760	10	2094	0.46404	171	177	10	1	0.002	0.029619	OG0017740				AT1G77590.1	72206	698	187	2	1	698	1	691	0.0	1082	1	AT1G77590.1	Symbols:LACS9	long chain acyl-CoA synthetase 9	Chr1:29148501-29151776 REVERSE LENGTH=2076		1	AT1G77590	AT1G77590.1	Encodes major plastidic long chain acyl-CoA synthetase with a slight substrate preference of oleic acid over any of the other fatty acids.	LONG CHAIN ACYL-COA SYNTHETASE 9 (LACS9)
OG0017747	1-399	1	399	14761-15159	14761	15159	10	399	0.462657	37	38	9	0.977778	0.00291556	0.0312448	OG0017747				AT5G63310.1	84211	133	21	0	1	133	89	221	8.42e-83	242	1	AT5G63310.1	Symbols:NDPK2,NDPK IA,NDPK IA IA,NDPK1A,ATNDPK2	NDP KINASE 1A,nucleoside diphosphate kinase 2,ARABIDOPSIS NUCLEOSIDE DIPHOSPHATE KINASE 2,NUCLEOSIDE DIPHOSPHATE KINASE IA	Chr5:25372122-25373838 REVERSE LENGTH=696		1	AT5G63310	AT5G63310.1	Maintains intracellular dNTP levels except ATP. Plays a role in response to oxidative stress and UV. Involved in phytochrome-mediated light signaling. Participates in auxin-regulated processes, partly through the modulation of auxin transport. H-bonding with His-197 inside the nucleotide-binding pocket is critical for NDPK2 functioning.	NUCLEOSIDE DIPHOSPHATE KINASE 2 (NDPK2)
OG0017760	1-288	1	288	15160-15447	15160	15447	10	288	0.459722	35	37	9	0.977778	0.00291556	0.037037	OG0017760				AT2G02880.1	77419	93	21	0	4	96	200	292	7.90e-49	157	1	AT2G02880.1	Symbols:no symbol available	no full name available	Chr2:841303-843151 FORWARD LENGTH=945		1	AT2G02880	AT2G02880.1	mucin-like protein;(source:Araport11)
OG0017768	1-603	1	603	15448-16050	15448	16050	10	603	0.470149	66	70	9	0.977778	0.00291556	0.0436337	OG0017768				AT3G05345.1	55882	204	84	5	1	201	44	244	8.24e-75	226	1	AT3G05345.1	Symbols:DJC82	DNA J protein C82	Chr3:1522449-1523847 REVERSE LENGTH=735		1	AT3G05345	AT3G05345.1	Chaperone DnaJ-domain superfamily protein;(source:Araport11)	DNA J PROTEIN C82 (DJC82)
OG0017770	1-729	1	729	16051-16779	16051	16779	10	729	0.497805	88	93	8	0.933333	0.00597333	0.0435909	OG0017770				AT2G32520.4	78970	233	49	0	8	240	44	276	6.15e-140	394	1	AT2G32520.4	Symbols:no symbol available	no full name available	Chr2:13805823-13807556 REVERSE LENGTH=834		1	AT2G32520	AT2G32520.4	alpha/beta-Hydrolases superfamily protein;(source:Araport11)
OG0017776	1-450	1	450	16780-17229	16780	17229	10	450	0.528889	59	64	10	1	0.002	0.0428642	OG0017776				AT5G40950.1	67532	154	42	3	2	150	48	198	1.87e-67	203	1	AT5G40950.1	Symbols:RPL27	ribosomal protein large subunit 27	Chr5:16410866-16411845 FORWARD LENGTH=597		1	AT5G40950	AT5G40950.1	ribosomal protein large subunit 27;(source:Araport11)	RIBOSOMAL PROTEIN LARGE SUBUNIT 27 (RPL27)
OG0017780	1-1074	1	1074	17230-18303	17230	18303	10	1074	0.548883	178	191	10	1	0.002	0.0617629	NA				NA	NA	NA	NA	NA	NA	NA	NA	NA	NA	NA	NA	NA	NA	NA	NA	NA	NA	NA	NA	NA	NA
OG0017786	1-1395	1	1395	18304-19698	18304	19698	10	1395	0.452975	134	138	8	0.933333	0.00597333	0.0356033	OG0017786				AT5G53850.2	70601	466	130	2	1	465	48	507	0.0	683	1	AT5G53850.2	Symbols:DEP1	DEHYDRATASE-ENOLASE-PHOSPHATASE-COMPLEX 1	Chr5:21861155-21864817 REVERSE LENGTH=1524		1	AT5G53850	AT5G53850.2	Encodes a trifunctional dehydratase / enolase / phosphatase involved in the methionine salvage.	DEHYDRATASE-ENOLASE-PHOSPHATASE-COMPLEX 1 (DEP1)
OG0017787	1-966	1	966	19699-20664	19699	20664	10	966	0.50766	95	101	10	1	0.002	0.0390384	OG0017787				AT1G74640.1	71246	313	86	2	10	318	55	367	1.43e-166	468	1	AT1G74640.1	Symbols:no symbol available	no full name available	Chr1:28032849-28034659 FORWARD LENGTH=1113		1	AT1G74640	AT1G74640.1	alpha/beta-Hydrolases superfamily protein;(source:Araport11)
OG0017796	1-939	1	939	20665-21603	20665	21603	10	939	0.424281	84	87	9	0.977778	0.00291556	0.0304343	OG0017796				AT2G03510.1	77517	298	67	0	6	303	43	340	0.0	512	1	AT2G03510.1	Symbols:no symbol available	no full name available	Chr2:1066717-1068934 FORWARD LENGTH=1071		1	AT2G03510	AT2G03510.1	SPFH/Band 7/PHB domain-containing membrane-associated protein family;(source:Araport11)
OG0017807	1-1734	1	1734	21604-23337	21604	23337	10	1734	0.478258	221	233	10	1	0.002	0.0495579	OG0017807				AT3G06980.1	57385	589	221	6	6	576	198	774	0.0	649	1	AT3G06980.1	Symbols:no symbol available	no full name available	Chr3:2201531-2204662 FORWARD LENGTH=2346		1	AT3G06980	AT3G06980.1	DEA(D/H)-box RNA helicase family protein;(source:Araport11)
OG0017813	1-717	1	717	23338-24054	23338	24054	10	717	0.472524	80	85	10	1	0.002	0.042058	OG0017813				AT1G52310.2	80083	241	46	2	1	239	140	380	9.80e-135	387	1	AT1G52310.2	Symbols:no symbol available	no full name available	Chr1:19478876-19480462 FORWARD LENGTH=1428		1	AT1G52310	AT1G52310.2	protein kinase family protein / C-type lectin domain-containing protein;(source:Araport11)
OG0017828	1-327	1	327	24055-24381	24055	24381	10	327	0.486239	45	49	10	1	0.002	0.0496772	OG0017828				AT5G50320.1	90826	109	10	0	1	109	416	524	2.53e-69	217	1	AT5G50320.1	Symbols:HAC8,ELO3,AtELP3,HAG3,EAST1,ELP3	enhancer-of-asymmetric leaves-two 1,Elongator protein 3,ELONGATA 3,HISTONE ACETYLTRANSFERASE 8,HISTONE ACETYLTRANSFERASE OF THE GNAT FAMILY 3	Chr5:20481200-20484811 REVERSE LENGTH=1698		1	AT5G50320	AT5G50320.1	A subunit of Elongator, a histone acetyl transferase complex, consisting of six subunits (ELP1?ELP6), that copurifies with the elongating RNAPII in yeast and humans. Three Arabidopsis thaliana genes, encoding homologs of the yeast Elongator subunits ELP1, ELP3 (histone acetyl transferase), and ELP4 are responsible for the narrow leaf phenotype in elongata mutants and for reduced root growth that …	ELONGATA 3 (ELO3)
OG0017831	1-507	1	507	24382-24888	24382	24888	10	507	0.50217	35	39	8	0.933333	0.00597333	0.0254657	OG0017831				AT3G04790.1	80000	170	33	1	1	169	107	276	1.17e-96	281	1	AT3G04790.1	Symbols:EMB3119	EMBRYO DEFECTIVE 3119	Chr3:1313365-1314195 FORWARD LENGTH=831		1	AT3G04790	AT3G04790.1	Ribose 5-phosphate isomerase, type A protein;(source:Araport11)	EMBRYO DEFECTIVE 3119 (EMB3119)
OG0017835	1-435	1	435	24889-25323	24889	25323	10	435	0.432184	32	35	8	0.955556	0.00352889	0.0253384	OG0017835				AT5G13340.1	63571	140	50	1	1	139	75	214	8.59e-30	108	1	AT5G13340.1	Symbols:no symbol available	no full name available	Chr5:4277939-4279397 REVERSE LENGTH=729		1	AT5G13340	AT5G13340.1	arginine/glutamate-rich 1 protein;(source:Araport11)
OG0017838	1-870	1	870	25324-26193	25324	26193	10	870	0.518621	110	114	10	1	0.002	0.0500894	OG0017838				AT2G21250.1	83793	290	47	0	1	290	20	309	0.0	526	1	AT2G21250.1	Symbols:no symbol available	no full name available	Chr2:9103408-9105116 REVERSE LENGTH=930		1	AT2G21250	AT2G21250.1	NAD(P)-linked oxidoreductase superfamily protein;(source:Araport11)
OG0017849	1-678	1	678	26194-26871	26194	26871	10	678	0.481563	53	58	8	0.933333	0.00597333	0.0261226	OG0017849				AT4G33250.1	73874	222	54	2	5	226	9	226	5.14e-122	345	1	AT4G33250.1	Symbols:EIF3K,TIF3K1,ATTIF3K1	eukaryotic translation initiation factor 3K	Chr4:16039066-16040617 REVERSE LENGTH=681		1	AT4G33250	AT4G33250.1	Encodes initiation factor 3k (EIF3k).	EUKARYOTIC TRANSLATION INITIATION FACTOR 3K (EIF3K)
OG0017865	1-861	1	861	26872-27732	26872	27732	10	861	0.44065	77	81	10	1	0.002	0.0279778	OG0017865				AT5G64370.1	88850	287	32	0	1	287	77	363	0.0	530	1	AT5G64370.1	Symbols:PYD3,BETA-UP	PYRIMIDINE 3,beta-ureidopropionase	Chr5:25739264-25741031 FORWARD LENGTH=1227		1	AT5G64370	AT5G64370.1	PYD3 encodes a beta-ureidopropionase which, when expressed in E. coli, has been shown to convert beta-ureidopropionate into beta-alanine. It localizes to the cytosol and plays an important role in uracil degradation.	BETA-UREIDOPROPIONASE (BETA-UP)
OG0017866	1-1212	1	1212	27733-28944	27733	28944	10	1212	0.491832	124	135	10	1	0.002	0.0358086	OG0017866				AT4G31420.1	62560	414	135	8	1	404	1	404	8.54e-171	483	1	AT4G31420.1	Symbols:REIL1	REI1-LIKE 1	Chr4:15245987-15247763 REVERSE LENGTH=1215		1	AT4G31420	AT4G31420.1	Zinc finger protein 622;(source:Araport11)	REI1-LIKE 1 (REIL1)
OG0017873	1-693	1	693	28945-29637	28945	29637	10	693	0.456854	82	87	10	1	0.002	0.0396024	OG0017873				AT1G69370.1	74648	213	54	0	13	225	62	274	6.19e-119	341	1	AT1G69370.1	Symbols:CM3,AtCM3,cm-3	chorismate mutase 3	Chr1:26080098-26081559 FORWARD LENGTH=951		1	AT1G69370	AT1G69370.1	Encodes chorismate mutase 3 (CM3).	CHORISMATE MUTASE 3 (CM3)
OG0017882	1-756	1	756	29638-30393	29638	30393	10	756	0.449339	93	101	10	1	0.002	0.0462081	OG0017882				AT3G03800.2	66932	251	81	1	4	252	56	306	2.89e-115	333	1	AT3G03800.2	Symbols:ATSYP131,SYP131	syntaxin of plants 131	Chr3:969314-971460 FORWARD LENGTH=921		1	AT3G03800	AT3G03800.2	member of SYP13 Gene Family
OG0017883	1-1044	1	1044	30394-31437	30394	31437	10	1044	0.460249	74	79	9	0.977778	0.00291556	0.0239038	OG0017883				AT2G40490.1	80403	347	68	0	2	348	48	394	0.0	590	1	AT2G40490.1	Symbols:HEME2		Chr2:16912961-16914988 FORWARD LENGTH=1185		1	AT2G40490	AT2G40490.1	Uroporphyrinogen decarboxylase;(source:Araport11)	(HEME2)
OG0017926	1-696	1	696	31438-32133	31438	32133	10	696	0.475862	46	47	10	1	0.002	0.0198276	OG0017926				AT5G23250.2	91810	232	19	0	1	232	55	286	8.07e-156	434	1	AT5G23250.2	Symbols:no symbol available	no full name available	Chr5:7830460-7832265 FORWARD LENGTH=894		1	AT5G23250	AT5G23250.2	Succinyl-CoA ligase, alpha subunit;(source:Araport11)
OG0017929	1-906	1	906	32134-33039	32134	33039	10	906	0.64404	97	101	10	1	0.002	0.0339711	OG0017929				AT3G50820.1	81940	299	54	0	2	300	33	331	0.0	517	1	AT3G50820.1	Symbols:OEC33,PSBO-2,PSBO2	photosystem II subunit O-2,OXYGEN EVOLVING COMPLEX SUBUNIT 33 KDA,PHOTOSYSTEM II SUBUNIT O-2	Chr3:18891008-18892311 REVERSE LENGTH=996		1	AT3G50820	AT3G50820.1	Encodes a protein which is an extrinsic subunit of photosystem II and which has been proposed to play a central role in stabilization of the catalytic manganese cluster. In Arabidopsis thalianathe PsbO proteins are encoded by two genes: psbO1and psbO2. PsbO2 is the minor isoform in the wild-type. Mutants defective in this gene have been shown to be affected in the dephosphorylation of the D1 prot…	PHOTOSYSTEM II SUBUNIT O-2 (PSBO2)
OG0017940	1-1236	1	1236	33040-34275	33040	34275	10	1236	0.427265	104	109	9	0.977778	0.00291556	0.031859	OG0017940				AT5G36230.1	79012	405	84	1	1	405	1	404	0.0	684	1	AT5G36230.1	Symbols:no symbol available	no full name available	Chr5:14273519-14276773 FORWARD LENGTH=1236		1	AT5G36230	AT5G36230.1	ARM repeat superfamily protein;(source:Araport11)
OG0017951	1-981	1	981	34276-35256	34276	35256	10	981	0.493578	99	99	9	0.977778	0.00291556	0.0389852	OG0017951				AT5G35100.3	65432	243	75	5	88	323	47	287	3.43e-100	297	1	AT5G35100.3	Symbols:no symbol available	no full name available	Chr5:13360459-13361404 REVERSE LENGTH=873		1	AT5G35100	AT5G35100.3	Cyclophilin-like peptidyl-prolyl cis-trans isomerase family protein;(source:Araport11)
OG0017952	1-570	1	570	35257-35826	35257	35826	10	570	0.472807	55	57	10	1	0.002	0.0290448	OG0017952				AT4G21450.1	79058	191	39	1	1	190	105	295	4.28e-107	309	1	AT4G21450.1	Symbols:no symbol available	no full name available	Chr4:11426136-11428125 FORWARD LENGTH=888		1	AT4G21450	AT4G21450.1	PapD-like superfamily protein;(source:Araport11)
OG0017969	1-1020	1	1020	35827-36846	35827	36846	10	1020	0.575686	101	113	10	1	0.002	0.0380392	OG0017969				AT4G20360.2	84412	340	53	0	1	340	137	476	0.0	585	1	AT4G20360.2	Symbols:ATRAB8D,ATRABE1B,RABE1b	RAB GTPase homolog E1B	Chr4:10990036-10991466 FORWARD LENGTH=1431		1	AT4G20360	AT4G20360.2	Nuclear transcribed, plastid localized EF-Tu translation elongation factor. Referred to as AtRabE1b in DOI:10.1104/pp.013052. However, wider community usage and more publications assign the symbol RabE1b to At5g59840.	SUPPRESSOR OF VARIEGATION11 (SVR11)
OG0017976	1-819	1	819	36847-37665	36847	37665	10	819	0.473016	74	82	10	1	0.002	0.030932	OG0017976				AT3G10050.1	83516	273	45	0	1	273	138	410	3.38e-149	430	1	AT3G10050.1	Symbols:OMR1	L-O-methylthreonine resistant 1	Chr3:3099164-3101741 REVERSE LENGTH=1779		1	AT3G10050	AT3G10050.1	first enzyme in the biosynthetic pathway of isoleucine	L-O-METHYLTHREONINE RESISTANT 1 (OMR1)
OG0017980	1-600	1	600	37666-38265	37666	38265	10	600	0.478333	46	48	10	1	0.002	0.0282593	OG0017980				AT4G05530.1	67000	200	66	0	1	200	55	254	7.47e-94	274	1	AT4G05530.1	Symbols:SDRA,IBR1	indole-3-butyric acid response 1,SHORT-CHAIN DEHYDROGENASE/REDUCTASE A	Chr4:2816462-2818074 FORWARD LENGTH=765		1	AT4G05530	AT4G05530.1	Encodes a peroxisomal member of the short-chain dehydrogenase/reductase (SDR) family of enzymes. Loss of IBR1 function causes increased resistance to indole-3-butyric acid without affecting plant responses to IAA, NAA, and 2,4-D. This enzyme may be responsible for catalyzing a dehydrogenation step in the beta-oxidation-like conversion of IBA to IAA. The mRNA is cell-to-cell mobile.	INDOLE-3-BUTYRIC ACID RESPONSE 1 (IBR1)
OG0017990	1-849	1	849	38266-39114	38266	39114	10	849	0.581272	102	109	10	1	0.002	0.0468787	OG0017990				AT2G46210.1	64706	289	95	2	1	283	162	449	1.76e-139	400	1	AT2G46210.1	Symbols:AtSLD2,SLD2	sphingoid LCB desaturase 2	Chr2:18977542-18978891 FORWARD LENGTH=1350		1	AT2G46210	AT2G46210.1	Fatty acid/sphingolipid desaturase;(source:Araport11)	SPHINGOID LCB DESATURASE 2 (SLD2)
OG0017994	1-465	1	465	39115-39579	39115	39579	10	465	0.634839	74	80	9	0.977778	0.00291556	0.056583	OG0017994				AT1G55020.1	56410	156	66	1	1	154	237	392	1.17e-54	184	1	AT1G55020.1	Symbols:ATLOX1,LOX1	ARABIDOPSIS LIPOXYGENASE 1,lipoxygenase 1	Chr1:20525798-20530143 FORWARD LENGTH=2580		1	AT1G55020	AT1G55020.1	lipoxygenase, a defense gene conferring resistance Xanthomonas campestris The mRNA is cell-to-cell mobile.	LIPOXYGENASE 1 (LOX1)
OG0018005	1-846	1	846	39580-40425	39580	40425	10	846	0.470331	76	79	10	1	0.002	0.0277646	OG0018005				AT3G25110.1	78853	279	58	1	1	279	81	358	3.65e-165	462	1	AT3G25110.1	Symbols:FaTA,AtFaTA	fatA acyl-ACP thioesterase	Chr3:9146589-9148273 REVERSE LENGTH=1089		1	AT3G25110	AT3G25110.1	Encodes a FatA acyl-ACP thioesterase	FATA ACYL-ACP THIOESTERASE (FaTA)
OG0018010	1-546	1	546	40426-40971	40426	40971	10	546	0.474176	68	70	10	1	0.002	0.0450956	OG0018010				AT3G50520.1	53846	182	81	2	2	182	51	230	1.11e-62	193	1	AT3G50520.1	Symbols:no symbol available	no full name available	Chr3:18748058-18749418 FORWARD LENGTH=693		1	AT3G50520	AT3G50520.1	Phosphoglycerate mutase family protein;(source:Araport11)
OG0018015	1-624	1	624	40972-41595	40972	41595	10	624	0.492628	82	87	10	1	0.002	0.0413818	OG0018015				AT4G01395.1	73558	208	55	0	1	208	445	652	8.57e-111	333	1	AT4G01395.1	Symbols:no symbol available	no full name available	Chr4:573098-575648 REVERSE LENGTH=2217		1	AT4G01395	AT4G01395.1	conserved oligomeric Golgi complex subunit 4;(source:Araport11)
OG0018016	1-900	1	900	41596-42495	41596	42495	10	900	0.496556	136	142	10	1	0.002	0.0614074	OG0018016				AT3G47860.1	67845	283	88	3	19	300	73	353	3.11e-142	405	1	AT3G47860.1	Symbols:CHL	chloroplastic lipocalin	Chr3:17656778-17658269 REVERSE LENGTH=1062		1	AT3G47860	AT3G47860.1	Encodes a chloroplastic lipocalin AtCHL. Located in thylakoid lumen. Involved in the protection of thylakoidal membrane lipids against reactive oxygen species, especially singlet oxygen, produced upon excess light. LCNP is required for sustained photoprotective energy dissipation or NPQ (qH) to occur (PMID:29233855).	CHLOROPLASTIC LIPOCALIN (CHL)
OG0018018	1-312	1	312	43573-43884	43573	43884	10	312	0.445192	17	17	10	1	0.002	0.0209402	OG0018018				AT5G24760.4	74038	104	27	0	1	104	135	238	1.15e-56	176	1	AT5G24760.4	Symbols:no symbol available	no full name available	Chr5:8495035-8496379 REVERSE LENGTH=804		1	AT5G24760	AT5G24760.4	GroES-like zinc-binding dehydrogenase family protein;(source:Araport11)
OG0018019	1-1110	1	1110	43885-44994	43885	44994	10	1110	0.424865	129	139	9	0.977778	0.00291556	0.0417818	OG0018019				AT5G36890.2	65054	372	128	2	1	370	74	445	0.0	533	1	AT5G36890.2	Symbols:BGLU42	beta glucosidase 42	Chr5:14541527-14546090 REVERSE LENGTH=1464		1	AT5G36890	AT5G36890.2	beta glucosidase 42;(source:Araport11)	BETA GLUCOSIDASE 42 (BGLU42)
OG0018021	1-591	1	591	44995-45585	44995	45585	10	591	0.532656	59	69	10	1	0.002	0.0363602	OG0018021				AT1G67700.4	66467	167	52	1	12	178	66	228	1.40e-78	234	1	AT1G67700.4	Symbols:HHL1	HYPERSENSITIVE TO HIGH LIGHT 1	Chr1:25374295-25375716 FORWARD LENGTH=693		1	AT1G67700	AT1G67700.4	multidrug resistance protein;(source:Araport11)
OG0018029	1-807	1	807	45586-46392	45586	46392	10	807	0.490211	134	143	10	1	0.002	0.0603607	OG0018029				AT2G35680.1	52874	261	110	4	1	251	77	334	7.14e-87	262	1	AT2G35680.1	Symbols:no symbol available	no full name available	Chr2:14997004-14998590 REVERSE LENGTH=1014		1	AT2G35680	AT2G35680.1	Encodes a phosphatidylglycerophosphate (PGP) phosphatase involved in the synthesis of plastidial Phosphatidylglycerol (PG) in conjunction with PGPP1 and PTPMT2 in root. PTPMT1 levels were higher in node, cauline leaf, and flower than in root, leaf, and stem.	PROTEIN TYROSINE PHOSPHATASE LOCALIZED TO MITOCHONDRION 1 (PTPMT1)
OG0018031	1-1635	1	1635	46393-48027	46393	48027	10	1635	0.507584	253	270	10	1	0.002	0.0577642	OG0018031				AT5G03800.1	44199	543	291	3	1	543	308	838	4.94e-171	507	1	AT5G03800.1	Symbols:EMB1899,EMB166,EMB175	EMBRYO DEFECTIVE 166,EMBRYO DEFECTIVE 175,embryo defective 1899	Chr5:1010894-1013584 REVERSE LENGTH=2691		1	AT5G03800	AT5G03800.1	Encodes a protein with a large central domain of 14 internal pentatricopeptide motifs (some degenerate) arranged in tandem. Mutations in this locus result in embryo lethality.	EMBRYO DEFECTIVE 175 (EMB175)
OG0018043	1-948	1	948	48028-48975	48028	48975	10	948	0.45865	95	99	9	0.977778	0.00291556	0.0379747	OG0018043				AT5G58230.1	87342	316	39	1	1	316	110	424	0.0	585	1	AT5G58230.1	Symbols:MSI1,MEE70,ATMSI1	ARABIDOPSIS MULTICOPY SUPRESSOR OF IRA1,MULTICOPY SUPRESSOR OF IRA1,MATERNAL EFFECT EMBRYO ARREST 70	Chr5:23556112-23557994 FORWARD LENGTH=1275		1	AT5G58230	AT5G58230.1	Encodes a WD-40 repeat containing protein that functions in chromatin assembly as part of the CAF1 and FIE complex. Mutants exhibit parthenogenetic development that includes proliferation of unfertilized endosperm and embryos. In heterozygous plants 50% of embryos abort. Of the aborted embryos the early aborted class are homozygous and the later aborting lass are heterozygotes in which the defect…	MULTICOPY SUPRESSOR OF IRA1 (MSI1)
OG0018051	1-744	1	744	48976-49719	48976	49719	10	744	0.494624	77	84	10	1	0.002	0.0355436	OG0018051				AT3G63490.1	80162	247	49	0	2	248	100	346	4.40e-150	422	1	AT3G63490.1	Symbols:EMB3126,PRPL1	plastid ribosomal protein L1,EMBRYO DEFECTIVE 3126	Chr3:23444269-23446020 FORWARD LENGTH=1041		1	AT3G63490	AT3G63490.1	Ribosomal protein L1p/L10e family;(source:Araport11)	EMBRYO DEFECTIVE 3126 (EMB3126)
OG0018056	1-855	1	855	49720-50574	49720	50574	10	855	0.461637	108	113	10	1	0.002	0.0384925	OG0018056				AT1G34780.1	52033	246	112	2	27	272	59	298	1.62e-86	261	1	AT1G34780.1	Symbols:ATAPRL4,APRL4	APR-like 4	Chr1:12748835-12750124 REVERSE LENGTH=933		1	AT1G34780	AT1G34780.1	Encodes a protein disulfide isomerase-like (PDIL) protein, a member of a multigene family within the thioredoxin (TRX) superfamily. This protein also belongs to the adenosine 5'-phosphosulfate reductase-like (APRL) group.	APR-LIKE 4 (APRL4)
OG0018058	1-540	1	540	50575-51114	50575	51114	10	540	0.638518	69	74	9	0.977778	0.00291556	0.0395885	OG0018058				AT2G15620.1	81111	180	34	0	1	180	205	384	8.32e-111	328	1	AT2G15620.1	Symbols:NIR,ATHNIR,NIR1	ARABIDOPSIS THALIANA NITRITE REDUCTASE,nitrite reductase 1,NITRITE REDUCTASE	Chr2:6810552-6812666 FORWARD LENGTH=1761		1	AT2G15620	AT2G15620.1	Involved in the second step of nitrate assimilation. Its expression is induced by nitrate. The mRNA is cell-to-cell mobile.	NITRITE REDUCTASE 1 (NIR1)
OG0018071	1-1494	1	1494	52864-54357	52864	54357	10	1494	0.527577	150	158	10	1	0.002	0.0406069	OG0018071				AT2G24270.3	87500	496	62	0	3	498	1	496	0.0	927	1	AT2G24270.3	Symbols:ALDH11A3	aldehyde dehydrogenase 11A3	Chr2:10327325-10329601 REVERSE LENGTH=1491		1	AT2G24270	AT2G24270.3	Encodes a protein with non-phosphorylating NADP-dependent glyceraldehyde-3-phosphate dehydrogenase activity. The activity of the enzyme was determined from leaf extracts; the enzyme has not been purified to confirm activity.	ALDEHYDE DEHYDROGENASE 11A3 (ALDH11A3)
OG0018075	1-1542	1	1542	54358-55899	54358	55899	10	1542	0.472828	123	128	10	1	0.002	0.0259836	OG0018075				AT2G42490.1	87084	511	66	0	2	512	248	758	0.0	951	1	AT2G42490.1	Symbols:no symbol available	no full name available	Chr2:17691600-17695526 REVERSE LENGTH=2331		1	AT2G42490	AT2G42490.1	Peroxisome-localized copper amine oxidase involved in lateral root formation.	COPPER AMINE OXIDASE ZETA (CUAOζ-ZETA)
OG0018077	1-993	1	993	55900-56892	55900	56892	10	993	0.482981	92	98	10	1	0.002	0.0345977	OG0018077				AT2G43360.1	86364	330	41	1	1	330	50	375	0.0	608	1	AT2G43360.1	Symbols:BIO2,BIOB	BIOTIN AUXOTROPH 2,BIOTIN AUXOTROPH B	Chr2:18010918-18013129 REVERSE LENGTH=1137		1	AT2G43360	AT2G43360.1	Catalyzes the conversion of dethiobiotin to biotin.	BIOTIN AUXOTROPH 2 (BIO2)
OG0018081	1-795	1	795	56893-57687	56893	57687	10	795	0.460629	63	70	10	1	0.002	0.0237876	OG0018081				AT5G05780.1	93182	264	17	1	1	263	45	308	0.0	504	1	AT5G05780.1	Symbols:ATHMOV34,RPN8A,AE3	ASYMMETRIC LEAVES ENHANCER 3,RP non-ATPase subunit 8A	Chr5:1735862-1738176 FORWARD LENGTH=927		1	AT5G05780	AT5G05780.1	Encodes a putative 26S proteasome subunit RPN8a. The function of RPN8a and other 26S subunits may be required for specifying leaf adaxial identity. The mRNA is cell-to-cell mobile.	RP NON-ATPASE SUBUNIT 8A (RPN8A)
OG0018085	1-1206	1	1206	57688-58893	57688	58893	10	1206	0.504312	99	103	10	1	0.002	0.0292611	OG0018085				AT1G32060.1	81454	399	68	3	1	399	1	393	0.0	675	1	AT1G32060.1	Symbols:PRK	phosphoribulokinase	Chr1:11532668-11534406 FORWARD LENGTH=1188		1	AT1G32060	AT1G32060.1	phosphoribulokinase;(source:Araport11)	PHOSPHORIBULOKINASE (PRK)
OG0018090	1-1533	1	1533	58894-60426	58894	60426	10	1533	0.464253	162	176	10	1	0.002	0.0372255	OG0018090				AT5G52920.1	76507	481	103	3	29	509	109	579	0.0	770	1	AT5G52920.1	Symbols:PKP-BETA1,PKP2,PKP1	plastidic pyruvate kinase beta subunit 1,PLASTIDIAL PYRUVATE KINASE 1,PLASTIDIAL PYRUVATE KINASE 2	Chr5:21463680-21466612 FORWARD LENGTH=1740		1	AT5G52920	AT5G52920.1	encodes a dominant chloroplast pyruvate kinase beta subunit. Important for seed oil biosynthesis. Ubiquitously expressed, with significantly increased expression in maturing seeds. The mutant plant has wrinkled seeds, with a 50-70% reduction in seed fatty acid content. The mRNA is cell-to-cell mobile.	PLASTIDIC PYRUVATE KINASE BETA SUBUNIT 1 (PKP-BETA1)
OG0018107	1-1434	1	1434	61201-62634	61201	62634	10	1434	0.557322	150	167	10	1	0.002	0.0377809	OG0018107				AT1G50250.1	95579	475	21	0	4	478	242	716	0.0	934	1	AT1G50250.1	Symbols:FTSH1	FTSH protease 1	Chr1:18614398-18616930 REVERSE LENGTH=2151		1	AT1G50250	AT1G50250.1	encodes an FTSH protease that is localized to the chloroplast. Involved in the D1 repair cycle of Photosystem II. FtsH1 and FtsH5 are interchangeable in thylakoid membranes.	FTSH PROTEASE 1 (FTSH1)
OG0018108	1-972	1	972	62635-63606	62635	63606	10	972	0.527366	128	136	10	1	0.002	0.0409008	OG0018108				AT5G17380.1	83642	324	53	0	1	324	249	572	0.0	571	1	AT5G17380.1	Symbols:no symbol available	no full name available	Chr5:5724920-5726720 REVERSE LENGTH=1719		1	AT5G17380	AT5G17380.1	Thiamine pyrophosphate dependent pyruvate decarboxylase family protein;(source:Araport11)
OG0018110	1-402	1	402	63607-64008	63607	64008	10	402	0.444527	38	41	10	1	0.002	0.0334992	OG0018110				AT3G19080.1	49315	146	51	2	1	134	327	461	4.69e-40	139	1	AT3G19080.1	Symbols:no symbol available	no full name available	Chr3:6596082-6598667 FORWARD LENGTH=1389		1	AT3G19080	AT3G19080.1	SWIB complex BAF60b domain-containing protein;(source:Araport11)
OG0018112	1-1242	1	1242	64009-65250	64009	65250	10	1242	0.457005	125	131	10	1	0.002	0.0370907	OG0018112				AT2G01070.1	68434	415	123	3	1	414	89	496	0.0	607	1	AT2G01070.1	Symbols:no symbol available	no full name available	Chr2:75596-77625 FORWARD LENGTH=1491		1	AT2G01070	AT2G01070.1	Lung seven transmembrane receptor family protein;(source:Araport11)
OG0018122	1-1572	1	1572	65251-66822	65251	66822	10	1572	0.509987	191	208	10	1	0.002	0.0470738	OG0018122				AT3G54540.2	75933	536	113	3	1	524	192	723	0.0	851	1	AT3G54540.2	Symbols:ATGCN4,ABCF4,GCN4	ATP-binding cassette F4,general control non-repressible 4	Chr3:20190393-20192564 FORWARD LENGTH=2172		1	AT3G54540	AT3G54540.2	member of GCN subfamily
OG0018124	1-666	1	666	66823-67488	66823	67488	10	666	0.543994	66	70	10	1	0.002	0.0403737	OG0018124				AT5G45390.1	76498	217	51	0	6	222	76	292	9.96e-123	350	1	AT5G45390.1	Symbols:CLPP4,NCLPP4	NUCLEAR-ENCODED CLP PROTEASE P4,CLP protease P4	Chr5:18396351-18397586 FORWARD LENGTH=879		1	AT5G45390	AT5G45390.1	One of several nuclear-encoded ClpPs (caseinolytic protease). Contains a highly conserved catalytic triad of Ser-type proteases (Ser-His-Asp). The name reflects nomenclature described in Adam et. al (2001). The mRNA is cell-to-cell mobile.	CLP PROTEASE P4 (CLPP4)
OG0018131	1-1251	1	1251	67489-68739	67489	68739	10	1251	0.47538	119	127	10	1	0.002	0.0351896	OG0018131				AT4G34350.1	79952	414	83	0	4	417	53	466	0.0	707	1	AT4G34350.1	Symbols:ISPH,CLB6,HDR	4-hydroxy-3-methylbut-2-enyl diphosphate reductase,CHLOROPLAST BIOGENESIS 6	Chr4:16428681-16431038 REVERSE LENGTH=1401		1	AT4G34350	AT4G34350.1	Arabidopsis ISPH is involved in the plastid nonmevalonate pathway of isoprenoid biosynthesis. It was shown to complement the lethal phenotype of E. coli ispH mutant and is therefore most likely encodes a protein with 4-hydroxy-3-methylbut-2-en-1-yl diphosphate reductase activity involved in the last step of mevalonate-independent isopentenyl biosynthesis. Mutant has Albino seedling.	4-HYDROXY-3-METHYLBUT-2-ENYL DIPHOSPHATE REDUCTASE (HDR)
OG0018133	1-1167	1	1167	68740-69906	68740	69906	10	1167	0.463325	139	149	10	1	0.002	0.0438351	OG0018133				AT3G01910.1	75000	380	94	1	1	379	8	387	0.0	614	1	AT3G01910.1	Symbols:AtSO,AT-SO,SOX	sulfite oxidase	Chr3:314919-317274 REVERSE LENGTH=1182		1	AT3G01910	AT3G01910.1	Encodes a homodimeric Mo-enzyme with molybdopterin as organic component of the molybdenum cofactor. It lacks the heme domain that other eukaryotic Mo-enzymes possess and has no redox-active centers other than the molybdenum. SO protein has been found in all parts of the plant. The plant SO combines its enzymatic sulfite oxidation with a subsequent nonenzymatic step using its reaction product H2O2…	SULFITE OXIDASE (SOX)
OG0018141	1-1662	1	1662	69907-71568	69907	71568	10	1662	0.460048	160	172	9	0.977778	0.00291556	0.0317823	OG0018141				AT5G24300.2	69686	541	154	3	23	553	111	651	0.0	810	1	AT5G24300.2	Symbols:SS1,ATSS1	STARCH SYNTHASE 1,starch synthase 1	Chr5:8266934-8270860 FORWARD LENGTH=1959		1	AT5G24300	AT5G24300.2	SSI is a plastidial enzyme and crucial for the synthesis of normal amylopectin in the leaves of Arabidopsis. The absence of SSI results in a deficiency in the number of shorter glucans which in turn affect the formation and connection of the amylopectin clusters in starch.	STARCH SYNTHASE 1 (SS1)
OG0018148	1-507	1	507	71569-72075	71569	72075	10	507	0.45286	64	71	10	1	0.002	0.0507123	OG0018148				AT2G37500.2	72189	169	47	0	1	169	228	396	2.65e-84	254	1	AT2G37500.2	Symbols:no symbol available	no full name available	Chr2:15739904-15742430 REVERSE LENGTH=1230		1	AT2G37500	AT2G37500.2	arginine biosynthesis protein ArgJ family;(source:Araport11)
OG0018152	1-2145	1	2145	72076-74220	72076	74220	10	2145	0.434825	223	236	10	1	0.002	0.0389847	OG0018152				AT3G07700.4	74123	684	143	6	34	715	44	695	0.0	1028	1	AT3G07700.4	Symbols:abc1k7,SIA1,AtSIA1	salt-induced ABC1 kinase 1	Chr3:2459696-2463241 REVERSE LENGTH=2088		1	AT3G07700	AT3G07700.4	ABC1K7 is a member of an atypical protein kinase family that is induced by salt stress. Loss of function mutations affect the metabolic profile of chloroplast lipids. It appears to function along with ABC1K8 in mediating lipid membrane changes in response to stress.
OG0018164	1-945	1	945	75556-76500	75556	76500	10	945	0.497143	78	84	10	1	0.002	0.0275132	OG0018164				AT5G35630.3	88571	315	36	0	1	315	116	430	0.0	595	1	AT5G35630.3	Symbols:GLN2,GS2,ATGSL1	GLUTAMINE SYNTHETASE 2,glutamine synthetase 2,GLUTAMINE SYNTHETASE LIKE 1	Chr5:13831220-13833239 FORWARD LENGTH=1293		1	AT5G35630	AT5G35630.3	chloroplastic glutamine synthetase The mRNA is cell-to-cell mobile.	GLUTAMINE SYNTHETASE 2 (GS2)
OG0018169	1-1038	1	1038	76501-77538	76501	77538	10	1038	0.479191	91	94	10	1	0.002	0.0303361	OG0018169				AT5G20410.1	77778	333	74	0	1	333	132	464	0.0	514	1	AT5G20410.1	Symbols:MGD2,ATMGD2	monogalactosyldiacylglycerol synthase 2,ARABIDOPSIS THALIANA MONOGALACTOSYLDIACYLGLYCEROL SYNTHASE 2	Chr5:6896765-6898581 FORWARD LENGTH=1407		1	AT5G20410	AT5G20410.1	Encodes a type B monogalactosyldiacylglycerol (MGDG) synthase. Strongly induced by phosphate deprivation, and in non-photosynthetic tissues. Does not contribute to galactolipid synthesis under Pi-sufficient conditions but does under Pi starvation.	MONOGALACTOSYLDIACYLGLYCEROL SYNTHASE 2 (MGD2)
OG0018180	1-1188	1	1188	78859-80046	78859	80046	10	1188	0.453283	130	136	10	1	0.002	0.0319117	OG0018180				AT5G50950.2	86364	396	54	0	1	396	74	469	0.0	725	1	AT5G50950.2	Symbols:FUM2	FUMARASE 2	Chr5:20729687-20733636 FORWARD LENGTH=1500		1	AT5G50950	AT5G50950.2	Encodes a fumarase enzyme initially shown to be in the mitochondria through proteomic studies but later shown to be present in the cytosol using an RFP fluorescent protein tag. It appears to be important for the accumulation of fumarate from malate in leaves in the light, and helps to promote nitrogen assimilation under high nitrogen conditions. It does not appear to be necessary for lipid metabo…	FUMARASE 2 (FUM2)
OG0018183	1-990	1	990	80047-81036	80047	81036	10	990	0.464141	85	89	8	0.955556	0.00352889	0.0272278	OG0018183				AT5G41770.1	80503	318	62	0	2	319	256	573	0.0	543	1	AT5G41770.1	Symbols:no symbol available	no full name available	Chr5:16718021-16720936 FORWARD LENGTH=2118		1	AT5G41770	AT5G41770.1	crooked neck protein, putative / cell cycle protein;(source:Araport11)
OG0018195	1-1113	1	1113	81037-82149	81037	82149	10	1113	0.510961	119	123	10	1	0.002	0.0412299	OG0018195				AT5G66120.2	84341	364	57	0	8	371	79	442	0.0	645	1	AT5G66120.2	Symbols:no symbol available	no full name available	Chr5:26431516-26433649 REVERSE LENGTH=1329		1	AT5G66120	AT5G66120.2	3-dehydroquinate synthase;(source:Araport11)
OG0018197	1-1305	1	1305	82150-83454	82150	83454	10	1305	0.525287	153	162	10	1	0.002	0.040596	OG0018197				AT2G45300.4	81839	435	79	0	1	435	86	520	0.0	750	1	AT2G45300.4	Symbols:no symbol available	no full name available	Chr2:18677518-18679868 FORWARD LENGTH=1563		1	AT2G45300	AT2G45300.4	encodes 3-phosphoshikimate 1-carboxyvinyltransferase / 5-enolpyruvylshikimate-3-phosphate / EPSP synthase involved in chorismate biosynthesisThe mRNA is cell-to-cell mobile.
OG0018216	1-2271	1	2271	85939-88209	85939	88209	10	2271	0.438661	193	199	8	0.955556	0.00352889	0.0297862	OG0018216				AT1G69830.1	64185	779	242	12	2	756	122	887	0.0	1004	1	AT1G69830.1	Symbols:ATAMY3,AMY3	ALPHA-AMYLASE-LIKE 3,alpha-amylase-like 3	Chr1:26288518-26293003 REVERSE LENGTH=2664		1	AT1G69830	AT1G69830.1	Encodes a plastid-localized α-amylase. Expression is reduced in the SEX4 mutant. Loss of function mutations show normal diurnal pattern of starch accumulation/degradation. Expression follows circadian rhythms.	ALPHA-AMYLASE-LIKE 3 (AMY3)
OG0018221	1-1110	1	1110	88210-89319	88210	89319	10	1110	0.424054	122	128	10	1	0.002	0.0426426	OG0018221				AT1G68370.1	76344	372	84	2	1	369	38	408	0.0	594	1	AT1G68370.1	Symbols:ARG1	ALTERED RESPONSE TO GRAVITY 1	Chr1:25632046-25634527 REVERSE LENGTH=1233		1	AT1G68370	AT1G68370.1	DnaJ-like protein with homology to coiled coils found in cytoskeleton-interacting proteins.	ALTERED RESPONSE TO GRAVITY 1 (ARG1)
OG0018223	1-1086	1	1086	89320-90405	89320	90405	10	1086	0.452118	117	122	10	1	0.002	0.036771	OG0018223				AT4G27020.1	78237	363	78	1	1	362	161	523	0.0	620	1	AT4G27020.1	Symbols:no symbol available	no full name available	Chr4:13568604-13571381 REVERSE LENGTH=1572		1	AT4G27020	AT4G27020.1	inositol-1,4,5-trisphosphate 5-phosphatase;(source:Araport11)
OG0018225	1-1698	1	1698	90406-92103	90406	92103	10	1698	0.485395	226	239	10	1	0.002	0.0477294	OG0018225				AT5G48150.4	56674	457	163	3	110	565	67	489	0.0	523	1	AT5G48150.4	Symbols:PAT1	phytochrome a signal transduction 1	Chr5:19522497-19524053 REVERSE LENGTH=1473		1	AT5G48150	AT5G48150.4	Member of GRAS gene family. Semi-dominant mutant has a reduced response to far-red light and appears to act early in the phytochrome A signaling pathway.
OG0018227	1-1032	1	1032	92104-93135	92104	93135	10	1032	0.453101	145	154	10	1	0.002	0.0504522	OG0018227				AT5G08550.1	54674	353	150	2	2	344	506	858	5.83e-129	390	1	AT5G08550.1	Symbols:ILP1	increased level of polyploidy1-1D	Chr5:2765981-2770282 REVERSE LENGTH=2727		1	AT5G08550	AT5G08550.1	Encodes a transcriptional repressor that is homologous to the C-terminal region of mammalian GC binding factor. It regulates endoreduplication through control of CYC2A expression.	INCREASED LEVEL OF POLYPLOIDY1-1D (ILP1)
OG0018233	1-1452	1	1452	93136-94587	93136	94587	10	1452	0.478581	205	216	10	1	0.002	0.0439853	OG0018233				AT1G62390.1	63226	465	158	5	3	461	289	746	0.0	543	1	AT1G62390.1	Symbols:Phox2,CLMP1	Phox2,CLUMPED CHLOROPLASTS 1	Chr1:23084632-23086887 REVERSE LENGTH=2256		1	AT1G62390	AT1G62390.1	Encodes one of the 36 carboxylate clamp (CC)-tetratricopeptide repeat (TPR) proteins (Prasad 2010, Pubmed ID: 20856808) with potential to interact with Hsp90/Hsp70 as co-chaperones.	PHOX2 (Phox2)
OG0018234	1-1380	1	1380	94588-95967	94588	95967	10	1380	0.463043	142	152	10	1	0.002	0.0375684	OG0018234				AT5G57030.1	71800	461	123	2	1	460	70	524	0.0	693	1	AT5G57030.1	Symbols:LUT2	LUTEIN DEFICIENT 2	Chr5:23077398-23079818 FORWARD LENGTH=1575		1	AT5G57030	AT5G57030.1	Lutein-deficient 2 (LUT2) required for lutein biosynthesis, member of the xanthophyll class of carotenoids. Encodes lycopene epsilon cyclase	LUTEIN DEFICIENT 2 (LUT2)
OG0018240	1-1170	1	1170	95968-97137	95968	97137	10	1170	0.476325	103	107	10	1	0.002	0.0270085	OG0018240				AT5G19990.3	97179	390	11	0	1	390	30	419	0.0	782	1	AT5G19990.3	Symbols:RPT6A,ATSUG1	regulatory particle triple-A ATPase 6A	Chr5:6752144-6754918 FORWARD LENGTH=1260		1	AT5G19990	AT5G19990.3	26S proteasome AAA-ATPase subunitThe mRNA is cell-to-cell mobile.
OG0018242	1-1461	1	1461	97138-98598	97138	98598	10	1461	0.469884	118	122	10	1	0.002	0.0273177	OG0018242				AT4G38510.5	95697	488	19	2	1	487	8	494	0.0	952	1	AT4G38510.5	Symbols:AtVAB2,VAB2	V-ATPase B subunit 2	Chr4:18011155-18014897 REVERSE LENGTH=1485		1	AT4G38510	AT4G38510.5	One of three genes encoding the vacuolar ATP synthase subunit B1. The protein binds to and co-localizes with F-actin, bundles F-actin to form higher-order structure, and stabilizes actin filaments in vitro.	V-ATPASE B SUBUNIT 2 (VAB2)
OG0018244	1-1095	1	1095	98599-99693	98599	99693	10	1095	0.507489	94	98	10	1	0.002	0.0272755	OG0018244				AT5G22060.1	78415	366	76	3	1	365	56	419	0.0	576	1	AT5G22060.1	Symbols:ATJ2,J2	DNAJ homologue 2,ARABIDOPSIS THALIANA DNAJ HOMOLOGUE 2	Chr5:7303798-7305668 REVERSE LENGTH=1260		1	AT5G22060	AT5G22060.1	Co-chaperonin similar to E. coli DnaJ	DNAJ HOMOLOGUE 2 (J2)
OG0018246	1-1998	1	1998	99694-101691	99694	101691	10	1998	0.538338	190	200	10	1	0.002	0.0349127	OG0018246				AT2G45290.2	86082	661	92	0	6	666	80	740	0.0	1223	1	AT2G45290.2	Symbols:TKL2	transketolase 2	Chr2:18672737-18675589 FORWARD LENGTH=2226		1	AT2G45290	AT2G45290.2	Transketolase;(source:Araport11)
OG0018250	1-1425	1	1425	101692-103116	101692	103116	10	1425	0.488561	129	132	10	1	0.002	0.0309708	OG0018250				AT1G06430.3	92473	465	34	1	1	465	208	671	0.0	876	1	AT1G06430.3	Symbols:FTSH8	FTSH protease 8	Chr1:1960214-1962525 REVERSE LENGTH=2058		1	AT1G06430	AT1G06430.3	encodes a FtsH protease that is localized to the chloroplast
OG0018254	1-1857	1	1857	103117-104973	103117	104973	10	1857	0.472536	265	287	10	1	0.002	0.046754	OG0018254				AT2G31400.1	52087	647	254	9	2	599	247	886	0.0	649	1	AT2G31400.1	Symbols:GUN1	genomes uncoupled 1	Chr2:13387201-13390550 REVERSE LENGTH=2757		1	AT2G31400	AT2G31400.1	Encodes a a chloroplast-localized pentatricopeptide-repeat protein involved in regulation of nuclear gene expression.	GENOMES UNCOUPLED 1 (GUN1)
OG0018255	1-1461	1	1461	104974-106434	104974	106434	10	1461	0.566119	127	135	10	1	0.002	0.0358354	OG0018255				AT4G04770.1	75157	479	116	1	12	487	79	557	0.0	758	1	AT4G04770.1	Symbols:LAF6,ATABC1,ABC1,ABCI8,ATNAP1	LONG AFTER FR,ATP binding cassette protein 1,ATP-binding cassette I8,ARABIDOPSIS THALIANA NUCLEOSOME ASSEMBLY PROTEIN 1	Chr4:2427998-2429785 REVERSE LENGTH=1674		1	AT4G04770	AT4G04770.1	Encodes an iron-stimulated ATPase. A member of the NAP subfamily of ABC transporters. Involved in Fe-S cluster assembly. Similar to SufB. Involved in the regulation of iron homeostasis. Able to form homodimers. Interacts with AtNAP7 inside the chloroplast.	ATP-BINDING CASSETTE I8 (ABCI8)
OG0018256	1-1104	1	1104	106435-107538	106435	107538	10	1104	0.456069	130	134	10	1	0.002	0.0406602	OG0018256				AT2G44760.1	64721	377	117	6	2	368	125	495	3.76e-174	494	1	AT2G44760.1	Symbols:no symbol available	no full name available	Chr2:18452937-18454785 REVERSE LENGTH=1503		1	AT2G44760	AT2G44760.1	dihydroorotate dehydrogenase (DUF3598);(source:Araport11)
OG0018269	1-2718	1	2718	107539-110256	107539	110256	10	2718	0.459897	270	287	10	1	0.002	0.0331943	OG0018269				AT5G15450.1	84462	901	140	0	1	901	63	963	0.0	1587	1	AT5G15450.1	Symbols:APG6,AtCLPB3,CLPB3,CLPB-P	casein lytic proteinase B3,CASEIN LYTIC PROTEINASE B-P,ALBINO AND PALE GREEN 6	Chr5:5014399-5018255 REVERSE LENGTH=2907		1	AT5G15450	AT5G15450.1	Encodes a chloroplast-targeted Hsp101 homologue. Functions as a molecular chaperone involved in plastid differentiation mediating internal thylakoid membrane formation and conferring thermotolerance to chloroplasts during heat stress. APG6 is constitutively expressed in the root tips, the organ boundary region, the reproductive tissues of mature plants where plastids exist as proplastids, and sli…	CASEIN LYTIC PROTEINASE B3 (CLPB3)
OG0018272	1-1680	1	1680	110257-111936	110257	111936	10	1680	0.45875	145	160	10	1	0.002	0.0306746	OG0018272				AT4G24190.1	81785	549	94	3	17	560	20	567	0.0	866	1	AT4G24190.1	Symbols:SHD,HSP90.7,AtHsp90-7,AtHsp90.7	SHEPHERD,HEAT SHOCK PROTEIN 90.7,HEAT SHOCK PROTEIN 90-7	Chr4:12551902-12555851 REVERSE LENGTH=2472		1	AT4G24190	AT4G24190.1	encodes an ortholog of GRP94, an ER-resident HSP90-like protein and is involved in regulation of meristem size and organization. Single and double mutant analyses suggest that SHD may be required for the correct folding and/or complex formation of CLV proteins. Lines carrying recessive mutations in this locus exhibits expanded shoot meristems, disorganized root meristems, and defective pollen tub…	SHEPHERD (SHD)
OG0018279	1-2130	1	2130	111937-114066	111937	114066	10	2130	0.455493	213	231	10	1	0.002	0.0337924	OG0018279				AT1G62750.1	86906	695	91	0	15	709	89	783	0.0	1256	1	AT1G62750.1	Symbols:ATSCO1/CPEF-G,ATSCO1,SCO1	SNOWY COTYLEDON 1	Chr1:23233622-23236321 REVERSE LENGTH=2352		1	AT1G62750	AT1G62750.1	Nuclear encoded protein consists of the five domains conserved in EF-G proteins, with two GTP-binding sites in the first domain, and an additional transit peptide at the N-terminus. Localized in chloroplasts. Point mutation results in a delay in the onset of germination. At early developmental stage embryos still contain undifferentiated proplastids. The greening of cotyledons is severely impaire…	SNOWY COTYLEDON 1 (SCO1)
OG0018281	1-753	1	753	114067-114819	114067	114819	10	753	0.471315	73	74	8	0.955556	0.00352889	0.0334071	OG0018281				AT3G56460.1	72131	244	68	0	1	244	96	339	9.77e-120	345	1	AT3G56460.1	Symbols:no symbol available	no full name available	Chr3:20933029-20934425 REVERSE LENGTH=1047		1	AT3G56460	AT3G56460.1	GroES-like zinc-binding alcohol dehydrogenase family protein;(source:Araport11)
OG0018287	1-1824	1	1824	114820-116643	114820	116643	10	1824	0.453892	168	185	10	1	0.002	0.0358187	OG0018287				AT5G49460.2	92763	608	44	0	1	608	1	608	0.0	1139	1	AT5G49460.2	Symbols:ACLB-2	ATP citrate lyase subunit B 2	Chr5:20055048-20058195 FORWARD LENGTH=1827		1	AT5G49460	AT5G49460.2	One of the two genes encoding subunit B of the cytosolic enzyme ATP Citrate Lyase (ACL)
OG0018296	1-1749	1	1749	116644-118392	116644	118392	10	1749	0.476558	178	192	10	1	0.002	0.0361349	OG0018296				AT1G70730.3	84103	585	91	2	1	583	78	662	0.0	1018	1	AT1G70730.3	Symbols:PGM2	phosphoglucomutase 2	Chr1:26669020-26673166 REVERSE LENGTH=1989		1	AT1G70730	AT1G70730.3	Encodes a cytosolic phosphoglucomutase (PGM). Two Arabidopsis PGM proteins (AT1G70730/PGM2 and AT1G23190/PGM3) have high sequence similarities and redundant functions. Mature plants possessing a single cPGM allele had a major reduction in cPGM activity. Whereas pgm2 and pgm3 single mutants are undistinguishable from the wild type, loss of both PGM2 and PGM3 severely impairs male and female gameto…	PHOSPHOGLUCOMUTASE 2 (PGM2)
OG0018303	1-1641	1	1641	118393-120033	118393	120033	10	1641	0.44418	187	200	10	1	0.002	0.0391767	OG0018303				AT1G65430.1	63128	537	182	7	14	546	43	567	0.0	695	1	AT1G65430.1	Symbols:ARI8,ATARI8	ARABIDOPSIS ARIADNE 8,ARIADNE 8	Chr1:24301165-24306159 REVERSE LENGTH=1704		1	AT1G65430	AT1G65430.1	IBR domain-containing protein;(source:Araport11)	ARIADNE 8 (ARI8)
OG0018309	1-1581	1	1581	120034-121614	120034	121614	10	1581	0.451929	105	109	9	0.977778	0.00291556	0.0247804	OG0018309				AT5G13010.1	86528	527	70	1	1	527	383	908	0.0	966	1	AT5G13010.1	Symbols:CUV,PRP16,EMB3011,PINP1	homolog in yeast PRP16,CLUMSY VEIN,embryo defective 3011,PSR1-Interacting Protein 1	Chr5:4122747-4128660 FORWARD LENGTH=3768		1	AT5G13010	AT5G13010.1	Encodes a nuclear localized DEAH-box containing protein that is involved in miRNA biogenesis. Loss of function mutants are embryo lethal. Gene silencing experiments demonstrated its role in the localization of DCL-1 and HYL1 to the nuclear D-body. In silenced lines, miRNA production is suppressed and plants have developmental abnormalities and are hypersensitive to fungal pathogens.	EMBRYO DEFECTIVE 3011 (EMB3011)
OG0018310	1-627	1	627	121615-122241	121615	122241	10	627	0.563317	66	72	10	1	0.002	0.0345561	OG0018310				AT2G41900.1	82381	210	29	4	1	209	244	446	2.84e-122	362	1	AT2G41900.1	Symbols:OXS2,TZF7	tandem zinc finger protein 7,OXIDATIVE STRESS 2	Chr2:17491352-17493502 FORWARD LENGTH=2151		1	AT2G41900	AT2G41900.1	CCCH-type zinc finger protein with ARM repeat domain-containing protein;(source:Araport11)	OXIDATIVE STRESS 2 (OXS2)
OG0018329	1-1797	1	1797	122242-124038	122242	124038	10	1797	0.440122	118	126	10	1	0.002	0.0227292	OG0018329				AT2G13440.1	82105	570	100	1	1	568	122	691	0.0	1007	1	AT2G13440.1	Symbols:no symbol available	no full name available	Chr2:5593270-5598296 REVERSE LENGTH=2172		1	AT2G13440	AT2G13440.1	glucose-inhibited division family A protein;(source:Araport11)
OG0018330	1-2295	1	2295	124039-126333	124039	126333	10	2295	0.497734	196	205	10	1	0.002	0.0337449	OG0018330				AT4G15530.4	82092	765	136	1	1	765	192	955	0.0	1328	1	AT4G15530.4	Symbols:PPDK	pyruvate orthophosphate dikinase	Chr4:8864828-8870727 REVERSE LENGTH=2871		1	AT4G15530	AT4G15530.4	Encodes a dual-targeted protein believed to act as a pyruvate, orthophosphate dikinase. These enzymes are normally associated with C4 photosynthesis which does not occur in Arabidopsis. However, PPDK may play a role in remobilizing nitrogen during leaf senescence in Arabidopsis. The product of the long transcript (.1 gene model) was shown to be targeted to the chloroplast, whereas the shorter tra…	PYRUVATE ORTHOPHOSPHATE DIKINASE (PPDK)
OG0018333	1-2076	1	2076	126334-128409	126334	128409	10	2076	0.485934	144	153	10	1	0.002	0.0251766	OG0018333				AT3G43190.2	76513	694	161	1	1	692	44	737	0.0	1134	1	AT3G43190.2	Symbols:ATSUS4,SUS4	ARABIDOPSIS THALIANA SUCROSE SYNTHASE 4,sucrose synthase 4	Chr3:15179204-15182577 REVERSE LENGTH=2427		1	AT3G43190	AT3G43190.2	Encodes a protein with sucrose synthase activity (SUS4).
OG0018339	1-2193	1	2193	128410-130602	128410	130602	10	2193	0.414957	165	172	10	1	0.002	0.0225364	OG0018339				AT5G46210.1	80301	731	142	1	1	731	64	792	0.0	1196	1	AT5G46210.1	Symbols:CUL4,ATCUL4	cullin4	Chr5:18731569-18736653 REVERSE LENGTH=2379		1	AT5G46210	AT5G46210.1	Arabidopsis CULLIN4 (CUL4) forms an E3 ubiquitin ligase with the CDD complex and a common catalytic subunit RBX1 in mediating light control of development. This CUL4-based E3 ligase is essential for the repression of photomorphogenesis. The partial loss of CUL4 function resulted in a constitutive photomorphogenic phenotype with respect to morphogenesis and light-regulated gene expression. CUL4 ex…	CULLIN4 (CUL4)
OG0018348	1-2493	1	2493	133522-136014	133522	136014	10	2493	0.452066	274	301	10	1	0.002	0.040763	OG0018348				AT4G34450.1	82792	831	140	3	1	830	28	856	0.0	1418	1	AT4G34450.1	Symbols:no symbol available	no full name available	Chr4:16471956-16476795 FORWARD LENGTH=2661		1	AT4G34450	AT4G34450.1	coatomer gamma-2 subunit, putative / gamma-2 coat protein, putative / gamma-2 COP;(source:Araport11)
OG0018352	1-1344	1	1344	136015-137358	136015	137358	10	1344	0.429985	119	125	10	1	0.002	0.0319114	OG0018352				AT1G79030.1	60390	462	162	9	5	448	102	560	0.0	527	1	AT1G79030.1	Symbols:no symbol available	no full name available	Chr1:29730922-29733570 REVERSE LENGTH=1686		1	AT1G79030	AT1G79030.1	Chaperone DnaJ-domain superfamily protein;(source:Araport11)
OG0018353	1-1668	1	1668	137359-139026	137359	139026	10	1668	0.465228	171	176	10	1	0.002	0.037903	OG0018353				AT5G63840.2	71326	558	154	3	2	555	392	947	0.0	870	1	AT5G63840.2	Symbols:PSL5,RSW3	PRIORITY IN SWEET LIFE 5,RADIAL SWELLING 3	Chr5:25544975-25548922 FORWARD LENGTH=2847		1	AT5G63840	AT5G63840.2	radial swelling mutant shown to be specifically impaired in cellulose production. Encodes the alpha-subunit of a glucosidase II enzyme.
OG0018354	1-2541	1	2541	139027-141567	139027	141567	10	2541	0.470366	315	331	10	1	0.002	0.042363	OG0018354				AT3G56150.2	63949	871	260	9	3	842	41	888	0.0	1049	1	AT3G56150.2	Symbols:ATEIF3C-1,EIF3C,EIF3C-1,TIF3C1,ATTIF3C1	eukaryotic translation initiation factor 3C	Chr3:20833790-20836820 REVERSE LENGTH=2703		1	AT3G56150	AT3G56150.2	member of eIF3c - eukaryotic initiation factor 3c	EUKARYOTIC TRANSLATION INITIATION FACTOR 3C (EIF3C)
OG0018359	1-4503	1	4503	144460-148962	144460	148962	10	4503	0.42203	503	528	10	1	0.002	0.0385471	OG0018359				AT3G13330.1	59618	1518	585	13	1	1501	305	1811	0.0	1804	1	AT3G13330.1	Symbols:PA200	proteasome activating protein 200	Chr3:4319804-4330061 REVERSE LENGTH=5436		1	AT3G13330	AT3G13330.1	Encodes a protein that interacts with the 26S proteasome. Mutants are phenotypically indistinguishable from wild type plants under a variety of growth conditions. Protein levels increase upon exposure of seedlings to MG132, a specific, potent, reversible, and cell-permeable proteasome inhibitor.	PROTEASOME ACTIVATING PROTEIN 200 (PA200)
OG0018361	1-1527	1	1527	148963-150489	148963	150489	10	1527	0.47446	158	169	10	1	0.002	0.0360765	OG0018361				AT1G56070.3	93320	509	34	0	1	509	1	509	0.0	998	1	AT1G56070.3	Symbols:LOS1	LOW EXPRESSION OF OSMOTICALLY RESPONSIVE GENES 1	Chr1:20968245-20971077 REVERSE LENGTH=2532		1	AT1G56070	AT1G56070.3	encodes a translation elongation factor 2-like protein that is involved in cold-induced translation. Mutations in this gene specifically blocks low temperature-induced transcription of cold-responsive genes but induces the expression of CBF genes and mutants carrying the recessive mutations fail to acclimate to cold and is freezing sensitive.
OG0018367	1-1941	1	1941	153187-155127	153187	155127	10	1941	0.454766	194	207	10	1	0.002	0.035377	OG0018367				AT5G53480.1	82099	648	113	3	1	647	201	846	0.0	1097	1	AT5G53480.1	Symbols:AtKPNB1,KPNB1	homolog of human KPNB1	Chr5:21714016-21716709 FORWARD LENGTH=2613		1	AT5G53480	AT5G53480.1	ARM repeat superfamily protein;(source:Araport11)	HOMOLOG OF HUMAN KPNB1 (KPNB1)
OG0018370	1-1374	1	1374	155128-156501	155128	156501	10	1374	0.47853	128	135	10	1	0.002	0.0314087	OG0018370				AT5G37830.1	84783	460	68	1	1	458	68	527	0.0	783	1	AT5G37830.1	Symbols:OXP1	oxoprolinase 1	Chr5:15056635-15060525 REVERSE LENGTH=3801		1	AT5G37830	AT5G37830.1	Encodes a 5-oxoprolinase that acts in the glutathione degradation pathway and in 5-oxoproline metabolism.	OXOPROLINASE 1 (OXP1)
OG0018371	1-1341	1	1341	156502-157842	156502	157842	10	1341	0.495451	165	176	10	1	0.002	0.0461513	OG0018371				AT5G35840.1	67191	445	135	6	1	444	233	667	0.0	644	1	AT5G35840.1	Symbols:PHYC	phytochrome C	Chr5:14008049-14011619 FORWARD LENGTH=3336		1	AT5G35840	AT5G35840.1	Encodes the apoprotein of phytochrome;one of a family of photoreceptors that modulate plant growth and development. The mRNA is cell-to-cell mobile.	PHYTOCHROME C (PHYC)
OG0018373	1-2418	1	2418	157843-160260	157843	160260	10	2418	0.447436	198	205	10	1	0.002	0.0311736	OG0018373				AT5G04140.1	80248	805	159	0	2	806	77	881	0.0	1389	1	AT5G04140.1	Symbols:GLUS,FD-GOGAT,GLS1,GLU1	FERREDOXIN-DEPENDENT GLUTAMATE SYNTHASE 1,glutamate synthase 1,FERREDOXIN-DEPENDENT GLUTAMATE SYNTHASE	Chr5:1130031-1138186 FORWARD LENGTH=4869		1	AT5G04140	AT5G04140.1	Encodes a gene whose sequence is similar to ferredoxin dependent glutamate synthase (Fd-GOGAT). Expression in leaves is induced by light and sucrose. Proposed to be involved in photorespiration and nitrogen assimilation. The mRNA is cell-to-cell mobile.	GLUTAMATE SYNTHASE 1 (GLU1)
OG0018374	1-2970	1	2970	160261-163230	160261	163230	10	2970	0.440337	366	390	10	1	0.002	0.0432174	OG0018374				AT1G24706.8	60076	1047	339	16	1	990	336	1360	0.0	1220	1	AT1G24706.8	Symbols:EMB2793,AtTHO2,THO2	EMBRYO DEFECTIVE 2793	Chr1:8742683-8755243 FORWARD LENGTH=5148		1	AT1G24706	AT1G24706.8	Encodes a component of the putative Arabidopsis THO/TREX complex: THO1 or HPR1 (At5g09860), THO2 (At1g24706), THO3 or TEX1 (At5g56130), THO5 (At5g42920, At1g45233), THO6 (At2g19430), and THO7 (At5g16790, At3g02950). THO/TREX complexes in animals have been implicated in the transport of mRNA precursors. Mutants of THO3/TEX1, THO1, THO6 accumulate reduced amount of small interfering (si)RNA, sugges…
OG0018376	1-1305	1	1305	163231-164535	163231	164535	10	1305	0.441609	92	98	10	1	0.002	0.0235334	OG0018376				AT1G49340.4	83908	435	69	1	1	435	1588	2021	0.0	767	1	AT1G49340.4	Symbols:ATPI4K ALPHA		Chr1:18252355-18263967 FORWARD LENGTH=6066		1	AT1G49340	AT1G49340.4	Encodes a phosphatidylinositol 4-kinase that is expressed in inflorescences and shoots.
OG0018378	1-4383	1	4383	169129-173511	169129	173511	10	4383	0.427926	496	525	10	1	0.002	0.0411945	OG0018378				AT2G13370.3	63611	1440	468	22	13	1435	311	1711	0.0	1762	1	AT2G13370.3	Symbols:CHR5	chromatin remodeling 5	Chr2:5544601-5555543 REVERSE LENGTH=5175		1	AT2G13370	AT2G13370.3	chromatin remodeling 5;(source:Araport11)
OG0018379	1-5058	1	5058	173512-178569	173512	178569	10	5058	0.450534	406	428	10	1	0.002	0.0289926	OG0018379				AT3G11130.1	91554	1634	138	0	1	1634	24	1657	0.0	3162	1	AT3G11130.1	Symbols:AtCHC1,CHC1	clathrin heavy chain 1	Chr3:3482575-3491667 REVERSE LENGTH=5118		1	AT3G11130	AT3G11130.1	CHC1 heavy chain subunit of clathrin. Involved in vesicle mediated trafficking. Mutants show reduced rates of endocytosis and defects clathrin mediated exocytosis. Mutants also have increased dehydration tolerance which may be related to the overall slower stomatal aperture dynamics. Overall growth is affected.	CLATHRIN HEAVY CHAIN 1 (CHC1)
OG0018380	1-252	1	252	178570-178821	178570	178821	10	252	0.553175	43	45	8	0.955556	0.00352889	0.0650794	OG0018380				AT1G19730.1	41176	85	48	1	1	83	29	113	6.51e-19	74.7	1	AT1G19730.1	Symbols:ATTRX4,ATH4	thioredoxin H-type 4	Chr1:6823163-6824020 REVERSE LENGTH=360		1	AT1G19730	AT1G19730.1	encodes a cytosolic thioredoxin that reduces disulfide bridges of target proteins by the reversible formation of a disulfide bridge between two neighboring Cys residues present in the active site. Thioredoxins have been found to regulate a variety of biological reactions in prokaryotic and eukaryotic cells.	(ATTRX4)	THIOREDOXIN H-TYPE 4 (ATH4)
OG0018383	1-696	1	696	178822-179517	178822	179517	10	696	0.486351	87	90	8	0.955556	0.00352889	0.0487548	OG0018383				AT3G61320.1	65104	192	67	0	21	212	207	398	1.15e-87	265	1	AT3G61320.1	Symbols:AtVCCN1,BEST	bestrophin-like protein	Chr3:22694002-22695474 FORWARD LENGTH=1233		1	AT3G61320	AT3G61320.1	Encodes a bestrophin-like protein (Best1). Located in the stroma thylakoid membrane. Functions as a chloride ion channel. Proposed to modulate proton motive force partitioning by mediating chloride ion influx in the thylakoid lumen. Major isoform (based on transcript analysis), redundant function with AtBest2.	BESTROPHIN-LIKE PROTEIN (BEST)
NetSites					Polymorphism Data
Sites											This command computes several measures of the extent of DNA polymorphism and their variances. Alignment gaps and missing data: Sites with alignment gaps (or missing data) are not used (these sites are completely excluded). Analysis: DnaSP computes the following measures: · Haplotype (gene) diversity and its sampling variance (Nei 1987, equations 8.4 and 8.12 but replacing 2n by n). The standard d…
NetSites											Hap
S											Hd
Eta											Hvar
Hap
Hd
VarHd	(Nei 1987, equations 8.4 and 8.12 but replacing 2n by n). The standard deviation (or standard error) is the square root of the variance.
Pi
VarPi		Nucleotide diversity (Jukes and Cantor), Pi (JC), the average number of nucleotide substitutions per site between two sequences (Lynch and Crease 1990, equations 1- 2)
ThetaK	The average number of nucleotide differences, k
ThetaWattNuc		Theta (per site) from Eta (h) or from S, i.e. the Watterson estimator (Watterson 1975, equation 1.4a, but on base pair basis; Nei 1987, equation 10.3). Theta (q) = 4Nm for an autosomal gene of a diploid organism (N and m are the effective population size and the mutation rate per nucleotide site per generation, respectively), Eta (h) is the total number of mutations, and S is the number of segreg…
ThetaWatt
ZnS
G+Cn
G+Gc
G+Ctot
TajimaD
SigD
FuLiD*
SigD*
FuLiF*
SigF*
AchazY*
FuFs
Ramos-Onsins_Rozas's_R2
G+C Content
· G+Cn, G+C content at noncoding positions.
· G+Cc, G+C content at coding positions.
· G+C, G+C content in the genomic region.
Haplotype/Nucleotide Diversity
· The number of haplotypes NHap, (Nei 1987, p. 259).
· Haplotype (gene) diversity and its sampling variance (Nei 1987, equations 8.4 and 8.12 but replacing 2n by n).
· Nucleotide diversity, Pi (p), the average number of nucleotide differences per site
between two sequences (Nei 1987, equations 10.5 or 10.6), and its sampling variance
(Nei 1987, equation 10.7).
· The average number of nucleotide differences, k (Tajima 1983, equation A3).
· Theta (per gene or per site) from Eta (h) or from S, (Watterson 1975, equation 1.4a;
Nei 1987, equation 10.3). Theta (q) = 4Nm for an autosomal gene of a diploid organism
(N and m are the effective population size and the mutation rate -per gene or per siteper generation, respectively), Eta (h) is the total number of mutations, and S is the
number of segregating (polymorphic) sites.
Neutrality tests
· Tajima's D, (Tajima 1989, equation 38).
· Fu and Li's D*, (Fu and Li 1993, p. 700 bottom).
· Fu and Li's F*, (Fu and Li 1993, p. 702; see also Simonsen et al. 1995, equation 10).
· Fu's Fs, (Fu 1997, equation 1).
· The Strobeck's S (Strobeck 1987; see also Fu 1997).
· DnaSP also provides the probability of obtaining a sample with a number of haplotypes
