# Supplementary material for: Phylogenomic proof of Recurrent Demipolyploidization and Evolutionary Stalling of the “Triploid Bridge” in Arundo (Poaceae)
Source: Int J Mol Sci. 2020 Jul 24;21(15):5247. doi: 10.3390/ijms21155247 (PMC7432733; doi:10.3390/ijms21155247)
Supplement: Supplementary file 1 [file ijms-21-05247-s001.zip › Suppl_Table_16.xlsx]

## Sheet: Sheet1
OG_ID	TEST Nodes	K	LR	Uncorrected p-value	Benjamini-Hochberg Adjusted p-value	Significant (FDR<0.05)
OG0018205	mc	9.25	15.13	0	0	Yes
OG0018017	ami	3.69	10.02	0.002	0.014	Yes
OG0018170	pa	3.79	9.98	0.002	0.009	Yes
OG0018069	adf	39.10	8.39	0.004	0.014	Yes
OG0018357	ama, mc	3.67	7.93	0.005	0.014	Yes
OG0017620	hm	4.35	6.19	0.013	0.030	Yes
OG0018204	adf	4.73	6.09	0.014	0.028	Yes
OG0017508	hm	2.06	3.32	0.068	0.119	No
OG0017575	Node10	6.20	3.27	0.071	0.110	No
OG0018373	ami	0.27	3.24	0.072	0.101	No
OG0018377	ama, ap, pa	1.41	2.54	0.111	0.141	No
OG0018342	Node10	1.40	2.30	0.130	0.152	No
OG0018102	Node5	4.51	1.43	0.232	0.250	No
OG0018051	ap	0.58	0.49	0.483	0.483	No
Node name abbreviations: adf, A. donaciformis; ama, A. donax var. macrophylla; ami, A. micrantha; hm, H. macra; mc, M. caerulea; pa, P. australis.
