# Supplementary material for: Phylogenomic proof of Recurrent Demipolyploidization and Evolutionary Stalling of the “Triploid Bridge” in Arundo (Poaceae)
Source: Int J Mol Sci. 2020 Jul 24;21(15):5247. doi: 10.3390/ijms21155247 (PMC7432733; doi:10.3390/ijms21155247)
Supplement: Supplementary file 1 [file ijms-21-05247-s001.zip › Suppl_Table_17.xlsx]

## Sheet: Sheet1
OG ID	Sitesa	MEMEb	FUBARc	COMMONd	POSITIONe
OG0017734	265	2	3	1	29
OG0017952	190	1	1	1	22
OG0017990	283	2	1	1	238
OG0018005	282	1	2	1	268
OG0018090	511	1	1	1	5
OG0018152	715	2	1	1	137
OG0018157	445	2	2	1	276
OG0018225	566	4	3	1	178
OG0018357	964	4	1	1	594
OG0018364	899	4	4	2	156, 343
OG0018374	990	5	3	1	890
OG0018377	1531	10	11	2	1277, 1446
a total number of codons
b Sites with evidence of episodic diversifying selection ( significance level 0.05)
c Sites with evidence of pervasive diversifying selection (posterior probability ≥ 0.9)
d number of codons under diversifying selection in common between MEME and FUBAR
e position of codons under diversifying selection in common between MEME and FUBAR
